# Supplementary material for: Light modulation ameliorates expression of circadian genes and disease progression in spinal muscular atrophy mice
Source: Hum Mol Genet. 2018 Aug 14;27(20):3582–97. doi: 10.1093/hmg/ddy249 (PMC6168969; doi:10.1093/hmg/ddy249)
Supplement: Supplementary Data [file ddy249_supp.zip]

Archive with 22 entries (22 files):
- S1_Fig.tif
- Karjosukarso et al - HMG-2018-D-00441_S4 Table.docx
- S1 Dataset.xlsx
- Karjosukarso et al - HMG-2018-D-00441_S1 Table.docx
- Karjosukarso et al - HMG-2018-D-00441_S2 Dataset.xlsx
- S1 Table.docx
- S4 Dataset.xlsx
- S4 Table.docx
- Karjosukarso et al - HMG-2018-D-00441_S2 Table.docx
- S2 Dataset.xlsx
- Karjosukarso et al - HMG-2018-D-00441_S3 Dataset.xlsx
- S3 Dataset.xlsx
- S3_Fig.tif
- S2 Table.docx
- Karjosukarso et al - HMG-2018-D-00441_S3 Table.docx
- S3 Table.docx
- Karjosukarso et al - HMG-2018-D-00441_S5 Table.docx
- Karjosukarso et al - HMG-2018-D-00441_S1 Dataset.xlsx
- S4_Fig.tif
- S5 Table.docx
- S2_Fig.tif
- Karjosukarso et al - HMG-2018-D-00441_S4 Dataset.xlsx
