# Supplementary material for: Light modulation ameliorates expression of circadian genes and disease progression in spinal muscular atrophy mice
Source: Hum Mol Genet. 2018 Aug 14;27(20):3582–97. doi: 10.1093/hmg/ddy249 (PMC6168969; doi:10.1093/hmg/ddy249)
Supplement: Supplementary Data [file ddy249_supp.zip › S1 Dataset.xlsx]

## Sheet: upregulated
Ensembl ID	baseMean	log2FoldChange	lfcSE	stat	pvalue	padj	symbol
ENSG00000170558	1092.49	-2.1958	0.108092	-20.3141	9.64685e-92	1.24628e-88	CDH2
ENSG00000136560	1234.91	-1.08257	0.110498	-9.79724	1.15709e-22	1.19155e-20	TANK
ENSG00000227124	25.0331	-2.12207	0.334149	-6.35066	2.14397e-10	6.46878e-09	ZNF717
ENSG00000204767	108.832	-0.876183	0.222005	-3.94669	7.92402e-05	0.000888078	FAM196B
ENSG00000179776	6941.91	-0.671487	0.0839942	-7.99445	1.30149e-15	7.33946e-14	CDH5
ENSG00000182118	162.254	-1.09276	0.213759	-5.11213	3.18542e-07	5.78136e-06	MIR1182
ENSG00000182372	244.128	-0.650675	0.169619	-3.8361	0.000125005	0.00132373	MIR3674
ENSG00000159216	83.7874	-0.821355	0.248117	-3.31035	0.000931785	0.00768966	LOC100506403
ENSG00000253837	7.63962	-0.893216	0.321257	-2.78038	0.00542956	0.0338419	LOC100507156
ENSG00000204520	572.98	-0.761977	0.140823	-5.41089	6.2711e-08	1.2897e-06	MICA
ENSG00000178882	122.7	-1.19359	0.218829	-5.45443	4.91313e-08	1.0298e-06	ZNF664-FAM101A
ENSG00000033627	199.241	-0.667629	0.183691	-3.63452	0.000278495	0.00266616	MIR5010
ENSG00000140937	151.916	-1.8263	0.254607	-7.17303	7.3357e-13	3.10261e-11	CDH11
ENSG00000140391	3462.01	-0.802034	0.0909537	-8.81805	1.16472e-18	8.31753e-17	TSPAN3
ENSG00000188042	347.58	-0.619604	0.162438	-3.8144	0.000136517	0.00143282	ARL4C
ENSG00000123240	2168.72	-0.756716	0.113576	-6.66265	2.68925e-11	9.05614e-10	OPTN
ENSG00000182220	1784.45	-0.607549	0.121491	-5.00077	5.71004e-07	9.85971e-06	ATP6AP2
ENSG00000245648	22.3663	-1.67173	0.332914	-5.02151	5.12671e-07	8.92838e-06	LOC101928100
ENSG00000227517	17.0135	-1.58048	0.338322	-4.67153	2.98959e-06	4.62296e-05	LINC01483
ENSG00000235448	38.548	-1.97181	0.313806	-6.28354	3.30951e-10	9.73735e-09	LURAP1L-AS1
ENSG00000105810	781.088	-0.947682	0.154185	-6.1464	7.92628e-10	2.21733e-08	CDK6
ENSG00000139187	81.3692	-0.725885	0.250798	-2.8943	0.00380006	0.0252231	KLRG1
ENSG00000173334	169.067	-0.836256	0.206159	-4.05636	4.98425e-05	0.000589768	TRIB1
ENSG00000135926	1412.8	-0.589274	0.10763	-5.47502	4.37458e-08	9.20995e-07	MIR6513
ENSG00000076706	15103.7	-0.700513	0.0808097	-8.66867	4.372e-18	2.91692e-16	MIR6756
ENSG00000141526	541.966	-0.62172	0.152806	-4.0687	4.72766e-05	0.000562686	MIR6787
ENSG00000088832	2077.6	-0.673454	0.106873	-6.30145	2.9487e-10	8.78491e-09	MIR6869
ENSG00000019144	736.007	-0.824539	0.143657	-5.73965	9.48713e-09	2.25076e-07	MIR6716
ENSG00000185189	215.998	-0.618766	0.192464	-3.21497	0.0013046	0.0102203	MIR6845
ENSG00000164056	122.781	-0.789186	0.212507	-3.71369	0.000204257	0.0020327	SPRY1
ENSG00000136158	116.684	-1.20946	0.21687	-5.57689	2.44851e-08	5.36972e-07	SPRY2
ENSG00000070404	78.7836	-1.8157	0.253684	-7.15733	8.22621e-13	3.4182e-11	FSTL3
ENSG00000185164	80.8835	-0.77313	0.249796	-3.09505	0.00196782	0.0143925	LOC102723728
ENSG00000147889	102.699	-1.14564	0.241106	-4.75159	2.01826e-06	3.20822e-05	CDKN2A
ENSG00000147883	403.812	-0.965273	0.150222	-6.42563	1.31328e-10	4.08382e-09	CDKN2B
ENSG00000083750	238.275	-0.627525	0.169512	-3.70196	0.000213941	0.0021128	RRAGB
ENSG00000174130	54.0307	-0.943454	0.278041	-3.39321	0.00069078	0.00592795	TLR6
ENSG00000164442	431.94	-1.07637	0.158526	-6.78991	1.12203e-11	4.05731e-10	CITED2
ENSG00000118680	6505.29	-0.59782	0.0870591	-6.86683	6.56447e-12	2.46793e-10	MYL12B
ENSG00000164741	1140	-0.833592	0.117439	-7.09806	1.26523e-12	5.12256e-11	DLC1
ENSG00000101335	114.281	-1.50927	0.226548	-6.66206	2.70015e-11	9.07136e-10	MYL9
ENSG00000064225	116.447	-1.42599	0.232209	-6.14098	8.20146e-10	2.2898e-08	ST3GAL6
ENSG00000104324	260.041	-1.47713	0.170918	-8.64235	5.50685e-18	3.6399e-16	CPQ
ENSG00000176788	881.434	-0.663896	0.148561	-4.46885	7.86425e-06	0.000111203	BASP1
ENSG00000164040	245.899	-0.907466	0.168022	-5.40087	6.63168e-08	1.35797e-06	PGRMC2
ENSG00000131236	4918.63	-0.670652	0.100331	-6.68439	2.31885e-11	7.88355e-10	CAP1
ENSG00000108828	2779.07	-0.641123	0.098693	-6.49613	8.24128e-11	2.61421e-09	VAT1
ENSG00000257219	95.1497	-1.21907	0.247365	-4.92822	8.29804e-07	1.39013e-05	LOC105369848
ENSG00000254486	34.3638	-1.20079	0.317784	-3.77864	0.000157688	0.0016262	LOC105376554
ENSG00000151640	198.434	-0.796387	0.190995	-4.16967	3.05041e-05	0.000377279	DPYSL4
ENSG00000184470	577.032	-1.0006	0.152272	-6.57115	4.99268e-11	1.62359e-09	TXNRD2
ENSG00000163110	1788.45	-0.704862	0.098886	-7.12803	1.01818e-12	4.14594e-11	PDLIM5
ENSG00000113356	511.482	-1.26812	0.155482	-8.15607	3.46095e-16	2.01572e-14	POLR3G
ENSG00000131773	92.6301	-1.80301	0.255508	-7.05659	1.70638e-12	6.85009e-11	KHDRBS3
ENSG00000048740	208.762	-1.02005	0.182074	-5.60237	2.11444e-08	4.67345e-07	CELF2
ENSG00000253522	10.6795	-1.20647	0.328668	-3.67078	0.00024181	0.00235046	MIR3142HG
ENSG00000119408	334.389	-0.610495	0.153636	-3.97365	7.07802e-05	0.000804043	NEK6
ENSG00000145703	127.301	-0.775952	0.226444	-3.42669	0.000610988	0.00533666	IQGAP2
ENSG00000125966	13.3741	-1.08486	0.338149	-3.20824	0.00133551	0.0104223	MMP24
ENSG00000213190	1049.92	-0.997428	0.136684	-7.29734	2.93515e-13	1.29137e-11	MLLT11
ENSG00000118508	992.312	-0.752826	0.10968	-6.86385	6.70274e-12	2.50665e-10	RAB32
ENSG00000166974	685.682	-0.657342	0.125578	-5.23453	1.65402e-07	3.12154e-06	MAPRE2
ENSG00000139278	1359.89	-1.29898	0.112984	-11.4971	1.36411e-30	2.42317e-28	GLIPR1
ENSG00000100196	421.341	-0.645394	0.143436	-4.49954	6.81021e-06	9.79554e-05	KDELR3
ENSG00000157110	43.6247	-0.857229	0.294362	-2.91216	0.00358943	0.0240044	RBPMS
ENSG00000123124	568.138	-0.98784	0.148378	-6.65759	2.78345e-11	9.32916e-10	WWP1
ENSG00000164283	6575.52	-2.57938	0.116795	-22.0847	4.43661e-108	1.05081e-104	ESM1
ENSG00000150687	7323.95	-1.16992	0.109366	-10.6972	1.04865e-26	1.47548e-24	PRSS23
ENSG00000070778	187.884	-0.887013	0.187274	-4.73644	2.175e-06	3.41913e-05	PTPN21
ENSG00000163430	10140.8	-0.764671	0.0841606	-9.08586	1.02881e-19	8.21373e-18	FSTL1
ENSG00000049192	842.429	-0.673194	0.119511	-5.63289	1.77213e-08	4.00377e-07	ADAMTS6
ENSG00000160326	103.96	-1.09119	0.234189	-4.65946	3.17038e-06	4.88128e-05	SLC2A6
ENSG00000123094	1639.03	-0.755117	0.1015	-7.43958	1.01003e-13	4.64514e-12	RASSF8
ENSG00000166073	383.943	-0.914762	0.146309	-6.25226	4.04566e-10	1.17457e-08	GPR176
ENSG00000168386	604.229	-2.48806	0.1581	-15.7373	8.3947e-56	4.41841e-53	FILIP1L
ENSG00000222041	335.354	-1.39474	0.159716	-8.73264	2.488e-18	1.71636e-16	CYTOR
ENSG00000161013	563.472	-0.612962	0.147166	-4.1651	3.11211e-05	0.000384241	MGAT4B
ENSG00000185567	1921.19	-0.764046	0.100602	-7.59474	3.08417e-14	1.48573e-12	AHNAK2
ENSG00000138435	78.596	-2.46288	0.261572	-9.41566	4.70141e-21	4.20199e-19	CHRNA1
ENSG00000204397	283.037	-0.64431	0.176985	-3.64047	0.000272141	0.00261311	CARD16
ENSG00000164796	21.2024	-2.30579	0.33583	-6.86594	6.60528e-12	2.47672e-10	CSMD3
ENSG00000166897	18.2647	-1.14887	0.337162	-3.40748	0.000655667	0.00567114	ELFN2
ENSG00000055813	95.8575	-0.92453	0.241816	-3.82328	0.000131691	0.00138729	CCDC85A
ENSG00000164484	105.689	-1.03454	0.226108	-4.57541	4.75277e-06	7.09471e-05	TMEM200A
ENSG00000170234	339.52	-0.613733	0.152629	-4.02109	5.79303e-05	0.000672039	PWWP2A
ENSG00000144645	385.182	-0.777728	0.150332	-5.17341	2.2986e-07	4.26998e-06	OSBPL10
ENSG00000156804	97.8194	-2.16474	0.242419	-8.92974	4.2702e-19	3.17716e-17	FBXO32
ENSG00000157657	184.978	-0.814764	0.221362	-3.68068	0.000232612	0.00227349	ZNF618
ENSG00000150551	239.427	-2.55462	0.18378	-13.9005	6.29317e-44	2.41709e-41	LYPD1
ENSG00000163762	1596.4	-0.639672	0.115377	-5.54417	2.9535e-08	6.35943e-07	TM4SF18
ENSG00000116117	261.198	-0.680177	0.163675	-4.15566	3.24352e-05	0.000398045	PARD3B
ENSG00000163297	2063.5	-0.791986	0.0911099	-8.69265	3.54086e-18	2.39615e-16	ANTXR2
ENSG00000175416	738.49	-0.848393	0.164955	-5.14318	2.70133e-07	4.95977e-06	CLTB
ENSG00000227825	18.8605	-0.926052	0.336926	-2.74853	0.00598629	0.036732	SLC9A7P1
ENSG00000151136	9.70477	-1.47248	0.324069	-4.54371	5.52714e-06	8.1059e-05	BTBD11
ENSG00000139926	3489.52	-1.05111	0.0918071	-11.4492	2.37416e-30	4.11453e-28	FRMD6
ENSG00000170113	255.529	-0.649654	0.168297	-3.86016	0.000113311	0.00121073	NIPA1
ENSG00000167703	371.966	-0.907496	0.164572	-5.51427	3.50232e-08	7.462e-07	SLC43A2
ENSG00000180787	30.3262	-1.34554	0.325283	-4.13651	3.52625e-05	0.00042867	ZFP3
ENSG00000173846	123.634	-0.664503	0.225328	-2.94905	0.00318753	0.0217361	PLK3
ENSG00000130176	5.24031	-1.19961	0.282119	-4.25217	2.11712e-05	0.000271048	CNN1
ENSG00000064666	999.897	-0.651533	0.118062	-5.51855	3.41813e-08	7.30452e-07	CNN2
ENSG00000169991	342.181	-0.771434	0.155924	-4.94749	7.51758e-07	1.27333e-05	IFFO2
ENSG00000158109	500.698	-0.686217	0.132189	-5.1912	2.08948e-07	3.9122e-06	TPRG1L
ENSG00000187498	15581	-1.67377	0.0963037	-17.3801	1.16804e-67	8.73632e-65	COL4A1
ENSG00000134871	8821.88	-1.28519	0.095491	-13.4587	2.73583e-41	9.48264e-39	COL4A2
ENSG00000130635	2017.02	-1.47505	0.132127	-11.1639	6.12663e-29	9.89382e-27	COL5A1
ENSG00000163092	71.2497	-3.30987	0.289341	-11.4393	2.65967e-30	4.5538e-28	XIRP2
ENSG00000144810	3543.87	-1.05004	0.103951	-10.1013	5.45089e-24	6.24698e-22	COL8A1
ENSG00000111799	1246.95	-1.12359	0.112052	-10.0274	1.15489e-23	1.2923e-21	COL12A1
ENSG00000057019	3521.35	-1.47855	0.0977014	-15.1334	9.75497e-52	4.47187e-49	DCBLD2
ENSG00000145247	696.547	-0.955089	0.133925	-7.1315	9.92807e-13	4.06593e-11	OCIAD2
ENSG00000148926	499.37	-0.606695	0.135189	-4.48776	7.19756e-06	0.000102902	ADM
ENSG00000164318	18.1294	-1.91556	0.337598	-5.67409	1.3943e-08	3.22186e-07	EGFLAM
ENSG00000164284	573.133	-0.805938	0.126014	-6.3956	1.59917e-10	4.90837e-09	GRPEL2
ENSG00000163751	72.8811	-1.41738	0.262988	-5.3895	7.06534e-08	1.43848e-06	CPA3
ENSG00000155975	492.817	-0.618751	0.138245	-4.47576	7.61416e-06	0.000108313	VPS37A
ENSG00000179542	5.00897	-0.963124	0.281259	-3.42433	0.000616325	0.00537667	SLITRK4
ENSG00000198832	92.351	-0.703708	0.257309	-2.73487	0.00624043	0.0380286	SELENOM
ENSG00000178882	122.7	-1.19359	0.218829	-5.45443	4.91313e-08	1.0298e-06	RFLNA
ENSG00000198324	102.801	-0.725367	0.251563	-2.88344	0.00393356	0.0260242	FAM109A
ENSG00000179630	206.115	-0.663257	0.196013	-3.38374	0.000715062	0.00611049	LACC1
ENSG00000187676	505.347	-0.653712	0.153864	-4.24864	2.15071e-05	0.000274607	B3GLCT
ENSG00000139971	25.1305	-0.899655	0.328824	-2.73597	0.00621961	0.0379506	C14orf37
ENSG00000159176	2195.79	-0.867074	0.101879	-8.51081	1.72721e-17	1.09577e-15	CSRP1
ENSG00000216588	8.18711	-1.74217	0.313413	-5.55872	2.71767e-08	5.91436e-07	IGSF23
ENSG00000118523	4337.93	-1.31453	0.106108	-12.3885	3.01478e-35	7.1405e-33	CTGF
ENSG00000164733	10779.5	-1.14109	0.0857344	-13.3096	2.03659e-40	6.73069e-38	CTSB
ENSG00000143869	79.3183	-4.42914	0.298748	-14.8257	9.99885e-50	4.30587e-47	GDF7
ENSG00000163328	62.878	-0.903559	0.272119	-3.32046	0.000898704	0.00749061	GPR155
ENSG00000180611	132.107	-1.76101	0.223271	-7.88732	3.08754e-15	1.67469e-13	MB21D2
ENSG00000163131	79.4761	-1.13101	0.252468	-4.47981	7.47108e-06	0.000106384	CTSS
ENSG00000137075	253.569	-0.613538	0.17125	-3.58271	0.000340049	0.00317714	RNF38
ENSG00000122694	311.396	-0.947136	0.159251	-5.94743	2.72384e-09	6.96195e-08	GLIPR2
ENSG00000101160	1190.84	-0.867907	0.102884	-8.43577	3.2902e-17	2.06889e-15	CTSZ
ENSG00000154639	521.442	-1.19548	0.160392	-7.45352	9.08835e-14	4.20699e-12	CXADR
ENSG00000178343	43.0346	-1.16964	0.309816	-3.77529	0.000159823	0.00164583	SHISA3
ENSG00000051523	66.6493	-1.60102	0.267704	-5.98058	2.22344e-09	5.75542e-08	CYBA
ENSG00000196715	285.824	-0.9153	0.161435	-5.66976	1.42999e-08	3.28298e-07	VKORC1L1
ENSG00000176853	1414	-0.875909	0.121168	-7.22888	4.86988e-13	2.10993e-11	FAM91A1
ENSG00000153071	1960.31	-1.32882	0.093271	-14.2469	4.68919e-46	1.95994e-43	DAB2
ENSG00000196352	1894.4	-0.940991	0.107414	-8.76043	1.94503e-18	1.35494e-16	CD55
ENSG00000167657	337.207	-0.845474	0.154045	-5.48849	4.05385e-08	8.54737e-07	DAPK3
ENSG00000166750	1527.28	-0.740756	0.0994719	-7.44689	9.55694e-14	4.40954e-12	SLFN5
ENSG00000147202	857.498	-0.660267	0.12158	-5.4307	5.61334e-08	1.16967e-06	DIAPH2
ENSG00000211448	130.066	-3.04432	0.238313	-12.7745	2.27663e-37	6.21542e-35	DIO2
ENSG00000075711	2443.06	-1.01234	0.0964517	-10.4959	9.02507e-26	1.16596e-23	DLG1
ENSG00000198947	162.506	-0.810703	0.203632	-3.98122	6.85613e-05	0.000780708	DMD
ENSG00000124721	104.951	-1.83391	0.236636	-7.74989	9.19733e-15	4.70156e-13	DNAH8
ENSG00000013563	1058.88	-0.757778	0.116063	-6.52902	6.62031e-11	2.12853e-09	DNASE1L1
ENSG00000197102	9544.86	-0.59555	0.0878285	-6.78083	1.19489e-11	4.29647e-10	DYNC1H1
ENSG00000183044	27.1081	-1.21334	0.328466	-3.69396	0.000220787	0.00216985	ABAT
ENSG00000101384	1302.15	-0.646769	0.109539	-5.90447	3.5379e-09	8.93021e-08	JAG1
ENSG00000134769	87.0495	-0.74959	0.25695	-2.91726	0.00353126	0.023727	DTNA
ENSG00000113070	413.463	-1.84727	0.154233	-11.9771	4.68165e-33	9.64216e-31	HBEGF
ENSG00000120129	389.224	-0.812294	0.143219	-5.67167	1.4141e-08	3.25702e-07	DUSP1
ENSG00000213694	332.599	-1.13172	0.152938	-7.3999	1.36289e-13	6.18789e-12	S1PR3
ENSG00000078401	5254.49	-1.8142	0.109406	-16.5823	9.3599e-62	5.7832e-59	EDN1
ENSG00000203805	110.064	-1.09532	0.227641	-4.81162	1.49708e-06	2.41762e-05	PLPP4
ENSG00000177119	2320.72	-0.695228	0.104338	-6.66323	2.67879e-11	9.04235e-10	ANO6
ENSG00000092929	24.7539	-0.92344	0.330376	-2.79512	0.00518809	0.0326482	UNC13D
ENSG00000170006	499.712	-0.905	0.132542	-6.82804	8.60807e-12	3.14471e-10	TMEM154
ENSG00000106991	480.473	-1.05159	0.153618	-6.8455	7.62106e-12	2.81306e-10	ENG
ENSG00000123572	39.9452	-2.7537	0.31921	-8.62661	6.31993e-18	4.15799e-16	NRK
ENSG00000145242	21.9958	-2.17415	0.33525	-6.48514	8.86468e-11	2.79947e-09	EPHA5
ENSG00000182372	244.128	-0.650675	0.169619	-3.8361	0.000125005	0.00132373	CLN8
ENSG00000178568	7.39338	-1.1844	0.317917	-3.72552	0.000194915	0.00195342	ERBB4
ENSG00000225383	22.7172	-1.76019	0.333885	-5.27186	1.35049e-07	2.60052e-06	SFTA1P
ENSG00000213462	354.236	-0.621088	0.149832	-4.14522	3.39482e-05	0.000415179	ERV3-1
ENSG00000148218	384.2	-0.629784	0.153025	-4.11557	3.86216e-05	0.000466315	ALAD
ENSG00000182197	1231.54	-1.40781	0.102155	-13.7812	3.30715e-43	1.20507e-40	EXT1
ENSG00000181104	3633.59	-0.850489	0.090152	-9.43395	3.94939e-21	3.59775e-19	F2R
ENSG00000164251	692.17	-1.06745	0.141695	-7.53344	4.94208e-14	2.34106e-12	F2RL1
ENSG00000165092	1362.16	-1.16188	0.128239	-9.06027	1.30132e-19	1.0161e-17	ALDH1A1
ENSG00000068366	2961.1	-0.659155	0.11351	-5.80704	6.35874e-09	1.57155e-07	ACSL4
ENSG00000078098	18.4059	-2.68337	0.336685	-7.96995	1.58735e-15	8.88105e-14	FAP
ENSG00000177409	763.152	-1.14757	0.137201	-8.36414	6.05552e-17	3.69334e-15	SAMD9L
ENSG00000083857	170.438	-1.88078	0.201877	-9.31645	1.20295e-20	1.02983e-18	FAT1
ENSG00000184254	212.653	-1.13621	0.183089	-6.20577	5.44302e-10	1.55323e-08	ALDH1A3
ENSG00000176641	1533.02	-0.642828	0.0982949	-6.53979	6.16042e-11	1.98967e-09	RNF152
ENSG00000183621	153.537	-0.789667	0.203548	-3.87951	0.000104668	0.00113199	ZNF438
ENSG00000148468	436.576	-0.738262	0.142568	-5.17831	2.239e-07	4.17017e-06	FAM171A1
ENSG00000069122	2945.36	-0.92936	0.0930756	-9.98499	1.77311e-23	1.96857e-21	ADGRF5
ENSG00000172738	127.145	-1.88329	0.227569	-8.27572	1.27682e-16	7.65609e-15	TMEM217
ENSG00000180537	81.4045	-0.853548	0.250249	-3.4108	0.000647728	0.00561272	RNF182
ENSG00000168994	877.629	-0.591962	0.111343	-5.31654	1.05759e-07	2.07301e-06	PXDC1
ENSG00000146555	15.9127	-2.51687	0.334713	-7.5195	5.4988e-14	2.59613e-12	SDK1
ENSG00000164659	1911.16	-0.798495	0.09508	-8.39814	4.5361e-17	2.82731e-15	KIAA1324L
ENSG00000161040	156.58	-1.29541	0.204489	-6.33484	2.37584e-10	7.12301e-09	FBXL13
ENSG00000189134	10.7074	-0.927169	0.330714	-2.80353	0.00505459	0.0320387	NKAPL
ENSG00000153993	400.093	-1.28704	0.151071	-8.51944	1.60333e-17	1.02174e-15	SEMA3D
ENSG00000138675	185.25	-1.27851	0.199285	-6.41548	1.40382e-10	4.33688e-09	FGF5
ENSG00000179399	80.9213	-0.947338	0.253858	-3.73177	0.000190141	0.00191366	GPC5
ENSG00000022267	643.245	-0.734309	0.122608	-5.9891	2.11004e-09	5.48186e-08	FHL1
ENSG00000115641	901.467	-0.849716	0.116481	-7.29491	2.98849e-13	1.31079e-11	FHL2
ENSG00000088832	2077.6	-0.673454	0.106873	-6.30145	2.9487e-10	8.78491e-09	FKBP1A
ENSG00000158186	52.697	-1.02138	0.285762	-3.57422	0.000351273	0.00327126	MRAS
ENSG00000164292	1312.17	-0.775351	0.107636	-7.20342	5.87189e-13	2.51342e-11	RHOBTB3
ENSG00000162631	13.3647	-1.98622	0.333731	-5.95158	2.65568e-09	6.79997e-08	NTNG1
ENSG00000169760	632.709	-0.764341	0.124324	-6.14798	7.84763e-10	2.19966e-08	NLGN1
ENSG00000135299	46.1611	-0.90229	0.293779	-3.07132	0.00213115	0.0153579	ANKRD6
ENSG00000138311	6.34184	-1.13933	0.303319	-3.75622	0.0001725	0.0017598	ZNF365
ENSG00000182606	589.23	-0.60202	0.13343	-4.51188	6.4254e-06	9.29852e-05	TRAK1
ENSG00000085433	541.885	-0.608583	0.134242	-4.53347	5.80229e-06	8.46575e-05	WDR47
ENSG00000118985	619.593	-1.05665	0.132096	-7.99908	1.25355e-15	7.09731e-14	ELL2
ENSG00000107984	1251.72	-1.18249	0.112117	-10.5469	5.25033e-26	6.90856e-24	DKK1
ENSG00000076685	615.802	-0.621955	0.128403	-4.84377	1.27397e-06	2.07619e-05	NT5C2
ENSG00000151240	122.757	-0.635188	0.22609	-2.80945	0.00496265	0.031611	DIP2C
ENSG00000163625	2154.59	-0.661438	0.0983579	-6.72481	1.75827e-11	6.13926e-10	WDFY3
ENSG00000129116	360.87	-0.843813	0.153233	-5.50674	3.65537e-08	7.77641e-07	PALLD
ENSG00000020577	816.636	-1.45704	0.121335	-12.0084	3.20906e-33	6.80657e-31	SAMD4A
ENSG00000133789	2339.39	-0.722655	0.0920558	-7.85018	4.15438e-15	2.21116e-13	SWAP70
ENSG00000082397	1886.79	-1.02251	0.113884	-8.97851	2.7445e-19	2.0636e-17	EPB41L3
ENSG00000109436	1573.18	-0.732748	0.108305	-6.76559	1.3277e-11	4.70523e-10	TBC1D9
ENSG00000136068	15208.6	-0.717219	0.0803541	-8.92573	4.4276e-19	3.27711e-17	FLNB
ENSG00000019144	736.007	-0.824539	0.143657	-5.73965	9.48713e-09	2.25076e-07	PHLDB1
ENSG00000107104	482.569	-0.698275	0.136954	-5.09862	3.42138e-07	6.1702e-06	KANK1
ENSG00000137573	101.329	-1.7545	0.315982	-5.55253	2.81559e-08	6.09015e-07	SULF1
ENSG00000186866	450.716	-0.943073	0.135591	-6.95528	3.51852e-12	1.36991e-10	POFUT2
ENSG00000013288	499.187	-0.663052	0.134175	-4.94169	7.74471e-07	1.30403e-05	MAN2B2
ENSG00000049759	224.323	-1.05486	0.173611	-6.07597	1.23242e-09	3.34235e-08	NEDD4L
ENSG00000131018	1193.1	-1.13585	0.108895	-10.4308	1.79443e-25	2.25669e-23	SYNE1
ENSG00000115414	27051.2	-0.743533	0.0765706	-9.71043	2.72191e-22	2.70497e-20	FN1
ENSG00000127603	14135.7	-0.8474	0.0785436	-10.7889	3.88358e-27	5.74891e-25	MACF1
ENSG00000075426	610.987	-0.601341	0.124213	-4.84121	1.29052e-06	2.10075e-05	FOSL2
ENSG00000107201	1229.53	-0.776444	0.115478	-6.72373	1.7713e-11	6.16959e-10	DDX58
ENSG00000154589	283.143	-0.902276	0.193301	-4.66774	3.04534e-06	4.69895e-05	LY96
ENSG00000103066	195.277	-0.683618	0.193938	-3.52493	0.00042359	0.00384641	PLA2G15
ENSG00000117758	2311.46	-0.804845	0.105371	-7.63821	2.20264e-14	1.08394e-12	STX12
ENSG00000130147	470.675	-1.07108	0.13777	-7.7744	7.58073e-15	3.91744e-13	SH3BP4
ENSG00000139112	930.14	-0.818752	0.108333	-7.55771	4.10234e-14	1.95632e-12	GABARAPL1
ENSG00000185022	394.457	-1.21762	0.160585	-7.58237	3.39306e-14	1.62901e-12	MAFF
ENSG00000177663	102.798	-0.748987	0.230515	-3.24918	0.00115737	0.00924008	IL17RA
ENSG00000099968	838.218	-0.653908	0.116096	-5.63249	1.77627e-08	4.00675e-07	BCL2L13
ENSG00000198691	38.8084	-1.0808	0.305341	-3.53966	0.00040065	0.00366622	ABCA4
ENSG00000110218	500.416	-0.934823	0.141096	-6.62545	3.46195e-11	1.14413e-09	PANX1
ENSG00000126709	209.899	-1.12472	0.321077	-3.50297	0.000460097	0.00413826	IFI6
ENSG00000108001	6.35089	-1.30287	0.302018	-4.31387	1.60419e-05	0.000210306	EBF3
ENSG00000178033	843.42	-0.717224	0.113162	-6.33802	2.32739e-10	7.00732e-09	FAM26E
ENSG00000143469	53.0674	-3.60244	0.312687	-11.5209	1.03526e-30	1.86229e-28	SYT14
ENSG00000165072	160.89	-1.01181	0.211692	-4.77965	1.75601e-06	2.81337e-05	MAMDC2
ENSG00000172159	230.027	-0.910903	0.186452	-4.88544	1.03197e-06	1.69934e-05	FRMD3
ENSG00000172260	416.651	-1.17287	0.14734	-7.96028	1.71652e-15	9.56609e-14	NEGR1
ENSG00000110427	197.917	-0.585319	0.183959	-3.18179	0.00146368	0.0112774	KIAA1549L
ENSG00000141424	353.794	-0.830958	0.154943	-5.36299	8.18556e-08	1.64301e-06	SLC39A6
ENSG00000151014	136.603	-0.681662	0.208211	-3.2739	0.00106073	0.00858916	NOCT
ENSG00000198792	303.205	-0.696948	0.17864	-3.90141	9.56324e-05	0.00104621	TMEM184B
ENSG00000034677	1961.12	-0.615937	0.109314	-5.63457	1.755e-08	3.97139e-07	RNF19A
ENSG00000143641	819.428	-0.798487	0.142421	-5.60652	2.06432e-08	4.59093e-07	GALNT2
ENSG00000163659	919.212	-0.791486	0.125697	-6.29679	3.03875e-10	9.01537e-09	TIPARP
ENSG00000197324	762.278	-0.617169	0.149495	-4.12835	3.65379e-05	0.000442283	LRP10
ENSG00000173705	1096.91	-0.661289	0.105139	-6.28964	3.18203e-10	9.4012e-09	SUSD5
ENSG00000138604	5883.44	-0.784224	0.108748	-7.21137	5.53918e-13	2.38537e-11	GLCE
ENSG00000183087	510.667	-0.749577	0.148467	-5.04879	4.44625e-07	7.8297e-06	GAS6
ENSG00000154027	74.6012	-2.15145	0.291683	-7.37598	1.63136e-13	7.33648e-12	AK5
ENSG00000177628	250.493	-0.606821	0.172635	-3.51504	0.00043968	0.00397221	GBA
ENSG00000114480	1413.16	-0.705014	0.103142	-6.83534	8.18094e-12	3.0119e-10	GBE1
ENSG00000152137	116.687	-0.921761	0.222466	-4.14338	3.42226e-05	0.000418175	HSPB8
ENSG00000119899	595.706	-0.609595	0.123905	-4.91988	8.65994e-07	1.44275e-05	SLC17A5
ENSG00000172927	96.2426	-0.675148	0.236182	-2.8586	0.00425518	0.0277897	MYEOV
ENSG00000185352	18.5499	-1.0036	0.336651	-2.98113	0.00287188	0.0199154	HS6ST3
ENSG00000143322	2129.51	-0.989926	0.0935707	-10.5794	3.71181e-26	4.97628e-24	ABL2
ENSG00000148677	9259.31	-1.57804	0.0861218	-18.3234	5.3877e-75	4.78529e-72	ANKRD1
ENSG00000050165	2525.88	-1.65819	0.0903113	-18.3608	2.70571e-75	2.56339e-72	DKK3
ENSG00000118407	540.659	-1.72528	0.145377	-11.8677	1.74265e-32	3.48799e-30	FILIP1
ENSG00000146072	460.141	-0.956242	0.139981	-6.83121	8.41988e-12	3.09186e-10	TNFRSF21
ENSG00000118946	95.9804	-0.983231	0.235207	-4.18028	2.91156e-05	0.000361548	PCDH17
ENSG00000102359	1120.7	-1.27407	0.114762	-11.1018	1.22931e-28	1.96289e-26	SRPX2
ENSG00000137502	475.076	-0.651237	0.145802	-4.46658	7.94813e-06	0.000112277	RAB30
ENSG00000136816	419.325	-0.666353	0.146651	-4.54381	5.52467e-06	8.1059e-05	TOR1B
ENSG00000250303	31.2983	-1.44079	0.31897	-4.51699	6.2724e-06	9.1082e-05	LOC283140
ENSG00000177990	8.33859	-0.88112	0.31624	-2.78624	0.00533241	0.0333228	DPY19L2
ENSG00000171435	21.3269	-1.27335	0.33584	-3.79155	0.000149711	0.00155636	KSR2
ENSG00000185164	80.8835	-0.77313	0.249796	-3.09505	0.00196782	0.0143925	NOMO2
ENSG00000154188	127.181	-1.37653	0.226222	-6.08485	1.16599e-09	3.16824e-08	ANGPT1
ENSG00000196209	34.3749	-1.00773	0.311521	-3.23487	0.00121698	0.00960722	SIRPB2
ENSG00000091879	3571.82	-1.00519	0.102245	-9.83126	8.25765e-23	8.75743e-21	ANGPT2
ENSG00000249464	14.3145	-1.17613	0.33792	-3.48052	0.000500447	0.00445605	LINC01091
ENSG00000174136	381.165	-0.855875	0.148192	-5.77546	7.67431e-09	1.86427e-07	RGMB
ENSG00000081087	575.121	-0.666009	0.15114	-4.40657	1.05018e-05	0.000144055	OSTM1
ENSG00000102760	512.965	-1.73717	0.144076	-12.0573	1.77579e-33	3.8236e-31	RGCC
ENSG00000166825	1439.95	-0.68449	0.113977	-6.0055	1.90741e-09	5.01967e-08	ANPEP
ENSG00000178719	224.629	-0.586357	0.185289	-3.16455	0.00155322	0.0118416	GRINA
ENSG00000120217	544.502	-1.61996	0.133617	-12.1239	7.88947e-34	1.80834e-31	CD274
ENSG00000089486	88.9768	-1.13954	0.250704	-4.54534	5.48471e-06	8.06032e-05	CDIP1
ENSG00000147650	221.978	-0.830732	0.194064	-4.28071	1.86301e-05	0.000240684	LRP12
ENSG00000147010	337.029	-0.91134	0.152617	-5.9714	2.3522e-09	6.06662e-08	SH3KBP1
ENSG00000099937	449.324	-0.851445	0.138672	-6.13997	8.25345e-10	2.2998e-08	SERPIND1
ENSG00000138772	1911.5	-0.995147	0.112502	-8.84556	9.10685e-19	6.56942e-17	ANXA3
ENSG00000013016	55.5023	-1.47386	0.297157	-4.95988	7.05378e-07	1.2005e-05	EHD3
ENSG00000095951	236.849	-0.680993	0.176045	-3.86829	0.000109603	0.0011773	HIVEP1
ENSG00000138356	21.1304	-2.02315	0.336635	-6.00993	1.85603e-09	4.89353e-08	AOX1
ENSG00000103415	1137.79	-0.613733	0.107583	-5.70472	1.16532e-08	2.72374e-07	HMOX2
ENSG00000129514	6.50791	-1.17464	0.306087	-3.83759	0.000124245	0.00131765	FOXA1
ENSG00000107282	20.1954	-0.998026	0.33593	-2.97094	0.00296892	0.0204614	APBA1
ENSG00000180806	15.025	-2.3491	0.33518	-7.00848	2.40923e-12	9.53694e-11	HOXC9
ENSG00000196639	491.927	-0.713015	0.14464	-4.92959	8.24009e-07	1.38253e-05	HRH1
ENSG00000086696	31.0884	-2.10906	0.323869	-6.51209	7.41108e-11	2.37205e-09	HSD17B2
ENSG00000132002	370.452	-0.610151	0.150955	-4.04194	5.30116e-05	0.000622601	DNAJB1
ENSG00000084234	30573.4	-0.671935	0.0926773	-7.25026	4.15969e-13	1.80775e-11	APLP2
ENSG00000198108	68.345	-0.950614	0.25707	-3.69789	0.000217402	0.00214251	CHSY3
ENSG00000090339	195.21	-1.86112	0.187927	-9.90345	4.0214e-23	4.36245e-21	ICAM1
ENSG00000185860	82.3198	-1.26139	0.265834	-4.74504	2.0847e-06	3.2954e-05	CCDC190
ENSG00000185189	215.998	-0.618766	0.192464	-3.21497	0.0013046	0.0102203	NRBP2
ENSG00000248905	5.81844	-0.969298	0.30418	-3.18659	0.00143959	0.0111185	FMN1
ENSG00000010404	150.626	-1.13269	0.20961	-5.40381	6.52408e-08	1.33786e-06	IDS
ENSG00000165949	459.312	-1.83691	0.276816	-6.63587	3.22598e-11	1.07616e-09	IFI27
ENSG00000176771	19.4874	-1.42559	0.335327	-4.25135	2.12488e-05	0.000271797	NCKAP5
ENSG00000147036	10.1334	-1.13678	0.330836	-3.43609	0.00059017	0.00516435	LANCL3
ENSG00000168528	32.4627	-1.2024	0.317161	-3.79114	0.000149957	0.00155778	SERINC2
ENSG00000140443	249.781	-0.624551	0.180852	-3.45339	0.000553584	0.0048883	IGF1R
ENSG00000115457	158.582	-2.80618	0.232319	-12.079	1.36417e-33	2.98249e-31	IGFBP2
ENSG00000163453	5001.44	-1.45199	0.21261	-6.82935	8.52983e-12	3.12416e-10	IGFBP7
ENSG00000142871	932.72	-0.922851	0.120475	-7.66009	1.858e-14	9.2646e-13	CYR61
ENSG00000115008	28.9224	-1.98158	0.328346	-6.03504	1.58927e-09	4.21865e-08	IL1A
ENSG00000168685	126.45	-1.60257	0.213502	-7.50611	6.09088e-14	2.86614e-12	IL7R
ENSG00000169429	1699.78	-2.12728	0.216451	-9.82797	8.53199e-23	8.98134e-21	CXCL8
ENSG00000131724	1535.58	-0.859471	0.124561	-6.90002	5.19937e-12	2.00239e-10	IL13RA1
ENSG00000122641	125.068	-2.18083	0.229474	-9.50358	2.02789e-21	1.88355e-19	INHBA
ENSG00000117595	32.3386	-1.89581	0.328564	-5.76999	7.92779e-09	1.91928e-07	IRF6
ENSG00000115232	269.485	-4.87456	0.216191	-22.5475	1.42073e-112	5.04751e-109	ITGA4
ENSG00000161638	9868.53	-0.625474	0.0867975	-7.20613	5.75647e-13	2.47146e-11	ITGA5
ENSG00000138448	6979.04	-1.51227	0.0954578	-15.8423	1.5897e-56	9.0365e-54	ITGAV
ENSG00000150093	28876.5	-0.820397	0.0985465	-8.32497	8.43496e-17	5.07921e-15	ITGB1
ENSG00000259207	423.541	-1.18275	0.15649	-7.55801	4.09279e-14	1.95632e-12	ITGB3
ENSG00000105855	266.328	-1.67978	0.185701	-9.04564	1.4879e-19	1.15544e-17	ITGB8
ENSG00000184916	331.893	-0.877586	0.156094	-5.62217	1.88579e-08	4.22696e-07	JAG2
ENSG00000162434	6107.94	-0.878625	0.0837868	-10.4864	9.97181e-26	1.27666e-23	JAK1
ENSG00000011201	5.89422	-1.37739	0.290163	-4.74693	2.06523e-06	3.27157e-05	ANOS1
ENSG00000182118	162.254	-1.09276	0.213759	-5.11213	3.18542e-07	5.78136e-06	FAM89A
ENSG00000069020	707.312	-0.735383	0.122826	-5.98718	2.13506e-09	5.53675e-08	MAST4
ENSG00000156113	14.1377	-1.0961	0.338262	-3.24039	0.00119367	0.0094608	KCNMA1
ENSG00000157404	646.471	-0.942973	0.135304	-6.9693	3.18532e-12	1.24828e-10	KIT
ENSG00000135480	980.343	-1.40856	0.113458	-12.4149	2.17068e-35	5.31853e-33	KRT7
ENSG00000234498	7.31889	-0.841279	0.318707	-2.63966	0.00829881	0.047766	RPL13AP20
ENSG00000143878	4189	-0.599918	0.0885058	-6.77829	1.21603e-11	4.35289e-10	RHOB
ENSG00000175155	834.985	-0.734627	0.113855	-6.45232	1.10151e-10	3.44033e-09	YPEL2
ENSG00000253368	224.226	-1.25691	0.175407	-7.16566	7.74151e-13	3.25487e-11	TRNP1
ENSG00000264343	86.4923	-0.742833	0.256062	-2.90099	0.0037198	0.0247482	NOTCH2NL
ENSG00000206538	115.555	-5.15704	0.292361	-17.6393	1.23041e-69	9.71412e-67	VGLL3
ENSG00000115963	2696.27	-1.22812	0.103096	-11.9124	1.01949e-32	2.06972e-30	RND3
ENSG00000185896	4635.47	-0.741255	0.0872282	-8.49788	1.93078e-17	1.21948e-15	LAMP1
ENSG00000058085	923.379	-1.97008	0.126804	-15.5364	1.96641e-54	9.63608e-52	LAMC2
ENSG00000005893	2885.05	-0.743158	0.104084	-7.14002	9.33192e-13	3.84394e-11	LAMP2
ENSG00000156466	90.7578	-2.54654	0.261268	-9.74684	1.90293e-22	1.93161e-20	GDF6
ENSG00000242173	6.09295	-1.1847	0.292045	-4.05655	4.98034e-05	0.000589768	ARHGDIG
ENSG00000221968	519.214	-0.671787	0.128366	-5.23338	1.66435e-07	3.13688e-06	FADS3
ENSG00000250742	4.8397	-1.09169	0.274847	-3.97199	7.12759e-05	0.000808382	LOC400043
ENSG00000177570	75.4614	-0.876887	0.262814	-3.33653	0.0008483	0.00712061	SAMD12
ENSG00000188921	47.3264	-0.829445	0.289102	-2.86904	0.00411714	0.0269749	HACD4
ENSG00000134013	3152.6	-0.866425	0.0982705	-8.81674	1.17836e-18	8.37282e-17	LOXL2
ENSG00000182489	22.0896	-1.41303	0.334465	-4.22474	2.39221e-05	0.000302992	XKRX
ENSG00000049323	1824.94	-0.600082	0.0964917	-6.219	5.00327e-10	1.43061e-08	LTBP1
ENSG00000119681	3756.79	-1.54511	0.0981613	-15.7406	7.97307e-56	4.3579e-53	LTBP2
ENSG00000253522	10.6795	-1.20647	0.328668	-3.67078	0.00024181	0.00235046	MIR146A
ENSG00000163430	10140.8	-0.764671	0.0841606	-9.08586	1.02881e-19	8.21373e-18	MIR198
ENSG00000226380	69.101	-1.08309	0.274839	-3.94081	8.12069e-05	0.000906544	MIR29A
ENSG00000226380	69.101	-1.08309	0.274839	-3.94081	8.12069e-05	0.000906544	MIR29B1
ENSG00000100299	70.0487	-0.725163	0.261435	-2.77378	0.00554084	0.0344901	ARSA
ENSG00000101846	169.104	-1.19399	0.19785	-6.03484	1.59116e-09	4.21865e-08	STS
ENSG00000112893	2506.69	-0.667009	0.09292	-7.17832	7.05754e-13	2.99387e-11	MAN2A1
ENSG00000109323	389.575	-0.592873	0.143304	-4.13717	3.51611e-05	0.000427803	MANBA
ENSG00000166963	101.643	-0.845875	0.224325	-3.77076	0.000162753	0.00167116	MAP1A
ENSG00000006756	272.906	-0.712074	0.160447	-4.43808	9.07666e-06	0.000126088	ARSD
ENSG00000157399	17.1298	-0.94313	0.33743	-2.79504	0.00518939	0.0326482	ARSE
ENSG00000076706	15103.7	-0.700513	0.0808097	-8.66867	4.372e-18	2.91692e-16	MCAM
ENSG00000095015	381.536	-0.590273	0.153078	-3.85602	0.000115248	0.0012305	MAP3K1
ENSG00000163975	18.8372	-0.920665	0.336887	-2.73286	0.00627871	0.0381676	MELTF
ENSG00000049130	1052.19	-1.64653	0.125955	-13.0724	4.73661e-39	1.43217e-36	KITLG
ENSG00000170430	12.9783	-1.53903	0.335704	-4.58449	4.55093e-06	6.80056e-05	MGMT
ENSG00000002586	661.684	-0.771073	0.134228	-5.74451	9.21902e-09	2.19818e-07	CD99
ENSG00000104763	402.875	-0.627428	0.155	-4.04793	5.16731e-05	0.000609906	ASAH1
ENSG00000187098	51.5994	-1.18232	0.291081	-4.06184	4.86885e-05	0.000577556	MITF
ENSG00000196611	456.094	-1.42504	0.14391	-9.90229	4.06862e-23	4.38024e-21	MMP1
ENSG00000087245	875.39	-1.06641	0.135561	-7.86663	3.64321e-15	1.95372e-13	MMP2
ENSG00000166670	95.9847	-2.38153	0.242963	-9.80203	1.10349e-22	1.14464e-20	MMP10
ENSG00000157227	6048.36	-0.733876	0.0952806	-7.70227	1.33673e-14	6.73624e-13	MMP14
ENSG00000103222	382.981	-0.659863	0.154608	-4.26797	1.97258e-05	0.000253916	ABCC1
ENSG00000182534	847.333	-0.748032	0.11366	-6.58132	4.66289e-11	1.52332e-09	MXRA7
ENSG00000038945	29.3676	-0.845696	0.321339	-2.63179	0.00849364	0.0485922	MSR1
ENSG00000260549	56.29	-0.939983	0.286788	-3.27762	0.00104687	0.00849401	MT1L
ENSG00000125148	829.33	-1.06391	0.126818	-8.38926	4.89217e-17	3.03592e-15	MT2A
ENSG00000198804	5972.28	-0.694291	0.231342	-3.00114	0.00268968	0.0187828	COX1
ENSG00000198938	2332.53	-0.681095	0.139357	-4.8874	1.02176e-06	1.68448e-05	COX3
ENSG00000198727	321.094	-0.596529	0.210879	-2.82878	0.00467265	0.0299653	CYTB
ENSG00000198840	499.243	-0.748082	0.167281	-4.472	7.74925e-06	0.000109795	ND3
ENSG00000157601	374.807	-0.888537	0.31531	-2.81798	0.00483266	0.030866	MX1
ENSG00000099860	152.827	-1.11219	0.221726	-5.01604	5.27469e-07	9.17486e-06	GADD45B
ENSG00000100345	20999.8	-0.771999	0.0962302	-8.02241	1.03687e-15	5.91764e-14	MYH9
ENSG00000176658	370.413	-0.863609	0.149003	-5.79591	6.79536e-09	1.67074e-07	MYO1D
ENSG00000157483	1023.53	-0.768896	0.112264	-6.84901	7.43611e-12	2.75194e-10	MYO1E
ENSG00000182636	5.38601	-1.08458	0.288806	-3.75539	0.000173073	0.00176437	NDN
ENSG00000183091	50.2791	-0.785709	0.281459	-2.79156	0.00524552	0.0329228	NEB
ENSG00000111859	811.385	-1.07608	0.114306	-9.41396	4.778e-21	4.24376e-19	NEDD9
ENSG00000186575	1655.75	-0.947822	0.100633	-9.41864	4.56957e-21	4.11001e-19	NF2
ENSG00000143153	743.747	-1.18388	0.124198	-9.53223	1.53937e-21	1.46819e-19	ATP1B1
ENSG00000091129	1161.16	-0.733785	0.102874	-7.13286	9.83049e-13	4.0376e-11	NRCAM
ENSG00000185483	75.8269	-1.50346	0.260719	-5.76662	8.08772e-09	1.95135e-07	ROR1
ENSG00000111335	73.6643	-0.750098	0.271599	-2.76179	0.00574862	0.0355035	OAS2
ENSG00000135124	360.937	-0.970808	0.145189	-6.68651	2.2855e-11	7.78879e-10	P2RX4
ENSG00000122884	1211.58	-0.703148	0.106462	-6.60466	3.98419e-11	1.31063e-09	P4HA1
ENSG00000140564	583.28	-0.68947	0.143687	-4.79841	1.59933e-06	2.57688e-05	FURIN
ENSG00000086991	196.55	-0.818994	0.190085	-4.30856	1.64319e-05	0.000214233	NOX4
ENSG00000106366	32335.2	-2.11768	0.0846383	-25.0204	3.66571e-138	5.20934e-134	SERPINE1
ENSG00000197632	27.0539	-2.00558	0.330737	-6.06396	1.32806e-09	3.58124e-08	SERPINB2
ENSG00000105929	4.78684	-1.18148	0.280359	-4.21417	2.50701e-05	0.000316521	ATP6V0A4
ENSG00000145730	3412.7	-0.649695	0.0887972	-7.31661	2.54309e-13	1.12585e-11	PAM
ENSG00000182752	5.34811	-1.04371	0.292832	-3.5642	0.000364966	0.00338171	PAPPA
ENSG00000184226	305.986	-1.0251	0.175399	-5.8444	5.08391e-09	1.27114e-07	PCDH9
ENSG00000188706	396.185	-0.603555	0.15005	-4.02236	5.7618e-05	0.000670057	ZDHHC9
ENSG00000167772	329.561	-0.832141	0.162935	-5.10721	3.26952e-07	5.91887e-06	ANGPTL4
ENSG00000023902	669.295	-0.861331	0.124329	-6.92786	4.27246e-12	1.6589e-10	PLEKHO1
ENSG00000175426	64.3513	-1.68662	0.272478	-6.18993	6.01922e-10	1.70058e-08	PCSK1
ENSG00000005243	46.3818	-0.88142	0.29689	-2.96885	0.00298919	0.0205711	COPZ2
ENSG00000150938	9521.83	-0.720389	0.0843605	-8.53941	1.34911e-17	8.63611e-16	CRIM1
ENSG00000124785	64.3721	-3.09662	0.292199	-10.5976	3.05605e-26	4.13615e-24	NRN1
ENSG00000006327	382.308	-0.743841	0.151829	-4.89919	9.62325e-07	1.59575e-05	TNFRSF12A
ENSG00000154678	360.067	-3.85469	0.178542	-21.5898	2.23919e-103	3.53568e-100	PDE1C
ENSG00000100554	1107.01	-0.65122	0.111811	-5.82432	5.7347e-09	1.42975e-07	ATP6V1D
ENSG00000184588	1423.97	-0.700413	0.102609	-6.82607	8.72744e-12	3.18014e-10	PDE4B
ENSG00000100311	371.726	-1.34921	0.171098	-7.88557	3.13108e-15	1.69186e-13	PDGFB
ENSG00000102401	1794.56	-0.61975	0.11238	-5.51477	3.49244e-08	7.45212e-07	ARMCX3
ENSG00000119801	1371.23	-0.979548	0.104433	-9.37966	6.61832e-21	5.80574e-19	YPEL5
ENSG00000108551	7.1325	-1.16031	0.314677	-3.68732	0.000226629	0.00222112	RASD1
ENSG00000065802	150.743	-0.670728	0.215011	-3.1195	0.00181159	0.0134929	ASB1
ENSG00000112210	375.525	-0.866277	0.151591	-5.71457	1.09981e-08	2.5791e-07	RAB23
ENSG00000172399	5.99778	-0.93107	0.301184	-3.09136	0.00199239	0.0145348	MYOZ2
ENSG00000109586	1524.55	-0.656519	0.100865	-6.50888	7.57109e-11	2.41782e-09	GALNT7
ENSG00000135919	70.5302	-1.68287	0.262285	-6.41619	1.39728e-10	4.32609e-09	SERPINE2
ENSG00000057294	24.9976	-2.57109	0.335089	-7.67285	1.68217e-14	8.41736e-13	PKP2
ENSG00000104368	5946.59	-1.71168	0.0958401	-17.8597	2.42875e-71	2.03029e-68	PLAT
ENSG00000122861	860.057	-1.69436	0.128161	-13.2206	6.67414e-40	2.10769e-37	PLAU
ENSG00000136404	392.548	-1.16219	0.144035	-8.06879	7.09961e-16	4.08472e-14	TM6SF1
ENSG00000033627	199.241	-0.667629	0.183691	-3.63452	0.000278495	0.00266616	ATP6V0A1
ENSG00000083444	3458.88	-0.783281	0.098656	-7.93952	2.02965e-15	1.11796e-13	PLOD1
ENSG00000152952	8597.61	-0.918913	0.0910826	-10.0888	6.19301e-24	7.04071e-22	PLOD2
ENSG00000114554	312.907	-0.714467	0.163315	-4.37477	1.21558e-05	0.000162509	PLXNA1
ENSG00000076356	2138.91	-0.64634	0.125933	-5.13243	2.86025e-07	5.24478e-06	PLXNA2
ENSG00000141682	419.824	-1.06629	0.18744	-5.68871	1.28005e-08	2.97234e-07	PMAIP1
ENSG00000071553	525.118	-0.723013	0.141983	-5.09223	3.5387e-07	6.33355e-06	ATP6AP1
ENSG00000138271	5.30272	-0.793254	0.296593	-2.67456	0.00748281	0.0439414	GPR87
ENSG00000172965	527.261	-1.17262	0.133375	-8.79193	1.47013e-18	1.03426e-16	MIR4435-2HG
ENSG00000128567	1637.67	-0.740507	0.10737	-6.89678	5.31947e-12	2.0376e-10	PODXL
ENSG00000116285	641.662	-0.750347	0.130462	-5.75147	8.84721e-09	2.11663e-07	ERRFI1
ENSG00000147481	12.6582	-1.30015	0.336364	-3.86531	0.000110949	0.00118906	SNTG1
ENSG00000170891	37.0248	-3.12591	0.325782	-9.59508	8.38522e-22	8.10629e-20	CYTL1
ENSG00000058799	176.293	-0.74849	0.18613	-4.02134	5.78687e-05	0.000671872	YIPF1
ENSG00000073146	237.259	-0.605342	0.171573	-3.52819	0.000418412	0.00380913	MOV10L1
ENSG00000154133	1443.13	-0.697178	0.125114	-5.57235	2.51326e-08	5.50323e-07	ROBO4
ENSG00000069812	162.007	-0.985765	0.197696	-4.98626	6.15601e-07	1.05784e-05	HES2
ENSG00000164951	1438.98	-1.0106	0.107195	-9.42763	4.19476e-21	3.79692e-19	PDP1
ENSG00000137501	17.6497	-1.13406	0.337749	-3.35771	0.000785912	0.00664007	SYTL2
ENSG00000137831	4383.4	-1.01694	0.0985032	-10.324	5.49128e-25	6.72729e-23	UACA
ENSG00000172123	663.113	-0.680347	0.125815	-5.40753	6.38997e-08	1.31225e-06	SLFN12
ENSG00000196368	35.4676	-1.68016	0.323607	-5.19198	2.08071e-07	3.90092e-06	NUDT11
ENSG00000090530	53.6592	-1.64946	0.287276	-5.74175	9.37047e-09	2.22682e-07	P3H2
ENSG00000182013	16.9783	-1.10411	0.337989	-3.26671	0.00108805	0.00877543	PNMAL1
ENSG00000103042	123.46	-0.585368	0.212282	-2.7575	0.00582456	0.0358946	SLC38A7
ENSG00000146859	249.477	-1.20963	0.168856	-7.16365	7.85563e-13	3.29311e-11	TMEM140
ENSG00000103381	441.082	-0.671419	0.166631	-4.02937	5.59266e-05	0.000651454	CPPED1
ENSG00000136048	775.84	-0.750934	0.130839	-5.73937	9.50289e-09	2.25076e-07	DRAM1
ENSG00000152953	67.5126	-0.973813	0.260222	-3.74223	0.000182392	0.00184745	STK32B
ENSG00000214548	989.885	-0.785101	0.13542	-5.79753	6.72971e-09	1.65747e-07	MEG3
ENSG00000169826	639.894	-1.05142	0.128204	-8.20113	2.38135e-16	1.41006e-14	CSGALNACT2
ENSG00000130827	159.941	-1.06993	0.199702	-5.35765	8.43102e-08	1.68751e-06	PLXNA3
ENSG00000164574	1170.7	-0.819555	0.105536	-7.76562	8.12475e-15	4.18336e-13	GALNT10
ENSG00000101311	17.1053	-1.05217	0.338392	-3.10933	0.00187515	0.0138574	FERMT1
ENSG00000135905	609.53	-0.639708	0.12816	-4.99148	5.99187e-07	1.03088e-05	DOCK10
ENSG00000022556	46.9052	-3.38212	0.316987	-10.6696	1.41246e-26	1.96789e-24	NLRP2
ENSG00000151474	1218.05	-0.677131	0.105071	-6.44451	1.15971e-10	3.61418e-09	FRMD4A
ENSG00000116871	693.266	-0.718086	0.125316	-5.73018	1.00322e-08	2.37218e-07	MAP7D1
ENSG00000165801	15.7005	-1.12252	0.338341	-3.31773	0.000907519	0.00753755	ARHGEF40
ENSG00000198185	9.48816	-1.17115	0.326458	-3.58746	0.000333912	0.00313173	ZNF334
ENSG00000218336	309.177	-1.76593	0.153909	-11.4738	1.78583e-30	3.13314e-28	TENM3
ENSG00000171132	804.632	-0.94363	0.120787	-7.81232	5.61464e-15	2.93344e-13	PRKCE
ENSG00000176871	930.691	-0.867613	0.11096	-7.81918	5.31665e-15	2.80873e-13	WSB2
ENSG00000196562	1072.59	-1.17796	0.121795	-9.67165	3.97917e-22	3.92695e-20	SULF2
ENSG00000172380	4464.33	-0.651364	0.0996658	-6.53548	6.34059e-11	2.04322e-09	GNG12
ENSG00000145431	136.539	-1.40728	0.212301	-6.6287	3.38651e-11	1.12443e-09	PDGFC
ENSG00000120327	50.6751	-0.823448	0.288216	-2.85705	0.00427604	0.0278874	PCDHB14
ENSG00000183943	594.802	-0.79282	0.133869	-5.92234	3.17386e-09	8.08408e-08	PRKX
ENSG00000112852	14.5869	-1.23135	0.337071	-3.65309	0.000259102	0.00250653	PCDHB2
ENSG00000101928	397.985	-0.727995	0.149942	-4.85519	1.20271e-06	1.96909e-05	MOSPD1
ENSG00000171867	2073.32	-1.01863	0.109578	-9.29598	1.4586e-20	1.23382e-18	PRNP
ENSG00000120549	9.42687	-1.70104	0.322507	-5.27441	1.33183e-07	2.57154e-06	KIAA1217
ENSG00000130962	764.76	-1.26315	0.128746	-9.81115	1.00812e-22	1.05341e-20	PRRG1
ENSG00000189056	42.6802	-1.3177	0.299233	-4.40361	1.06466e-05	0.00014562	RELN
ENSG00000166033	1658.43	-0.607731	0.101453	-5.99028	2.09476e-09	5.45596e-08	HTRA1
ENSG00000176907	40.4226	-3.04506	0.325763	-9.34745	8.97863e-21	7.7802e-19	C8orf4
ENSG00000134278	1021.88	-0.600031	0.110801	-5.41541	6.11494e-08	1.26676e-06	SPIRE1
ENSG00000010319	189.27	-0.602966	0.188533	-3.1982	0.00138286	0.0107564	SEMA3G
ENSG00000124225	236.091	-1.28864	0.182096	-7.07668	1.47649e-12	5.94403e-11	PMEPA1
ENSG00000116774	41.348	-1.03116	0.29603	-3.48329	0.000495287	0.00441287	OLFML3
ENSG00000177706	84.5331	-0.805903	0.251173	-3.20856	0.00133403	0.0104205	FAM20C
ENSG00000241127	206.979	-0.68313	0.183098	-3.73095	0.000190762	0.00191855	YAE1D1
ENSG00000114698	1316.83	-0.759313	0.121694	-6.23951	4.38953e-10	1.25765e-08	PLSCR4
ENSG00000127252	7.17418	-1.04493	0.313264	-3.33562	0.000851083	0.00713133	HRASLS
ENSG00000115310	4065.38	-1.06022	0.12362	-8.57645	9.78441e-18	6.32029e-16	RTN4
ENSG00000006576	263.564	-0.722487	0.164781	-4.38452	1.16244e-05	0.000156286	PHTF2
ENSG00000124201	949.286	-0.68714	0.114439	-6.00444	1.9199e-09	5.04321e-08	ZNFX1
ENSG00000163346	1135.76	-0.595045	0.134968	-4.40879	1.0395e-05	0.000142865	PBXIP1
ENSG00000134247	723.359	-1.08756	0.129839	-8.37621	5.46597e-17	3.36263e-15	PTGFRN
ENSG00000114405	118.459	-0.713141	0.22203	-3.21191	0.00131858	0.0103071	C3orf14
ENSG00000095303	105.351	-0.660687	0.233217	-2.83293	0.00461242	0.0296057	PTGS1
ENSG00000073756	176.964	-1.09731	0.192147	-5.7108	1.12449e-08	2.63264e-07	PTGS2
ENSG00000111897	3375.87	-0.750546	0.0872227	-8.60495	7.63516e-18	5.00015e-16	SERINC1
ENSG00000138411	1677.54	-0.854338	0.0985429	-8.66971	4.33231e-18	2.90408e-16	HECW2
ENSG00000165194	13.3922	-0.943139	0.335839	-2.80831	0.00498028	0.0316666	PCDH19
ENSG00000183775	9.57564	-1.34071	0.323251	-4.14757	3.36024e-05	0.000411304	KCTD16
ENSG00000136383	150.872	-2.50029	0.216076	-11.5713	5.75731e-31	1.04894e-28	ALPK3
ENSG00000033122	5.40479	-1.08406	0.296902	-3.65125	0.00026097	0.00251946	LRRC7
ENSG00000144583	52.7424	-1.17595	0.279917	-4.20108	2.65644e-05	0.000332898	MARCH4
ENSG00000138650	481.078	-0.746109	0.140619	-5.30589	1.12125e-07	2.18575e-06	PCDH10
ENSG00000146433	1397.49	-0.699767	0.1162	-6.02212	1.72152e-09	4.5473e-08	TMEM181
ENSG00000138771	10.4222	-0.942385	0.330187	-2.85409	0.00431602	0.0280709	SHROOM3
ENSG00000158966	138.007	-0.646721	0.205385	-3.14882	0.00163932	0.0123787	CACHD1
ENSG00000130449	492.621	-0.831136	0.132888	-6.25439	3.9908e-10	1.16454e-08	ZSWIM6
ENSG00000196396	1022.7	-0.612862	0.108687	-5.63876	1.71279e-08	3.88825e-07	PTPN1
ENSG00000013293	43.2006	-2.78381	0.313625	-8.87623	6.9163e-19	5.04039e-17	SLC7A14
ENSG00000152223	501.011	-0.594465	0.136312	-4.36106	1.29435e-05	0.000172067	EPG5
ENSG00000142949	1284.9	-0.720663	0.120158	-5.99764	2.00204e-09	5.22996e-08	PTPRF
ENSG00000149177	190.877	-0.606317	0.184579	-3.28486	0.00102034	0.00831428	PTPRJ
ENSG00000105426	64.3007	-1.40386	0.273653	-5.13009	2.89606e-07	5.29678e-06	PTPRS
ENSG00000163661	6216.31	-0.683738	0.12118	-5.64235	1.67743e-08	3.82017e-07	PTX3
ENSG00000073008	2685.2	-2.28476	0.0978495	-23.3498	1.38532e-120	6.56224e-117	PVR
ENSG00000148143	143.501	-0.619944	0.215658	-2.87466	0.00404467	0.0266229	ZNF462
ENSG00000128805	537.067	-0.601793	0.131698	-4.56948	4.88934e-06	7.28327e-05	ARHGAP22
ENSG00000082126	128.011	-1.59916	0.214985	-7.43845	1.01876e-13	4.67018e-12	MPP4
ENSG00000169213	565.107	-1.45882	0.129695	-11.248	2.36826e-29	3.91341e-27	RAB3B
ENSG00000111540	126.35	-0.742621	0.211185	-3.51645	0.000437355	0.00395372	RAB5B
ENSG00000166349	35.067	-0.917232	0.314838	-2.91334	0.0035758	0.0239358	RAG1
ENSG00000114200	31.302	-2.47558	0.328307	-7.54043	4.68439e-14	2.22642e-12	BCHE
ENSG00000077092	557.069	-0.858638	0.139521	-6.15419	7.54642e-10	2.11941e-08	RARB
ENSG00000113319	122.868	-1.62985	0.219209	-7.43515	1.04448e-13	4.77271e-12	RASGRF2
ENSG00000074527	3280.91	-1.36214	0.0868271	-15.688	1.82837e-55	9.27963e-53	NTN4
ENSG00000126950	187.143	-1.56424	0.204794	-7.63811	2.20433e-14	1.08394e-12	TMEM35A
ENSG00000076067	940.714	-0.644975	0.110228	-5.85129	4.87788e-09	1.22257e-07	RBMS2
ENSG00000110092	7242.59	-1.21781	0.0980546	-12.4197	2.04382e-35	5.09556e-33	CCND1
ENSG00000102032	6.99302	-0.850988	0.315571	-2.69666	0.00700381	0.0417927	RENBP
ENSG00000138835	1634.25	-0.822774	0.114279	-7.19967	6.0359e-13	2.57586e-11	RGS3
ENSG00000182901	5.29455	-1.14031	0.29204	-3.90462	9.43727e-05	0.00103482	RGS7
ENSG00000112182	20.7144	-0.958752	0.334124	-2.86945	0.0041119	0.026953	BACH2
ENSG00000149201	30.1984	-1.78134	0.326188	-5.46108	4.73242e-08	9.94859e-07	CCDC81
ENSG00000126458	81.6694	-0.787872	0.269965	-2.91842	0.00351808	0.0236519	RRAS
ENSG00000125844	1931.87	-0.614858	0.125767	-4.88888	1.01412e-06	1.67383e-05	RRBP1
ENSG00000148484	1349.64	-0.696971	0.10299	-6.76735	1.31162e-11	4.65986e-10	RSU1
ENSG00000176697	110.177	-2.14298	0.237453	-9.02485	1.79944e-19	1.37483e-17	BDNF
ENSG00000163191	171.396	-0.588497	0.18875	-3.11786	0.00182168	0.0135539	S100A11
ENSG00000005187	52.0476	-1.2513	0.281223	-4.44951	8.60655e-06	0.000120145	ACSM3
ENSG00000109929	440.898	-0.592658	0.143215	-4.13825	3.49967e-05	0.000426169	SC5D
ENSG00000196876	259.486	-0.656416	0.169284	-3.87761	0.000105489	0.00113914	SCN8A
ENSG00000108691	617.502	-1.95757	0.131769	-14.8561	6.35435e-50	2.82193e-47	CCL2
ENSG00000169439	42.2903	-2.4675	0.308206	-8.006	1.18499e-15	6.73594e-14	SDC2
ENSG00000124145	211.104	-1.02735	0.1813	-5.66654	1.45709e-08	3.33979e-07	SDC4
ENSG00000154864	98.2266	-2.46513	0.244782	-10.0707	7.44441e-24	8.39623e-22	PIEZO2
ENSG00000057657	17.705	-0.903217	0.336907	-2.68091	0.00734229	0.0433131	PRDM1
ENSG00000137177	972.762	-0.630974	0.114061	-5.53189	3.16805e-08	6.80078e-07	KIF13A
ENSG00000007908	67.2183	-3.01602	0.291209	-10.3569	3.89471e-25	4.81285e-23	SELE
ENSG00000174175	125.45	-0.880466	0.212033	-4.15249	3.28871e-05	0.000402895	SELP
ENSG00000112378	1573.73	-0.666403	0.112747	-5.91061	3.40844e-09	8.66501e-08	PERP
ENSG00000155307	64.7262	-0.876603	0.270997	-3.23474	0.00121755	0.00960722	SAMSN1
ENSG00000165943	341.373	-0.708366	0.15579	-4.54693	5.44337e-06	8.01614e-05	MOAP1
ENSG00000135926	1412.8	-0.589274	0.10763	-5.47502	4.37458e-08	9.20995e-07	TMBIM1
ENSG00000162618	3609.62	-0.776028	0.0860921	-9.01393	1.98794e-19	1.51073e-17	ADGRL4
ENSG00000214944	2125.98	-0.710539	0.0908932	-7.81729	5.3971e-15	2.84067e-13	ARHGEF28
ENSG00000007384	208.233	-0.614902	0.178922	-3.43671	0.000588828	0.00516215	RHBDF1
ENSG00000235109	226.143	-0.603567	0.175149	-3.44602	0.0005689	0.00500907	ZSCAN31
ENSG00000164736	168.938	-1.37013	0.199942	-6.85265	7.24966e-12	2.68995e-10	SOX17
ENSG00000127603	14135.7	-0.8474	0.0785436	-10.7889	3.88358e-27	5.74891e-25	KIAA0754
ENSG00000164161	5167.44	-1.19545	0.101756	-11.7483	7.20904e-32	1.348e-29	HHIP
ENSG00000126773	801.643	-0.599194	0.11994	-4.99579	5.85968e-07	1.01058e-05	PCNX4
ENSG00000118515	1747.07	-1.21118	0.106505	-11.3721	5.7605e-30	9.74553e-28	SGK1
ENSG00000143429	51.7162	-2.14497	0.292473	-7.33391	2.23528e-13	9.95788e-12	LOC645166
ENSG00000206432	23.1666	-1.3633	0.334966	-4.06995	4.70225e-05	0.000560132	TMEM200C
ENSG00000235770	1705.55	-1.24352	0.1054	-11.7982	3.98825e-32	7.65906e-30	LINC00607
ENSG00000118855	979.087	-0.587061	0.110199	-5.32728	9.96958e-08	1.9623e-06	MFSD1
ENSG00000108854	5674.69	-0.801764	0.0884678	-9.06278	1.27169e-19	9.9845e-18	SMURF2
ENSG00000136205	195.271	-1.88843	0.184103	-10.2574	1.09577e-24	1.33095e-22	TNS3
ENSG00000075420	2788.85	-1.15589	0.0911143	-12.6861	7.06201e-37	1.85849e-34	FNDC3B
ENSG00000136603	2076.96	-0.676969	0.102681	-6.59295	4.31158e-11	1.4118e-09	SKIL
ENSG00000117394	172.194	-0.592134	0.191092	-3.09869	0.00194381	0.0142905	SLC2A1
ENSG00000125378	436.106	-0.766087	0.142683	-5.36915	7.91105e-08	1.59856e-06	BMP4
ENSG00000196632	56.2409	-0.896694	0.283741	-3.16026	0.00157629	0.0119854	WNK3
ENSG00000189223	28.9554	-2.56706	0.332423	-7.72227	1.14273e-14	5.79976e-13	PAX8-AS1
ENSG00000214814	24.0202	-1.63868	0.330506	-4.95808	7.11937e-07	1.21021e-05	FER1L6
ENSG00000064651	1380.82	-0.814888	0.111385	-7.31593	2.55611e-13	1.1281e-11	SLC12A2
ENSG00000168575	199.074	-0.937568	0.178938	-5.23963	1.60897e-07	3.04867e-06	SLC20A2
ENSG00000166311	286.149	-0.961131	0.166102	-5.7864	7.19124e-09	1.75895e-07	SMPD1
ENSG00000117143	2195.39	-0.632563	0.0962005	-6.57546	4.85024e-11	1.58089e-09	UAP1
ENSG00000172331	454.633	-0.85173	0.144137	-5.90919	3.43793e-09	8.71494e-08	BPGM
ENSG00000152377	1165.73	-0.96116	0.111822	-8.59548	8.29207e-18	5.40544e-16	SPOCK1
ENSG00000163554	27.0383	-1.24322	0.324637	-3.82956	0.000128371	0.00135836	SPTA1
ENSG00000144681	10.1775	-1.35188	0.328918	-4.11008	3.95527e-05	0.000477151	STAC
ENSG00000212443	46.2723	-0.883216	0.312479	-2.82648	0.00470621	0.0301397	SNORA53
ENSG00000109193	103.332	-0.987541	0.280303	-3.52313	0.000426486	0.00386777	SULT1E1
ENSG00000109743	47.6553	-1.15816	0.290872	-3.98169	6.84273e-05	0.000779807	BST1
ENSG00000130303	232.365	-2.33231	0.187886	-12.4135	2.20897e-35	5.32062e-33	BST2
ENSG00000149591	220.09	-3.02047	0.338232	-8.93015	4.25449e-19	3.17716e-17	TAGLN
ENSG00000197780	489.57	-0.681501	0.154473	-4.41178	1.02525e-05	0.000141044	TAF13
ENSG00000184058	5.2142	-1.24758	0.279724	-4.46005	8.19406e-06	0.000115179	TBX1
ENSG00000013588	560.412	-1.15542	0.125305	-9.22092	2.94564e-20	2.43375e-18	MIR614
ENSG00000167657	337.207	-0.845474	0.154045	-5.48849	4.05385e-08	8.54737e-07	MIR637
ENSG00000042832	21.8766	-0.879173	0.331536	-2.65182	0.00800596	0.0463621	TG
ENSG00000092969	349.525	-4.07094	0.18666	-21.8094	1.88891e-105	3.35542e-102	TGFB2
ENSG00000120708	200.698	-2.79816	0.201545	-13.8836	7.96744e-44	2.97961e-41	TGFBI
ENSG00000106799	309.352	-0.921619	0.16561	-5.56501	2.62141e-08	5.72241e-07	TGFBR1
ENSG00000035862	714.038	-0.628943	0.129805	-4.84531	1.26417e-06	2.06258e-05	TIMP2
ENSG00000196781	319.762	-0.616302	0.154335	-3.99328	6.51667e-05	0.000744678	TLE1
ENSG00000146242	70.9846	-1.22107	0.264453	-4.61735	3.88668e-06	5.87592e-05	TPBG
ENSG00000140416	5363.63	-1.49883	0.0890268	-16.8357	1.33575e-63	9.49115e-61	TPM1
ENSG00000198467	3169.72	-0.845087	0.109068	-7.74828	9.31486e-15	4.74457e-13	TPM2
ENSG00000038382	2372.87	-0.715954	0.0912289	-7.84788	4.23118e-15	2.24363e-13	TRIO
ENSG00000155657	48.864	-0.851227	0.287425	-2.96156	0.0030608	0.0210232	TTN
ENSG00000137267	144.621	-0.738074	0.202529	-3.64429	0.000268127	0.00258154	TUBB2A
ENSG00000143367	72.2212	-0.733987	0.262109	-2.80031	0.00510528	0.0323024	TUFT1
ENSG00000117586	2603.02	-1.23671	0.102189	-12.1022	1.02809e-33	2.31909e-31	TNFSF4
ENSG00000198431	7199.95	-0.642406	0.0897064	-7.1612	7.99716e-13	3.33277e-11	TXNRD1
ENSG00000226053	37.9292	-0.900696	0.303325	-2.96941	0.00298371	0.0205484	LOC729987
ENSG00000186591	1726.18	-0.599128	0.0959524	-6.24401	4.26492e-10	1.2269e-08	UBE2H
ENSG00000164823	540.55	-0.602963	0.149639	-4.02944	5.59091e-05	0.000651454	OSGIN2
ENSG00000148154	1043.73	-1.30402	0.149016	-8.75088	2.11697e-18	1.46753e-16	UGCG
ENSG00000162692	10.1861	-1.32909	0.328599	-4.04473	5.23842e-05	0.000616252	VCAM1
ENSG00000035403	4054.06	-0.845245	0.0828157	-10.2063	1.85755e-24	2.21829e-22	VCL
ENSG00000140105	2790.19	-0.779454	0.0911023	-8.55581	1.17043e-17	7.52622e-16	WARS
ENSG00000183255	5499.62	-0.89613	0.0822191	-10.8993	1.16164e-27	1.73769e-25	PTTG1IP
ENSG00000147180	8.83827	-0.867789	0.319032	-2.72007	0.00652675	0.0394688	ZNF711
ENSG00000105497	261.443	-0.801615	0.163488	-4.90319	9.42926e-07	1.56724e-05	ZNF175
ENSG00000147394	249.114	-0.863789	0.168444	-5.12803	2.92786e-07	5.34804e-06	ZNF185
ENSG00000159840	270.697	-0.858292	0.18353	-4.67656	2.91723e-06	4.51598e-05	ZYX
ENSG00000162511	422.351	-0.76212	0.140801	-5.41274	6.20674e-08	1.28203e-06	LAPTM5
ENSG00000130508	8036.41	-0.652226	0.0855836	-7.62092	2.51867e-14	1.22999e-12	PXDN
ENSG00000167552	5197.53	-1.01211	0.0938257	-10.7872	3.95836e-27	5.7992e-25	TUBA1A
ENSG00000121966	596.621	-0.774965	0.135439	-5.72189	1.05345e-08	2.47856e-07	CXCR4
ENSG00000075785	279.115	-0.653753	0.18558	-3.52276	0.00042708	0.00387068	RAB7A
ENSG00000089723	36.3794	-1.08049	0.309166	-3.49486	0.000474319	0.00425133	OTUB2
ENSG00000130311	240.544	-0.620091	0.175229	-3.53874	0.000402046	0.00367589	DDA1
ENSG00000111670	839.845	-0.708674	0.112424	-6.30361	2.90795e-10	8.68169e-09	GNPTAB
ENSG00000133657	1685.54	-0.656268	0.10478	-6.26327	3.76977e-10	1.10231e-08	ATP13A3
ENSG00000119900	1047.63	-1.45855	0.120108	-12.1436	6.2028e-34	1.44505e-31	OGFRL1
ENSG00000129680	695.978	-0.898591	0.128411	-6.99777	2.60076e-12	1.02665e-10	MAP7D3
ENSG00000071205	270.356	-0.735143	0.164762	-4.46185	8.12534e-06	0.000114326	ARHGAP10
ENSG00000119514	21.0505	-0.993948	0.333584	-2.9796	0.00288622	0.0199786	GALNT12
ENSG00000198517	187.789	-1.05286	0.183296	-5.74405	9.24383e-09	2.2004e-07	MAFK
ENSG00000175471	1744.37	-2.58501	0.106532	-24.2651	4.57729e-130	3.25239e-126	MCTP1
ENSG00000091656	18.3316	-1.09439	0.337464	-3.24296	0.00118293	0.00940192	ZFHX4
ENSG00000175213	1639.98	-0.622445	0.129872	-4.79277	1.64497e-06	2.64443e-05	ZNF408
ENSG00000105825	1230.31	-1.11245	0.151049	-7.36483	1.77375e-13	7.95167e-12	TFPI2
ENSG00000173517	1339.09	-0.658583	0.107858	-6.10604	1.02136e-09	2.79125e-08	PEAK1
ENSG00000187720	426.878	-1.65138	0.149032	-11.0807	1.55649e-28	2.4577e-26	THSD4
ENSG00000104723	433.132	-0.755773	0.140766	-5.36901	7.91681e-08	1.59856e-06	TUSC3
ENSG00000122786	6349.15	-1.26862	0.0943358	-13.4479	3.16555e-41	1.07109e-38	CALD1
ENSG00000121895	118.708	-1.11036	0.219017	-5.06976	3.98318e-07	7.08448e-06	TMEM156
ENSG00000138759	132.766	-1.84151	0.225467	-8.1675	3.14843e-16	1.84886e-14	FRAS1
ENSG00000115652	536.261	-0.717423	0.142321	-5.04089	4.63374e-07	8.12963e-06	UXS1
ENSG00000135931	244.683	-0.766579	0.170534	-4.49516	6.95169e-06	9.98892e-05	ARMC9
ENSG00000005238	268.715	-1.13491	0.171241	-6.62755	3.4131e-11	1.13062e-09	FAM214B
ENSG00000107611	188.898	-1.17702	0.191217	-6.15542	7.48788e-10	2.10713e-08	CUBN
ENSG00000131015	77.4607	-0.882545	0.248028	-3.55825	0.000373331	0.00344507	ULBP2
ENSG00000148848	4.71814	-1.06469	0.27448	-3.87892	0.000104919	0.00113384	ADAM12
ENSG00000197646	226.14	-1.74652	0.179382	-9.73632	2.11051e-22	2.12712e-20	PDCD1LG2
ENSG00000136295	292.552	-0.601006	0.19029	-3.15837	0.00158654	0.012044	TTYH3
ENSG00000111266	266.88	-0.601707	0.163444	-3.68141	0.000231944	0.00226852	DUSP16
ENSG00000205683	87.4885	-0.937301	0.237292	-3.94999	7.81533e-05	0.000877973	DPF3
ENSG00000128595	8232.52	-0.626143	0.0935691	-6.69177	2.20486e-11	7.54198e-10	CALU
ENSG00000145817	1709.25	-0.684543	0.107773	-6.35169	2.12966e-10	6.43928e-09	YIPF5
ENSG00000239264	174.077	-0.898155	0.221139	-4.0615	4.87574e-05	0.000577891	TXNDC5
ENSG00000178878	189.602	-0.752194	0.179345	-4.19412	2.73936e-05	0.000341529	APOLD1
ENSG00000140941	795.988	-1.13715	0.12273	-9.26553	1.94114e-20	1.63228e-18	MAP1LC3B
ENSG00000166086	1723.97	-0.625267	0.097656	-6.40275	1.52605e-10	4.70429e-09	JAM3
ENSG00000169490	948.752	-0.657423	0.110416	-5.95408	2.61543e-09	6.709e-08	TM2D2
ENSG00000047579	46.1474	-0.798686	0.298738	-2.67353	0.00750578	0.0440217	DTNBP1
ENSG00000115363	746.12	-0.780043	0.118981	-6.55603	5.52575e-11	1.79284e-09	EVA1A
ENSG00000169604	164.519	-1.41265	0.195624	-7.22127	5.15024e-13	2.22462e-11	ANTXR1
ENSG00000118473	130.496	-0.653929	0.22967	-2.84725	0.00440981	0.0285632	SGIP1
ENSG00000122707	228.639	-0.798459	0.177206	-4.50581	6.61191e-06	9.53927e-05	RECK
ENSG00000198286	239.881	-1.00409	0.177462	-5.65808	1.53075e-08	3.50297e-07	CARD11
ENSG00000184384	107.204	-0.767387	0.226845	-3.38287	0.000717334	0.00612622	MAML2
ENSG00000154556	424.153	-0.694046	0.15265	-4.54666	5.45047e-06	8.01829e-05	SORBS2
ENSG00000185904	7.67358	-1.30432	0.313853	-4.15583	3.24112e-05	0.000398045	LINC00839
ENSG00000146374	16.959	-1.65577	0.338154	-4.89648	9.75662e-07	1.61598e-05	RSPO3
ENSG00000164099	11.8925	-1.26232	0.329921	-3.82613	0.000130174	0.00137335	PRSS12
ENSG00000102802	175.394	-1.04222	0.198861	-5.24094	1.59764e-07	3.03937e-06	MEDAG
ENSG00000129474	414.977	-0.776346	0.148255	-5.23654	1.63612e-07	3.09188e-06	AJUBA
ENSG00000171877	272.145	-0.799561	0.170218	-4.69729	2.63642e-06	4.10502e-05	FRMD5
ENSG00000108797	205.709	-1.26031	0.181075	-6.96015	3.399e-12	1.32701e-10	CNTNAP1
ENSG00000171617	893.019	-1.3877	0.115752	-11.9885	4.08197e-33	8.53072e-31	ENC1
ENSG00000175264	66.698	-0.83957	0.270293	-3.10615	0.0018954	0.013978	CHST1
ENSG00000180543	69.1795	-2.56976	0.284235	-9.04098	1.55268e-19	1.19271e-17	TSPYL5
ENSG00000134107	153.207	-0.895879	0.211408	-4.23769	2.25834e-05	0.000287317	BHLHE40
ENSG00000081377	20.6132	-0.892205	0.333294	-2.67693	0.00743005	0.0437038	CDC14B
ENSG00000147044	340.803	-0.597868	0.152593	-3.91805	8.92676e-05	0.000984923	CASK
ENSG00000105499	205.403	-2.15808	0.185864	-11.611	3.62273e-31	6.68606e-29	PLA2G4C
ENSG00000159216	83.7874	-0.821355	0.248117	-3.31035	0.000931785	0.00768966	RUNX1
ENSG00000113739	362.574	-0.849329	0.14777	-5.74764	9.04975e-09	2.16144e-07	STC2
ENSG00000138735	135.41	-1.34744	0.22263	-6.05239	1.42712e-09	3.81935e-08	PDE5A
ENSG00000162734	670.27	-0.8154	0.157855	-5.1655	2.39799e-07	4.43723e-06	PEA15
ENSG00000072110	4155.14	-0.591543	0.0896107	-6.60125	4.07708e-11	1.33809e-09	ACTN1
ENSG00000168615	8241.35	-0.964559	0.101296	-9.52216	1.69611e-21	1.59625e-19	ADAM9
ENSG00000173530	2442.2	-0.703961	0.103975	-6.77047	1.28366e-11	4.57195e-10	TNFRSF10D
ENSG00000196468	124.877	-0.984613	0.214532	-4.58958	4.44142e-06	6.65792e-05	FGF16
ENSG00000171388	3981.84	-1.27922	0.101805	-12.5654	3.27228e-36	8.304e-34	APLN
ENSG00000161011	2414.92	-0.607079	0.115427	-5.25941	1.44521e-07	2.77214e-06	SQSTM1
ENSG00000133101	107.778	-2.66324	0.241446	-11.0304	2.72686e-28	4.25839e-26	CCNA1
ENSG00000134590	124.049	-0.612886	0.226938	-2.70067	0.00691998	0.0414412	FAM127A
ENSG00000118971	209.962	-4.16937	0.220685	-18.8928	1.30629e-79	1.32597e-76	CCND2
ENSG00000134369	585.284	-0.64399	0.133171	-4.83582	1.32601e-06	2.15359e-05	NAV1
ENSG00000166833	185.753	-0.691623	0.20772	-3.3296	0.0008697	0.00727874	NAV2
ENSG00000113732	1399.62	-0.830966	0.105049	-7.91031	2.56757e-15	1.40337e-13	ATP6V0E1
ENSG00000120337	1065.36	-1.70929	0.121416	-14.078	5.18426e-45	2.10496e-42	TNFSF18
ENSG00000115170	152.909	-0.784988	0.205839	-3.8136	0.000136956	0.00143531	ACVR1
ENSG00000144824	1909.68	-0.676237	0.100595	-6.72239	1.78768e-11	6.21141e-10	PHLDB2
ENSG00000171004	7.65516	-1.15509	0.317569	-3.6373	0.000275509	0.00264366	HS6ST2
ENSG00000003096	120.251	-2.02622	0.227523	-8.90554	5.31255e-19	3.89158e-17	KLHL13
ENSG00000152229	153.456	-0.942834	0.206393	-4.56816	4.92032e-06	7.32174e-05	PSTPIP2
ENSG00000013588	560.412	-1.15542	0.125305	-9.22092	2.94564e-20	2.43375e-18	GPRC5A
ENSG00000155465	129.971	-0.657642	0.211125	-3.11494	0.00183983	0.0136389	SLC7A7
ENSG00000163347	11.5709	-1.7314	0.330389	-5.2405	1.60139e-07	3.0424e-06	CLDN1
ENSG00000162595	27.9355	-0.983682	0.322166	-3.05334	0.00226308	0.0161846	DIRAS3
ENSG00000134668	226.801	-1.22948	0.183735	-6.69158	2.20777e-11	7.54198e-10	SPOCD1
ENSG00000112837	482.435	-0.77601	0.143407	-5.41123	6.25928e-08	1.28914e-06	TBX18
ENSG00000159720	726.781	-0.594755	0.122481	-4.85591	1.19837e-06	1.96425e-05	ATP6V0D1
ENSG00000141526	541.966	-0.62172	0.152806	-4.0687	4.72766e-05	0.000562686	SLC16A3
ENSG00000165915	303.144	-0.712123	0.165254	-4.30925	1.63808e-05	0.000213933	SLC39A13
ENSG00000162614	282.71	-1.30246	0.177931	-7.32003	2.47913e-13	1.10097e-11	NEXN
ENSG00000179820	185.57	-1.01249	0.204689	-4.94648	7.55676e-07	1.27844e-05	MYADM
ENSG00000073803	101.627	-0.928849	0.229872	-4.04072	5.32882e-05	0.000625333	MAP3K13
ENSG00000140450	4.94403	-0.873941	0.286264	-3.05292	0.00226626	0.016192	ARRDC4
ENSG00000171451	593.539	-0.904564	0.128693	-7.02887	2.08214e-12	8.26516e-11	DSEL
ENSG00000008517	125.929	-1.32045	0.21571	-6.12138	9.27678e-10	2.55985e-08	IL32
ENSG00000183691	31.0955	-2.8946	0.331753	-8.72516	2.65794e-18	1.82473e-16	NOG
ENSG00000128487	123.213	-1.10671	0.219464	-5.04277	4.58831e-07	8.05989e-06	SPECC1
ENSG00000196923	296.007	-0.828547	0.164465	-5.03784	4.70826e-07	8.2502e-06	PDLIM7
ENSG00000010278	4233.74	-0.609826	0.105805	-5.76367	8.23048e-09	1.97908e-07	CD9
ENSG00000178031	404.582	-1.53719	0.144547	-10.6345	2.05859e-26	2.81294e-24	ADAMTSL1
ENSG00000128524	513.292	-0.659323	0.140255	-4.70088	2.59043e-06	4.0409e-05	ATP6V1F
ENSG00000198542	115.538	-1.42094	0.223193	-6.36641	1.93503e-10	5.91371e-09	ITGBL1
ENSG00000021645	36.5909	-0.908005	0.307521	-2.95266	0.00315046	0.0215349	NRXN3
ENSG00000101670	554.389	-1.50342	0.140011	-10.7378	6.76015e-27	9.60685e-25	LIPG
ENSG00000152465	1040.42	-1.04159	0.116753	-8.92129	4.60898e-19	3.39369e-17	NMT2
ENSG00000110031	273.01	-1.04192	0.180516	-5.77189	7.83888e-09	1.901e-07	LPXN
ENSG00000133106	19.3536	-0.963935	0.337114	-2.85938	0.00424474	0.027747	EPSTI1
ENSG00000172071	561.277	-0.71716	0.132525	-5.4115	6.24976e-08	1.28905e-06	EIF2AK3
ENSG00000050438	236.186	-0.595391	0.174991	-3.4024	0.000667959	0.00576643	SLC4A8
ENSG00000130513	664.76	-0.802423	0.131684	-6.09354	1.10442e-09	3.01245e-08	GDF15
ENSG00000136888	1259.31	-0.645735	0.111784	-5.77661	7.62196e-09	1.85472e-07	ATP6V1G1
ENSG00000146592	53.8294	-1.23174	0.290028	-4.24696	2.16693e-05	0.000276182	CREB5
ENSG00000131016	8126.28	-1.67723	0.0813798	-20.6099	2.23858e-94	3.18124e-91	AKAP12
ENSG00000026508	2742.03	-1.24246	0.105287	-11.8007	3.87226e-32	7.53818e-30	CD44
ENSG00000050344	1786.51	-1.04487	0.112354	-9.29983	1.40669e-20	1.19703e-18	NFE2L3
ENSG00000187608	266.332	-1.05225	0.200519	-5.2476	1.54092e-07	2.94328e-06	ISG15
ENSG00000110848	29.1709	-1.72773	0.32178	-5.3693	7.90439e-08	1.59856e-06	CD69
ENSG00000065308	1474.19	-0.672486	0.119698	-5.6182	1.92953e-08	4.3182e-07	TRAM2
ENSG00000159784	20.2918	-0.978227	0.334904	-2.92092	0.00349004	0.0234945	FAM131B
ENSG00000170160	9.22852	-1.17825	0.32398	-3.63679	0.000276061	0.00264716	CCDC144A
ENSG00000048052	110.195	-3.28831	0.247603	-13.2806	2.99984e-40	9.68882e-38	HDAC9
ENSG00000110651	247.868	-0.644786	0.180909	-3.56415	0.000365037	0.00338171	CD81
ENSG00000088899	25.9664	-1.12189	0.33383	-3.36065	0.000777585	0.00658145	LZTS3
ENSG00000196428	201.661	-0.680468	0.185397	-3.67033	0.000242236	0.00235299	TSC22D2
ENSG00000184867	699.756	-0.999813	0.121935	-8.19957	2.41248e-16	1.42256e-14	ARMCX2
ENSG00000198853	205.46	-0.729759	0.195917	-3.72483	0.000195448	0.00195716	RUSC2
ENSG00000006607	347.186	-0.588545	0.150206	-3.91824	8.9197e-05	0.000984909	FARP2
ENSG00000181634	1100.38	-2.4038	0.125617	-19.136	1.26732e-81	1.38538e-78	TNFSF15
ENSG00000233117	40.9268	-2.28971	0.307128	-7.45521	8.97236e-14	4.16687e-12	NA
ENSG00000259345	24.4653	-1.05003	0.328733	-3.19418	0.00140229	0.0108798	NA
ENSG00000197927	165.928	-1.05351	0.197399	-5.33697	9.45148e-08	1.87162e-06	NA
ENSG00000260604	112.703	-2.41024	0.243988	-9.87852	5.15874e-23	5.51209e-21	NA
ENSG00000226476	12.7629	-1.82386	0.33502	-5.44404	5.20863e-08	1.08853e-06	NA
ENSG00000226702	116.652	-2.10315	0.241669	-8.7026	3.24371e-18	2.20557e-16	NA
ENSG00000261707	5.42748	-0.982409	0.295838	-3.32077	0.000897708	0.0074867	NA
ENSG00000269378	190.984	-0.620832	0.198496	-3.12768	0.00176191	0.0131643	NA
ENSG00000271361	10.1353	-1.19279	0.328688	-3.62895	0.000284577	0.00271683	NA
ENSG00000197083	13.1942	-1.02409	0.330809	-3.09571	0.00196343	0.0143826	NA
ENSG00000254635	311.824	-0.630359	0.163879	-3.84648	0.000119829	0.0012737	NA
ENSG00000232517	9.33412	-1.14879	0.329411	-3.48741	0.000487718	0.00435362	NA
ENSG00000223612	59.2751	-0.962102	0.290544	-3.31139	0.000928345	0.00767018	NA
ENSG00000257732	14.3195	-1.31611	0.337025	-3.90508	9.41937e-05	0.00103366	NA
ENSG00000233452	56.4377	-1.59858	0.285341	-5.60236	2.11458e-08	4.67345e-07	NA
ENSG00000233680	5.06084	-0.8634	0.291127	-2.96571	0.00301985	0.020762	NA
ENSG00000240476	5.03142	-0.763231	0.290126	-2.63069	0.00852128	0.0487111	NA
ENSG00000237135	11.1997	-0.896707	0.335201	-2.67513	0.00747001	0.0438844	NA
ENSG00000235385	11.1017	-1.61142	0.331919	-4.85487	1.20467e-06	1.97003e-05	NA
ENSG00000229989	53.9242	-0.784336	0.287755	-2.72571	0.00641633	0.0388507	NA
ENSG00000273038	77.5542	-1.0937	0.254427	-4.29867	1.71828e-05	0.000223203	NA
ENSG00000232533	114.789	-1.01729	0.218518	-4.65539	3.23364e-06	4.96793e-05	NA
ENSG00000228495	502.586	-1.8664	0.148529	-12.5658	3.25372e-36	8.304e-34	NA
ENSG00000175746	303.022	-1.78068	0.162113	-10.9842	4.5543e-28	6.95926e-26	NA
ENSG00000279095	88.5532	-1.30883	0.248857	-5.25937	1.44547e-07	2.77214e-06	NA
ENSG00000282057	36.0128	-1.33075	0.308498	-4.31365	1.60578e-05	0.00021032	NA
ENSG00000261295	59.6751	-1.43627	0.273636	-5.24884	1.53057e-07	2.92744e-06	NA
ENSG00000280143	5.1651	-1.31269	0.281862	-4.6572	3.2054e-06	4.92986e-05	NA
ENSG00000237973	370.937	-0.839712	0.188077	-4.46472	8.0173e-06	0.000113142	NA
ENSG00000205664	67.4485	-0.72192	0.265967	-2.71432	0.00664111	0.0400199	NA

## Sheet: downregulated
Ensembl ID	baseMean	log2FoldChange	lfcSE	stat	pvalue	padj	symbol
ENSG00000253250	39.8444	0.90607	0.304426	2.97633	0.00291725	0.0201346	C8orf88
ENSG00000197291	30.5109	1.27272	0.32104	3.96436	7.35932e-05	0.000832007	RAMP2-AS1
ENSG00000135451	48.0231	1.01484	0.289265	3.50833	0.000450935	0.00406098	TROAP
ENSG00000187951	68.6308	0.728514	0.274304	2.65587	0.00791044	0.0459588	LOC100288637
ENSG00000122966	132.34	0.816209	0.213343	3.82581	0.000130342	0.0013741	MIR1178
ENSG00000167670	147.711	0.61054	0.208792	2.92416	0.00345391	0.0232954	CHAF1A
ENSG00000196878	61.0064	0.928153	0.29582	3.13756	0.00170362	0.0128096	MIR4260
ENSG00000168542	22.9198	1.2649	0.335315	3.77226	0.000161775	0.00166352	MIR3606
ENSG00000236144	28.1108	0.899206	0.32508	2.76611	0.00567298	0.0351586	TMEM147-AS1
ENSG00000213160	252.943	0.906647	0.177903	5.09631	3.46334e-07	6.23007e-06	PHOSPHO2-KLHL23
ENSG00000101773	289.673	0.849345	0.170106	4.99304	5.94361e-07	1.02381e-05	MIR4741
ENSG00000197182	78.1695	0.919922	0.254106	3.62024	0.000294334	0.00279785	MIR4763
ENSG00000204580	77.8571	0.830613	0.265111	3.13308	0.00172982	0.0129723	MIR4640
ENSG00000092036	107.077	0.709934	0.235303	3.0171	0.00255205	0.0179604	MIR4707
ENSG00000025434	62.9938	1.78864	0.292303	6.11912	9.40926e-10	2.58636e-08	NR1H3
ENSG00000230630	112.421	1.08703	0.233535	4.65466	3.24516e-06	4.98023e-05	DNM3OS
ENSG00000182179	216.343	0.725779	0.184508	3.93359	8.3687e-05	0.000931305	MIR5193
ENSG00000227403	5.82541	0.813025	0.300549	2.70513	0.00682768	0.0409574	LOC100996579
ENSG00000112984	586.217	0.845839	0.135284	6.2523	4.0445e-10	1.17457e-08	KIF20A
ENSG00000122644	876.569	0.755048	0.136513	5.53096	3.18475e-08	6.82632e-07	ARL4A
ENSG00000073910	1372.41	1.12279	0.105565	10.636	2.02724e-26	2.797e-24	FRY
ENSG00000139679	919.019	0.899707	0.148128	6.07384	1.24885e-09	3.38046e-08	LPAR6
ENSG00000123374	321.867	0.658836	0.154398	4.26713	1.98003e-05	0.000254645	CDK2
ENSG00000064989	7013.25	1.20955	0.100124	12.0806	1.3381e-33	2.97121e-31	CALCRL
ENSG00000128606	360.816	0.997995	0.155426	6.42104	1.35342e-10	4.19945e-09	LRRC17
ENSG00000090376	444.928	1.08187	0.146464	7.38656	1.5068e-13	6.79782e-12	MIR6502
ENSG00000120885	3101.6	1.2186	0.102884	11.8444	2.30049e-32	4.5406e-30	MIR6843
ENSG00000028137	222.704	1.80716	0.201118	8.98559	2.57345e-19	1.94528e-17	MIR7846
ENSG00000176974	84.2031	0.993174	0.248065	4.00369	6.23633e-05	0.000716447	MIR6778
ENSG00000131477	57.2642	1.07654	0.28867	3.72929	0.000192016	0.00192844	RAMP2
ENSG00000123080	65.4944	1.13097	0.277079	4.08176	4.46957e-05	0.000535106	CDKN2C
ENSG00000100526	115.94	0.993938	0.246277	4.03585	5.44039e-05	0.000637344	CDKN3
ENSG00000154258	235.675	0.729081	0.184697	3.94745	7.89891e-05	0.000885962	ABCA9
ENSG00000141338	143.92	2.12059	0.239373	8.85893	8.07841e-19	5.85726e-17	ABCA8
ENSG00000127528	39.5994	0.845092	0.307056	2.75224	0.00591886	0.0363664	KLF2
ENSG00000111801	249.974	0.754435	0.18812	4.01039	6.06188e-05	0.000700939	BTN3A3
ENSG00000124406	187.58	0.86565	0.199378	4.34175	1.41352e-05	0.000187034	ATP8A1
ENSG00000080986	344.616	1.09861	0.159116	6.90443	5.0407e-12	1.95186e-10	NDC80
ENSG00000137693	510.421	1.14961	0.144159	7.9746	1.52874e-15	8.58694e-14	YAP1
ENSG00000013810	230.233	0.944939	0.176	5.36896	7.91914e-08	1.59856e-06	TACC3
ENSG00000132514	16.7404	1.33645	0.337595	3.95874	7.53454e-05	0.000849115	CLEC10A
ENSG00000221869	44.2403	0.937596	0.307459	3.0495	0.00229222	0.0163446	CEBPD
ENSG00000104889	118.015	0.786036	0.247116	3.18084	0.00146848	0.0113048	RNASEH2A
ENSG00000233922	20.0493	1.5877	0.337169	4.7089	2.4906e-06	3.88945e-05	LOC105372840
ENSG00000115163	60.3465	0.898309	0.282703	3.17757	0.00148513	0.0114082	CENPA
ENSG00000136824	910.068	0.605535	0.123985	4.88395	1.03979e-06	1.71024e-05	SMC2
ENSG00000076382	257.359	0.840205	0.167881	5.00476	5.5932e-07	9.68148e-06	SPAG5
ENSG00000138778	1379.36	0.669148	0.120358	5.55964	2.70332e-08	5.89215e-07	CENPE
ENSG00000117724	1871.62	0.848341	0.118609	7.15243	8.5254e-13	3.5322e-11	CENPF
ENSG00000111247	153.61	0.884124	0.210648	4.19716	2.70285e-05	0.000338415	RAD51AP1
ENSG00000077514	306.824	0.825924	0.183962	4.48965	7.13395e-06	0.000102198	POLD3
ENSG00000185737	60.5044	1.97517	0.298323	6.62091	3.57006e-11	1.17713e-09	NRG3
ENSG00000051341	153.978	1.02918	0.203102	5.0673	4.03495e-07	7.16759e-06	POLQ
ENSG00000142731	230.942	0.941151	0.18362	5.12553	2.96698e-07	5.41254e-06	PLK4
ENSG00000133800	2621.21	1.48634	0.106777	13.92	4.7912e-44	1.89133e-41	LYVE1
ENSG00000014914	67.1377	0.868665	0.268909	3.23033	0.00123647	0.00973489	MTMR11
ENSG00000006634	358.676	0.624439	0.160066	3.90113	9.57429e-05	0.00104662	DBF4
ENSG00000143554	143.827	1.06607	0.207206	5.14496	2.67572e-07	4.92547e-06	SLC27A3
ENSG00000142945	258.129	0.949375	0.178048	5.33214	9.70637e-08	1.91719e-06	KIF2C
ENSG00000243244	135.92	0.969372	0.217755	4.45166	8.52081e-06	0.0001193	STON1
ENSG00000175063	82.2504	0.920112	0.259882	3.5405	0.000399368	0.00365685	UBE2C
ENSG00000091428	124.501	0.975307	0.232543	4.19409	2.73973e-05	0.000341529	RAPGEF4
ENSG00000122966	132.34	0.816209	0.213343	3.82581	0.000130342	0.0013741	CIT
ENSG00000186470	267.898	0.829542	0.189781	4.37105	1.2365e-05	0.000165149	BTN3A2
ENSG00000026950	263.786	0.815689	0.16956	4.81063	1.50452e-06	2.42688e-05	BTN3A1
ENSG00000122952	414.621	0.91844	0.144115	6.37295	1.85427e-10	5.67911e-09	ZWINT
ENSG00000204634	510.725	0.645415	0.144064	4.48004	7.46277e-06	0.000106373	TBC1D8
ENSG00000136504	615.035	0.58502	0.125802	4.65033	3.31405e-06	5.06409e-05	KAT7
ENSG00000170917	67.4409	0.795017	0.273747	2.9042	0.00368193	0.0245077	NUDT6
ENSG00000198554	362.567	0.604466	0.159916	3.7799	0.000156891	0.00161915	WDHD1
ENSG00000090376	444.928	1.08187	0.146464	7.38656	1.5068e-13	6.79782e-12	IRAK3
ENSG00000256525	90.7183	0.679793	0.249256	2.72729	0.00638573	0.0387314	POLG2
ENSG00000137491	8.55105	1.05687	0.313028	3.37628	0.000734725	0.00625279	SLCO2B1
ENSG00000146670	73.0991	0.683006	0.256117	2.66677	0.00765842	0.0446986	CDCA5
ENSG00000104147	38.7576	1.13211	0.305795	3.70217	0.000213761	0.00211249	OIP5
ENSG00000169684	101.942	0.624587	0.235784	2.64898	0.00807358	0.0466397	CHRNA5
ENSG00000162639	79.7867	0.985101	0.254876	3.86503	0.000111077	0.00118953	HENMT1
ENSG00000157107	706.139	0.689651	0.140162	4.92037	8.63803e-07	1.44079e-05	FCHO2
ENSG00000186446	90.8007	0.770997	0.254159	3.03352	0.00241717	0.0171239	ZNF501
ENSG00000166265	226.546	0.636438	0.178471	3.56605	0.000362402	0.00336168	CYYR1
ENSG00000135842	145.438	1.29987	0.21538	6.03524	1.58726e-09	4.21865e-08	FAM129A
ENSG00000163923	97.275	0.879545	0.237641	3.70115	0.000214627	0.0021181	RPL39L
ENSG00000132622	84.4688	2.53136	0.27765	9.11709	7.7168e-20	6.19568e-18	HSPA12B
ENSG00000131386	97.8604	1.346	0.252526	5.33012	9.81472e-08	1.93449e-06	GALNT15
ENSG00000156398	75.3474	1.20294	0.266319	4.51692	6.27466e-06	9.1082e-05	SFXN2
ENSG00000120885	3101.6	1.2186	0.102884	11.8444	2.30049e-32	4.5406e-30	CLU
ENSG00000156384	101.59	0.733576	0.24061	3.04882	0.00229745	0.0163737	SFR1
ENSG00000139263	550.202	0.65395	0.157361	4.15574	3.24243e-05	0.000398045	LRIG3
ENSG00000197837	338.766	1.08029	0.182827	5.90878	3.44648e-09	8.71494e-08	HIST4H4
ENSG00000139737	83.8709	0.706906	0.249045	2.83846	0.00453316	0.0292025	SLAIN1
ENSG00000202198	114703	0.859077	0.290874	2.95344	0.00314257	0.0214914	RN7SK
ENSG00000169169	130.319	0.651013	0.21536	3.0229	0.00250362	0.0176746	CPT1C
ENSG00000164692	254.032	3.96799	0.239089	16.5963	7.41004e-62	4.78655e-59	COL1A2
ENSG00000168542	22.9198	1.2649	0.335315	3.77226	0.000161775	0.00166352	COL3A1
ENSG00000183856	175.043	0.958057	0.197958	4.8397	1.30037e-06	2.11437e-05	IQGAP3
ENSG00000162944	151.23	0.603525	0.216205	2.79144	0.00524736	0.0329228	RFTN2
ENSG00000143891	113.412	0.715456	0.22856	3.13028	0.00174639	0.0130896	GALM
ENSG00000197261	232.746	1.37351	0.178839	7.68016	1.5889e-14	7.97877e-13	C6orf141
ENSG00000109472	136.708	0.644609	0.222601	2.89581	0.00378187	0.0251141	CPE
ENSG00000181885	70.4651	0.844927	0.278124	3.03795	0.00238195	0.0168912	CLDN7
ENSG00000180938	26.1963	1.18187	0.33299	3.54926	0.000386318	0.00355568	ZNF572
ENSG00000165071	71.6009	0.859679	0.259375	3.31442	0.000918326	0.00760952	TMEM71
ENSG00000188643	2940.35	0.626298	0.0995601	6.29065	3.16142e-10	9.35979e-09	S100A16
ENSG00000101331	51.6443	1.91093	0.29858	6.40007	1.55301e-10	4.77701e-09	CCM2L
ENSG00000100629	81.4201	0.777381	0.253234	3.06982	0.00214188	0.0154196	CEP128
ENSG00000140511	77.3717	1.56036	0.284107	5.49214	3.97099e-08	8.4101e-07	HAPLN3
ENSG00000197162	168.251	0.753225	0.19822	3.79994	0.00014473	0.00151121	ZNF785
ENSG00000161888	237.987	1.10238	0.184032	5.99017	2.09623e-09	5.45596e-08	SPC24
ENSG00000116761	33.9218	0.858197	0.316202	2.71408	0.00664604	0.0400199	CTH
ENSG00000169607	176.812	0.749481	0.193598	3.87133	0.000108241	0.00116355	CKAP2L
ENSG00000186281	60.2811	1.26025	0.283994	4.43758	9.09764e-06	0.000126256	GPAT2
ENSG00000198885	33.1343	0.935673	0.31774	2.94477	0.00323192	0.0220071	ITPRIPL1
ENSG00000213160	252.943	0.906647	0.177903	5.09631	3.46334e-07	6.23007e-06	KLHL23
ENSG00000163535	388.006	0.704485	0.148664	4.73876	2.1503e-06	3.38779e-05	SGO2
ENSG00000008283	482.48	0.654341	0.151517	4.31859	1.57031e-05	0.000206245	CYB561
ENSG00000153721	236.953	0.840366	0.177041	4.74673	2.06732e-06	3.27157e-05	CNKSR3
ENSG00000171115	2454.53	1.34232	0.121787	11.0219	2.99749e-28	4.63015e-26	GIMAP8
ENSG00000184661	266.939	0.834257	0.174597	4.77818	1.76889e-06	2.83082e-05	CDCA2
ENSG00000171320	178.762	0.959511	0.19095	5.02493	5.03625e-07	8.79239e-06	ESCO2
ENSG00000176438	468.618	1.07266	0.150444	7.12994	1.00416e-12	4.10059e-11	SYNE3
ENSG00000176435	6493.08	0.711954	0.0967573	7.35815	1.86482e-13	8.33362e-12	CLEC14A
ENSG00000159640	247.285	1.51854	0.194373	7.81253	5.60528e-15	2.93344e-13	ACE
ENSG00000123977	80.7435	0.984472	0.248906	3.9552	7.64709e-05	0.000861115	DAW1
ENSG00000163006	148.125	0.67971	0.208959	3.25284	0.00114257	0.00914764	CCDC138
ENSG00000172795	1385.28	0.795532	0.103985	7.65042	2.00327e-14	9.95402e-13	DCP2
ENSG00000178175	35.2791	1.09097	0.322241	3.38558	0.000710287	0.00607334	ZNF366
ENSG00000179144	852.206	1.59776	0.171003	9.34346	9.32348e-21	8.03006e-19	GIMAP7
ENSG00000181444	31.0833	1.28528	0.323958	3.96743	7.26522e-05	0.000822022	ZNF467
ENSG00000204161	109.056	1.65939	0.244699	6.78133	1.19076e-11	4.29488e-10	C10orf128
ENSG00000130511	196.712	0.592532	0.191857	3.08841	0.00201232	0.0146576	SSBP4
ENSG00000213203	317.28	1.2483	0.176097	7.08868	1.354e-12	5.46641e-11	GIMAP1
ENSG00000140873	517.625	1.29373	0.14642	8.83574	9.94337e-19	7.13662e-17	ADAMTS18
ENSG00000228716	142.763	0.816303	0.217691	3.74982	0.000176964	0.00180146	DHFR
ENSG00000138346	203.826	0.701263	0.187226	3.74553	0.000180012	0.00182987	DNA2
ENSG00000088305	50.5017	0.770757	0.292064	2.639	0.0083151	0.0478405	DNMT3B
ENSG00000197635	295.527	0.586894	0.192579	3.04755	0.00230715	0.0164345	DPP4
ENSG00000188641	478.141	0.630074	0.140223	4.49338	7.01027e-06	0.000100528	DPYD
ENSG00000157514	300.619	0.684798	0.180068	3.80299	0.00014296	0.00149383	TSC22D3
ENSG00000120875	1227.98	0.6866	0.113943	6.02583	1.68246e-09	4.45242e-08	DUSP4
ENSG00000133740	79.4634	0.850196	0.265965	3.19664	0.00139036	0.0108028	E2F5
ENSG00000136160	85.5812	1.2546	0.254952	4.9209	8.61471e-07	1.43859e-05	EDNRB
ENSG00000090776	623.936	1.02639	0.133204	7.70542	1.30415e-14	6.59546e-13	EFNB1
ENSG00000165244	64.7037	0.743107	0.276102	2.69143	0.00711474	0.0423044	ZNF367
ENSG00000106546	1437.18	0.780169	0.113115	6.89715	5.30574e-12	2.0376e-10	AHR
ENSG00000175899	61.5787	0.941347	0.281741	3.34117	0.000834249	0.00701095	A2M
ENSG00000111145	955.754	1.35119	0.125376	10.7771	4.41678e-27	6.40478e-25	ELK3
ENSG00000175874	101.105	0.915934	0.241898	3.78645	0.000152814	0.00158283	CREG2
ENSG00000158711	767.312	0.745707	0.127597	5.84422	5.08958e-09	1.27114e-07	ELK4
ENSG00000163584	1618.07	0.632985	0.139424	4.54	5.62555e-06	8.23323e-05	RPL22L1
ENSG00000185909	267.845	0.808178	0.183987	4.39257	1.12016e-05	0.000151992	KLHDC8B
ENSG00000159314	213.838	1.0676	0.189306	5.63956	1.70487e-08	3.87645e-07	ARHGAP27
ENSG00000169683	137.366	0.624565	0.2062	3.02893	0.00245423	0.0173691	LRRC45
ENSG00000214174	76.1983	0.71546	0.255394	2.8014	0.00508814	0.0322082	AMZ2P1
ENSG00000213853	85.7809	1.48559	0.264722	5.61188	2.00136e-08	4.4719e-07	EMP2
ENSG00000112297	744.45	1.024	0.126782	8.0769	6.64366e-16	3.83793e-14	AIM1
ENSG00000183323	116.751	0.843285	0.2359	3.57476	0.000350551	0.00326668	CCDC125
ENSG00000111674	46.0007	0.782058	0.295179	2.64943	0.00806271	0.0466148	ENO2
ENSG00000171714	54.5211	0.831174	0.28894	2.87663	0.00401949	0.026472	ANO5
ENSG00000106123	40.6318	0.833981	0.305948	2.72589	0.00641277	0.0388507	EPHB6
ENSG00000170323	2655.2	0.804818	0.105586	7.62238	2.49031e-14	1.22034e-12	FABP4
ENSG00000144554	167.651	1.18284	0.206511	5.72772	1.01787e-08	2.39883e-07	FANCD2
ENSG00000107731	38.6066	1.11685	0.313468	3.56289	0.0003668	0.00339362	UNC5B
ENSG00000167992	24.3961	1.17998	0.330861	3.5664	0.000361914	0.00335935	VWCE
ENSG00000154839	137.979	0.625304	0.205492	3.04297	0.0023426	0.0166453	SKA1
ENSG00000184232	160.426	0.739182	0.210653	3.50899	0.000449804	0.00405467	OAF
ENSG00000164651	26.4981	1.43263	0.331101	4.32687	1.51243e-05	0.000199379	SP8
ENSG00000005108	799.016	0.599379	0.116953	5.12496	2.97607e-07	5.42218e-06	THSD7A
ENSG00000180354	219.439	0.793462	0.187547	4.23073	2.32938e-05	0.00029556	MTURN
ENSG00000166924	42.2933	0.844638	0.305912	2.76105	0.00576158	0.0355527	NYAP1
ENSG00000161513	281.492	0.706638	0.160776	4.39517	1.10685e-05	0.000150521	FDXR
ENSG00000168496	283.777	0.65873	0.170636	3.86043	0.000113187	0.00121031	FEN1
ENSG00000138685	627.846	1.49469	0.157688	9.4788	2.57228e-21	2.37368e-19	FGF2
ENSG00000001561	356.254	0.923673	0.166202	5.55753	2.73617e-08	5.94553e-07	ENPP4
ENSG00000096060	1039.68	0.90702	0.111067	8.16646	3.17577e-16	1.85724e-14	FKBP5
ENSG00000088325	682.012	0.691554	0.121677	5.68352	1.3195e-08	3.05397e-07	TPX2
ENSG00000103995	254.888	0.768637	0.175631	4.37642	1.20643e-05	0.000161437	CEP152
ENSG00000085831	24.5644	1.31341	0.335178	3.91855	8.90821e-05	0.000984405	TTC39A
ENSG00000151702	1921.85	0.634456	0.10242	6.19466	5.84098e-10	1.65351e-08	FLI1
ENSG00000100304	200.13	0.757594	0.185942	4.07437	4.61397e-05	0.000551001	TTLL12
ENSG00000011523	544.08	1.19684	0.145648	8.21739	2.07976e-16	1.23663e-14	CEP68
ENSG00000160796	314.503	0.692667	0.18814	3.68166	0.000231724	0.00226792	NBEAL2
ENSG00000054654	869.014	1.29199	0.124121	10.4091	2.25402e-25	2.80982e-23	SYNE2
ENSG00000037280	567.71	0.911843	0.140213	6.50328	7.85891e-11	2.4985e-09	FLT4
ENSG00000064999	372.986	1.05937	0.153709	6.89204	5.49993e-12	2.10106e-10	ANKS1A
ENSG00000111490	147.377	0.642446	0.20757	3.09508	0.00196757	0.0143925	TBC1D30
ENSG00000249115	92.7883	0.692649	0.247153	2.80251	0.00507064	0.0321118	HAUS5
ENSG00000111077	241.069	0.763659	0.18158	4.20563	2.60355e-05	0.000326847	TNS2
ENSG00000121152	148.435	0.876672	0.208943	4.19575	2.71967e-05	0.000339922	NCAPH
ENSG00000154262	2233.73	0.811747	0.0921737	8.80671	1.2887e-18	9.11129e-17	ABCA6
ENSG00000154265	765.874	0.90855	0.124968	7.27024	3.58846e-13	1.56428e-11	ABCA5
ENSG00000179604	171.526	0.655643	0.200297	3.27335	0.0010628	0.00860103	CDC42EP4
ENSG00000091651	124.21	0.715559	0.213246	3.35555	0.000792072	0.00668416	ORC6
ENSG00000184792	47.0079	0.898221	0.300498	2.98911	0.00279792	0.0194432	OSBP2
ENSG00000090889	219.568	0.909553	0.178457	5.09676	3.45508e-07	6.22309e-06	KIF4A
ENSG00000258484	67.8297	0.980704	0.273313	3.5882	0.000332964	0.00312533	SPESP1
ENSG00000102384	228.738	0.743252	0.201345	3.69143	0.000222995	0.00219003	CENPI
ENSG00000184465	318.368	0.676258	0.165072	4.09675	4.18983e-05	0.000504164	WDR27
ENSG00000137700	62.1769	0.976668	0.282294	3.45975	0.000540669	0.00479018	SLC37A4
ENSG00000204681	98.7026	0.659035	0.245158	2.68821	0.00718371	0.0426254	GABBR1
ENSG00000184005	1251.43	0.644503	0.120764	5.33687	9.45622e-08	1.87162e-06	ST6GALNAC3
ENSG00000186994	169.774	0.770902	0.212362	3.63013	0.000283282	0.0027091	KANK3
ENSG00000185432	503.539	3.45221	0.175319	19.691	2.57417e-86	3.04846e-83	METTL7A
ENSG00000164087	63.8367	0.937792	0.268461	3.49321	0.000477251	0.00427092	POC1A
ENSG00000170011	500.522	1.39094	0.143124	9.71841	2.51683e-22	2.51878e-20	MYRIP
ENSG00000066279	1389.71	0.944583	0.120163	7.86082	3.81623e-15	2.03881e-13	ASPM
ENSG00000020181	325.3	0.798985	0.171984	4.6457	3.38931e-06	5.17352e-05	ADGRA2
ENSG00000109046	5554.4	0.681728	0.107152	6.36222	1.98853e-10	6.03066e-09	WSB1
ENSG00000119403	254.104	0.626141	0.165355	3.78666	0.000152688	0.00158268	PHF19
ENSG00000137507	699.336	1.1294	0.122617	9.21085	3.23543e-20	2.65773e-18	LRRC32
ENSG00000066735	35.6933	1.40789	0.321279	4.38213	1.17525e-05	0.000157859	KIF26A
ENSG00000106560	775.051	0.775474	0.155669	4.98155	6.30763e-07	1.08127e-05	GIMAP2
ENSG00000154217	130.501	0.657905	0.223786	2.93988	0.00328337	0.022304	PITPNC1
ENSG00000118564	1873.57	0.772148	0.112328	6.87402	6.24161e-12	2.36532e-10	FBXL5
ENSG00000146021	345.4	1.69093	0.167103	10.1191	4.54526e-24	5.29449e-22	KLHL3
ENSG00000165887	13.8651	1.04728	0.337603	3.1021	0.00192155	0.0141415	ANKRD2
ENSG00000106852	148.611	0.911768	0.216719	4.20714	2.58623e-05	0.000325247	LHX6
ENSG00000204136	37.967	1.70704	0.324381	5.26246	1.42142e-07	2.7334e-06	GGTA1P
ENSG00000099998	167.239	1.43223	0.213127	6.72009	1.81611e-11	6.2795e-10	GGT5
ENSG00000164647	459.852	0.617901	0.16088	3.84077	0.000122651	0.00130269	STEAP1
ENSG00000172167	113.503	0.721801	0.230713	3.12857	0.00175659	0.0131384	MTBP
ENSG00000114861	975.084	0.67649	0.111743	6.05398	1.41313e-09	3.79622e-08	FOXP1
ENSG00000105643	113.548	0.614516	0.228269	2.69207	0.00710106	0.0422408	ARRDC2
ENSG00000136305	20.9683	1.03786	0.336297	3.08613	0.00202781	0.0147478	CIDEB
ENSG00000107719	411.701	1.10462	0.169823	6.50451	7.79457e-11	2.4836e-09	PALD1
ENSG00000160111	40.2579	0.884923	0.310386	2.85104	0.0043576	0.0282767	CPAMD8
ENSG00000250510	48.956	1.06518	0.301017	3.53862	0.000402224	0.00367589	GPR162
ENSG00000130768	13.6621	0.92238	0.334478	2.75767	0.00582146	0.035891	SMPDL3B
ENSG00000178445	112.799	1.23701	0.228266	5.41917	5.98773e-08	1.24221e-06	GLDC
ENSG00000177685	43.5574	0.982613	0.309347	3.17641	0.00149111	0.011429	CRACR2B
ENSG00000176422	117.452	0.591298	0.221279	2.67218	0.00753595	0.0441665	SPRYD4
ENSG00000139508	323.304	1.52233	0.175161	8.69107	3.59052e-18	2.41824e-16	SLC46A3
ENSG00000166450	180.423	0.854533	0.203153	4.20635	2.59523e-05	0.000326091	PRTG
ENSG00000186665	271.261	0.764887	0.174295	4.38845	1.14161e-05	0.000154214	C17orf58
ENSG00000196268	75.2314	0.869861	0.267353	3.2536	0.00113952	0.00913349	ZNF493
ENSG00000198719	26.8378	1.33632	0.330488	4.04348	5.26628e-05	0.000619016	DLL1
ENSG00000126882	390.638	0.929356	0.160767	5.78078	7.43568e-09	1.81249e-07	FAM78A
ENSG00000099875	1050.31	1.00836	0.125208	8.05351	8.045e-16	4.60998e-14	MKNK2
ENSG00000071575	200.897	0.603079	0.181854	3.31627	0.000912271	0.0075726	TRIB2
ENSG00000133315	73.8688	0.693488	0.262815	2.63869	0.00832264	0.0478644	MACROD1
ENSG00000077152	155.859	0.703756	0.203134	3.46448	0.000531252	0.00471262	UBE2T
ENSG00000161800	369.003	0.721062	0.161172	4.47386	7.68212e-06	0.000109062	RACGAP1
ENSG00000276043	213.46	0.627987	0.177952	3.52896	0.000417188	0.00380286	UHRF1
ENSG00000165912	99.4897	0.651994	0.238468	2.73409	0.00625521	0.0380861	PACSIN3
ENSG00000121957	285.934	1.14115	0.172095	6.63092	3.33598e-11	1.11025e-09	GPSM2
ENSG00000160447	127.721	0.590916	0.22354	2.64345	0.00820671	0.0472934	PKN3
ENSG00000124593	75.9141	1.2024	0.266385	4.51375	6.36926e-06	9.22666e-05	PRICKLE4
ENSG00000189060	639.061	0.703607	0.173034	4.0663	4.77651e-05	0.000568025	H1F0
ENSG00000187837	905.846	1.23021	0.128206	9.59558	8.34452e-22	8.10629e-20	HIST1H1C
ENSG00000138449	309.223	0.683226	0.169404	4.03311	5.50434e-05	0.000642746	SLC40A1
ENSG00000124575	651.561	1.74687	0.135461	12.8957	4.75621e-38	1.3253e-35	HIST1H1D
ENSG00000168298	609.348	0.848234	0.135845	6.24414	4.26131e-10	1.2269e-08	HIST1H1E
ENSG00000184357	978.822	1.2917	0.135256	9.55	1.29692e-21	1.24531e-19	HIST1H1B
ENSG00000277075	782.38	0.935071	0.140666	6.64746	2.98194e-11	9.97091e-10	HIST1H2AE
ENSG00000164032	2050.29	0.699912	0.100111	6.99133	2.72286e-12	1.07187e-10	H2AFZ
ENSG00000158373	846.174	0.850568	0.118242	7.19348	6.31619e-13	2.68741e-11	HIST1H2BD
ENSG00000276410	226.356	1.42946	0.180839	7.9046	2.68802e-15	1.46358e-13	HIST1H2BB
ENSG00000124610	45.8832	1.06886	0.293145	3.64619	0.000266155	0.00256429	HIST1H1A
ENSG00000119969	504.427	0.726568	0.142659	5.09304	3.52368e-07	6.31463e-06	HELLS
ENSG00000127946	522.316	0.855731	0.14058	6.08715	1.1494e-09	3.12915e-08	HIP1
ENSG00000231389	29.676	0.985052	0.324404	3.0365	0.00239345	0.0169642	HLA-DPA1
ENSG00000223865	87.2653	1.18889	0.26672	4.45745	8.29385e-06	0.000116466	HLA-DPB1
ENSG00000164104	1182.48	1.23547	0.122271	10.1043	5.28794e-24	6.10951e-22	HMGB2
ENSG00000072571	706.167	1.25207	0.142802	8.76787	1.82081e-18	1.27466e-16	HMMR
ENSG00000100292	635.922	0.899089	0.132671	6.77685	1.22825e-11	4.38559e-10	HMOX1
ENSG00000163412	182.824	0.737664	0.196561	3.75285	0.000174832	0.00178103	EIF4E3
ENSG00000184270	165.949	1.26737	0.20158	6.28722	3.23209e-10	9.52929e-09	HIST2H2AB
ENSG00000089685	422.301	1.00045	0.145814	6.86116	6.83054e-12	2.54107e-10	BIRC5
ENSG00000148488	15.8135	0.891017	0.3367	2.64633	0.00813716	0.0469688	ST8SIA6
ENSG00000205403	1078.42	0.974261	0.129851	7.50294	6.24007e-14	2.92665e-12	CFI
ENSG00000122483	384.05	0.756466	0.16854	4.48835	7.17774e-06	0.000102722	CCDC18
ENSG00000188107	19.1204	1.112	0.33794	3.29051	0.00100006	0.0081677	EYS
ENSG00000130203	28.5292	1.66784	0.329333	5.06431	4.09885e-07	7.25389e-06	APOE
ENSG00000115594	200.767	1.64072	0.202333	8.10899	5.10412e-16	2.9606e-14	IL1R1
ENSG00000185291	39.69	0.853944	0.316903	2.69465	0.0070462	0.0419671	IL3RA
ENSG00000160712	91.5912	0.649099	0.247705	2.62045	0.00878135	0.0498857	IL6R
ENSG00000240583	236.652	3.47892	0.265915	13.0828	4.12837e-39	1.2754e-36	AQP1
ENSG00000163083	133.563	2.58968	0.252948	10.238	1.33987e-24	1.61364e-22	INHBB
ENSG00000171105	210.446	0.767848	0.186373	4.11995	3.78958e-05	0.000457939	INSR
ENSG00000213949	119.292	0.805709	0.226746	3.55336	0.000380346	0.00350298	ITGA1
ENSG00000132470	147.334	3.53543	0.273876	12.9089	4.01205e-38	1.14031e-35	ITGB4
ENSG00000189057	280.584	0.897423	0.171104	5.24491	1.56357e-07	2.97854e-06	FAM111B
ENSG00000143603	50.5931	0.96489	0.298089	3.23692	0.00120827	0.00956053	KCNN3
ENSG00000138160	714.021	0.821223	0.129026	6.36481	1.95535e-10	5.96298e-09	KIF11
ENSG00000237649	112.077	1.08803	0.227993	4.77219	1.82232e-06	2.9065e-05	KIFC1
ENSG00000079616	215.925	1.08909	0.182152	5.97904	2.24463e-09	5.79972e-08	KIF22
ENSG00000081181	263.631	0.588906	0.173509	3.3941	0.000688553	0.0059124	ARG2
ENSG00000171345	404.23	1.41223	0.168387	8.38684	4.99374e-17	3.08548e-15	KRT19
ENSG00000214189	80.3191	0.718488	0.25191	2.85216	0.00434228	0.0281901	ZNF788
ENSG00000168887	276.56	1.33659	0.175649	7.60945	2.75256e-14	1.33504e-12	C2orf68
ENSG00000196878	61.0064	0.928153	0.29582	3.13756	0.00170362	0.0128096	LAMB3
ENSG00000116678	773.51	1.35989	0.140893	9.65194	4.82343e-22	4.7273e-20	LEPR
ENSG00000131981	324.045	0.723226	0.159522	4.53371	5.79554e-06	8.46459e-05	LGALS3
ENSG00000168961	55.4795	1.12027	0.283724	3.94847	7.86535e-05	0.000882895	LGALS9
ENSG00000113368	1417.83	1.00887	0.109797	9.1885	3.9836e-20	3.23491e-18	LMNB1
ENSG00000135363	531.148	1.04463	0.136623	7.64605	2.07247e-14	1.0262e-12	LMO2
ENSG00000197182	78.1695	0.919922	0.254106	3.62024	0.000294334	0.00279785	MIRLET7BHG
ENSG00000184305	41.9525	0.869215	0.313538	2.77228	0.00556657	0.0346351	CCSER1
ENSG00000186479	177.689	1.41486	0.201259	7.03006	2.06449e-12	8.21807e-11	RGS7BP
ENSG00000054219	100.773	0.953179	0.239935	3.97266	7.10741e-05	0.000806736	LY75
ENSG00000197182	78.1695	0.919922	0.254106	3.62024	0.000294334	0.00279785	MIRLET7A3
ENSG00000197182	78.1695	0.919922	0.254106	3.62024	0.000294334	0.00279785	MIRLET7B
ENSG00000231607	80.6747	0.694065	0.257715	2.69315	0.00707806	0.0421392	MIR15A
ENSG00000230630	112.421	1.08703	0.233535	4.65466	3.24516e-06	4.98023e-05	MIR214
ENSG00000164109	365.488	0.97055	0.157135	6.17653	6.55277e-10	1.84765e-08	MAD2L1
ENSG00000120693	148.285	1.07168	0.214092	5.00569	5.56617e-07	9.64644e-06	SMAD9
ENSG00000111885	505.582	0.882051	0.141194	6.2471	4.18146e-10	1.21024e-08	MAN1A1
ENSG00000073111	424.335	0.814229	0.144102	5.65036	1.60111e-08	3.65222e-07	MCM2
ENSG00000112118	889.192	0.649927	0.111886	5.80885	6.29018e-09	1.55731e-07	MCM3
ENSG00000104738	687.726	0.703804	0.128225	5.48882	4.04634e-08	8.54421e-07	MCM4
ENSG00000100297	438.784	0.990043	0.142061	6.96915	3.18857e-12	1.24828e-10	MCM5
ENSG00000076003	556.974	0.852319	0.131765	6.46848	9.89926e-11	3.09864e-09	MCM6
ENSG00000166508	642.834	0.852484	0.136352	6.25209	4.04997e-10	1.17457e-08	MCM7
ENSG00000081189	888.03	0.587728	0.113379	5.18374	2.17475e-07	4.06115e-06	MEF2C
ENSG00000106511	78.045	1.53778	0.282095	5.45127	5.00107e-08	1.04669e-06	MEOX2
ENSG00000106484	243.591	0.970392	0.18094	5.36308	8.18169e-08	1.64301e-06	MEST
ENSG00000111341	1028.46	2.02839	0.149828	13.5381	9.3174e-42	3.31024e-39	MGP
ENSG00000008394	733.017	0.6092	0.131718	4.62502	3.74554e-06	5.68066e-05	MGST1
ENSG00000148773	397.648	0.595417	0.157304	3.78514	0.00015362	0.00159002	MKI67
ENSG00000196549	199.526	0.800638	0.182751	4.38102	1.18122e-05	0.000158512	MME
ENSG00000119711	208.277	0.872666	0.195851	4.45577	8.3594e-06	0.000117271	ALDH6A1
ENSG00000015133	517.595	0.855657	0.139818	6.11977	9.37094e-10	2.58082e-08	CCDC88C
ENSG00000081665	73.1744	0.773134	0.263291	2.93642	0.0033202	0.0225111	ZNF506
ENSG00000203995	53.6243	1.13082	0.29128	3.88225	0.000103494	0.00112185	ZYG11A
ENSG00000203814	149.578	0.80064	0.212678	3.76457	0.000166839	0.00170818	HIST2H2BF
ENSG00000215146	33.3706	1.22374	0.315399	3.87998	0.000104465	0.00113152	LOC441666
ENSG00000137474	15.9023	0.927089	0.338383	2.73977	0.00614829	0.0375908	MYO7A
ENSG00000133561	2155.98	0.60833	0.10972	5.54437	2.95022e-08	6.35943e-07	GIMAP6
ENSG00000117650	193.74	1.02588	0.191393	5.3601	8.31747e-08	1.66713e-06	NEK2
ENSG00000136098	237.252	0.591563	0.175185	3.37679	0.000733362	0.00624809	NEK3
ENSG00000101096	80.7823	0.781712	0.255968	3.05394	0.00225859	0.0161615	NFATC2
ENSG00000116962	1166.83	1.24944	0.118584	10.5363	5.87813e-26	7.66368e-24	NID1
ENSG00000164867	549.734	0.720932	0.156748	4.5993	4.23916e-06	6.36142e-05	NOS3
ENSG00000169418	274.091	3.75282	0.224659	16.7045	1.21494e-62	8.22168e-60	NPR1
ENSG00000065057	112.385	0.601477	0.221649	2.71365	0.00665461	0.0400545	NTHL1
ENSG00000223749	82.3533	0.943261	0.265037	3.55898	0.000372304	0.00343782	MIR424
ENSG00000085840	53.699	0.745629	0.283678	2.62844	0.00857784	0.048936	ORC1
ENSG00000099864	60.7162	1.03985	0.292123	3.55963	0.000371375	0.00343148	PALM
ENSG00000169851	304.372	0.648057	0.159049	4.07458	4.60983e-05	0.000551001	PCDH7
ENSG00000112312	268.292	0.717926	0.178776	4.01579	5.9248e-05	0.000685646	GMNN
ENSG00000100889	39.4179	0.881013	0.312462	2.81958	0.00480862	0.0307401	PCK2
ENSG00000138172	88.1964	0.772511	0.243419	3.17359	0.00150566	0.0115161	CALHM2
ENSG00000119929	204.228	0.65797	0.190835	3.44785	0.000565067	0.0049815	CUTC
ENSG00000108423	104.899	0.79349	0.241909	3.28011	0.00103766	0.00843123	TUBD1
ENSG00000138646	45.7624	1.1202	0.30288	3.69849	0.000216888	0.00213893	HERC5
ENSG00000137804	568.208	0.911937	0.146069	6.2432	4.28706e-10	1.23078e-08	NUSAP1
ENSG00000136463	325.893	0.812344	0.15207	5.34189	9.19815e-08	1.82818e-06	TACO1
ENSG00000110446	11.5469	1.01791	0.334402	3.04397	0.00233478	0.0166064	SLC15A3
ENSG00000196704	868.897	0.750064	0.133852	5.60369	2.09835e-08	4.65932e-07	AMZ2
ENSG00000182022	404.119	0.83948	0.164956	5.08911	3.59753e-07	6.42659e-06	CHST15
ENSG00000186642	236.17	1.4068	0.189937	7.40665	1.29526e-13	5.89965e-12	PDE2A
ENSG00000172572	394.815	0.660098	0.148646	4.44075	8.96469e-06	0.000124899	PDE3A
ENSG00000168077	663.49	1.38339	0.141574	9.77143	1.49326e-22	1.52667e-20	SCARA3
ENSG00000075218	69.7271	0.99777	0.276078	3.61408	0.000301411	0.00285747	GTSE1
ENSG00000143476	196.686	0.900914	0.197052	4.57196	4.83189e-06	7.20524e-05	DTL
ENSG00000131153	117.799	0.628576	0.225446	2.78815	0.00530105	0.0331864	GINS2
ENSG00000004799	251.294	1.85242	0.204869	9.04198	1.53854e-19	1.18827e-17	PDK4
ENSG00000197594	95.5809	0.867368	0.234638	3.69663	0.000218484	0.00215168	ENPP1
ENSG00000126759	16.0024	0.985136	0.338228	2.91264	0.00358386	0.0239785	CFP
ENSG00000133056	390.755	1.24427	0.160387	7.7579	8.63452e-15	4.42979e-13	PIK3C2B
ENSG00000166851	151.947	1.1284	0.201593	5.59739	2.17597e-08	4.79421e-07	PLK1
ENSG00000008277	59.5751	1.11485	0.28555	3.90421	9.45333e-05	0.0010354	ADAM22
ENSG00000102575	40.5254	2.6663	0.319968	8.33304	7.87907e-17	4.76466e-15	ACP5
ENSG00000159055	129.153	0.682814	0.219806	3.10644	0.00189353	0.0139714	MIS18A
ENSG00000186088	90.5195	0.750918	0.251615	2.9844	0.00284139	0.0197163	GSAP
ENSG00000108387	39.5205	1.63858	0.326066	5.02529	5.0267e-07	8.78653e-06	2004-09-01
ENSG00000100479	86.4959	0.746985	0.267257	2.79501	0.0051898	0.0326482	POLE2
ENSG00000145990	750.577	0.659227	0.13774	4.78602	1.70118e-06	2.72861e-05	GFOD1
ENSG00000011426	1235.45	0.626281	0.108076	5.79482	6.83952e-09	1.67869e-07	ANLN
ENSG00000129195	46.5003	0.840796	0.300361	2.79928	0.0051216	0.0323624	FAM64A
ENSG00000189184	42.7942	0.873309	0.306523	2.84908	0.00438452	0.0284254	PCDH18
ENSG00000091127	941.265	0.640803	0.12546	5.10764	3.26205e-07	5.91288e-06	PUS7
ENSG00000168209	998.243	1.30154	0.127864	10.1791	2.45928e-24	2.91241e-22	DDIT4
ENSG00000128917	342.677	1.1852	0.173705	6.82303	8.91392e-12	3.23979e-10	DLL4
ENSG00000005469	447.961	1.15575	0.156412	7.38917	1.47749e-13	6.68681e-12	CROT
ENSG00000132170	38.7367	0.822993	0.312215	2.63598	0.00838954	0.0481323	PPARG
ENSG00000178075	323.609	0.592362	0.157345	3.76474	0.000166725	0.00170818	GRAMD1C
ENSG00000137960	542.745	1.95713	0.151444	12.9231	3.33434e-38	9.67027e-36	GIPC2
ENSG00000072864	339.606	0.752848	0.158856	4.73918	2.1458e-06	3.38447e-05	NDE1
ENSG00000186871	103.55	0.789692	0.238007	3.31794	0.00090683	0.00753624	ERCC6L
ENSG00000146918	354.716	0.704688	0.155216	4.54004	5.62434e-06	8.23323e-05	NCAPG2
ENSG00000168758	143.07	0.778114	0.216559	3.59308	0.000326794	0.0030735	SEMA4C
ENSG00000092036	107.077	0.709934	0.235303	3.0171	0.00255205	0.0179604	HAUS4
ENSG00000101695	75.75	1.80051	0.277888	6.47925	9.21771e-11	2.9045e-09	RNF125
ENSG00000143224	70.8977	0.955907	0.274426	3.4833	0.000495272	0.00441287	PPOX
ENSG00000185480	283.052	0.748746	0.171378	4.36897	1.24832e-05	0.000166416	PARPBP
ENSG00000005059	572.023	0.596338	0.148422	4.01784	5.87331e-05	0.000680241	MCUB
ENSG00000141219	457.033	0.906463	0.149755	6.05299	1.42186e-09	3.81246e-08	C17orf80
ENSG00000095713	52.9109	0.845067	0.289048	2.92362	0.00345988	0.0233136	CRTAC1
ENSG00000115392	219.761	0.888866	0.178951	4.96709	6.79654e-07	1.15949e-05	FANCL
ENSG00000134690	184.615	0.823896	0.205515	4.00894	6.09923e-05	0.00070297	CDCA8
ENSG00000138180	947.921	1.13514	0.119294	9.51553	1.80791e-21	1.69028e-19	CEP55
ENSG00000140525	418.644	0.69426	0.161744	4.29234	1.768e-05	0.000229034	FANCI
ENSG00000137269	277.95	0.745911	0.166386	4.48302	7.35936e-06	0.000105109	LRRC1
ENSG00000203880	704.77	0.642266	0.127352	5.04324	4.57716e-07	8.05026e-06	PCMTD2
ENSG00000133574	5222.57	0.859011	0.124984	6.87296	6.28842e-12	2.37672e-10	GIMAP4
ENSG00000138658	177.531	0.626244	0.189785	3.29975	0.000967716	0.00794007	ZGRF1
ENSG00000123485	190.251	0.765617	0.207652	3.68703	0.000226891	0.00222215	HJURP
ENSG00000065328	165.541	0.991428	0.195667	5.06691	4.04323e-07	7.17333e-06	MCM10
ENSG00000110675	45.7454	0.871105	0.30519	2.85431	0.00431307	0.0280645	ELMOD1
ENSG00000132199	299.546	0.836575	0.166837	5.01433	5.32189e-07	9.24565e-06	ENOSF1
ENSG00000198056	80.0338	0.953412	0.254624	3.7444	0.000180826	0.00183683	PRIM1
ENSG00000158528	281.091	0.697405	0.168336	4.14293	3.42893e-05	0.00041863	PPP1R9A
ENSG00000088280	251.16	0.81909	0.179628	4.55993	5.1171e-06	7.56702e-05	ASAP3
ENSG00000162409	71.0512	1.06283	0.272232	3.90412	9.45708e-05	0.0010354	PRKAA2
ENSG00000024526	574.773	1.17492	0.147684	7.95565	1.78189e-15	9.89157e-14	DEPDC1
ENSG00000147642	19.0009	1.22663	0.336323	3.64716	0.00026515	0.00255634	SYBU
ENSG00000072163	29.2414	1.04045	0.324938	3.20198	0.00136485	0.0106279	LIMS2
ENSG00000105011	51.8883	0.917494	0.283511	3.23619	0.00121138	0.00957979	ASF1B
ENSG00000042088	327.129	0.688429	0.154715	4.44966	8.6008e-06	0.000120145	TDP1
ENSG00000035499	97.6	0.895541	0.243895	3.67183	0.000240823	0.0023429	DEPDC1B
ENSG00000168078	282.595	1.00185	0.18359	5.45699	4.84263e-08	1.01652e-06	PBK
ENSG00000186918	60.4431	0.772366	0.287091	2.69032	0.00713841	0.0424097	ZNF395
ENSG00000185532	229.4	0.617039	0.188263	3.27753	0.00104718	0.00849401	PRKG1
ENSG00000128833	351.902	1.07755	0.160897	6.69715	2.12519e-11	7.33036e-10	MYO5C
ENSG00000156711	98.7428	1.1786	0.238345	4.94495	7.61639e-07	1.287e-05	MAPK13
ENSG00000108984	138.606	0.861705	0.213532	4.03548	5.44897e-05	0.000637344	MAP2K6
ENSG00000182916	257.292	1.18709	0.19148	6.19956	5.66229e-10	1.60612e-08	TCEAL7
ENSG00000099256	263.629	1.32097	0.176996	7.46324	8.44189e-14	3.93337e-12	PRTFDC1
ENSG00000204264	460.608	0.877076	0.156428	5.60689	2.05989e-08	4.58826e-07	PSMB8
ENSG00000240065	52.7524	1.45311	0.293368	4.95319	7.30082e-07	1.23957e-05	PSMB9
ENSG00000163808	306.392	1.18849	0.17832	6.66494	2.64781e-11	8.95904e-10	KIF15
ENSG00000163050	81.8805	0.8779	0.248894	3.5272	0.000419978	0.00381605	COQ8A
ENSG00000163638	1029.79	0.939174	0.112305	8.36269	6.13064e-17	3.72318e-15	ADAMTS9
ENSG00000144476	100.181	1.63964	0.253414	6.4702	9.78739e-11	3.07039e-09	ACKR3
ENSG00000137812	754.028	0.955703	0.125749	7.6001	2.95891e-14	1.43024e-12	KNL1
ENSG00000117643	17.2798	1.08272	0.338065	3.20268	0.00136153	0.0106079	MAN1C1
ENSG00000139946	110.528	0.687464	0.242297	2.83728	0.00454999	0.0292976	PELI2
ENSG00000137411	149.254	0.657094	0.206876	3.17626	0.00149186	0.011429	VARS2
ENSG00000152253	105.933	1.22214	0.233221	5.24026	1.60352e-07	3.0424e-06	SPC25
ENSG00000125457	55.8263	0.982199	0.284391	3.4537	0.000552958	0.00488687	MIF4GD
ENSG00000168916	549.24	0.664704	0.142014	4.68054	2.86123e-06	4.43413e-05	ZNF608
ENSG00000092421	26.1897	1.1301	0.329096	3.43395	0.000594844	0.00520205	SEMA6A
ENSG00000137727	75.21	1.47856	0.280057	5.2795	1.29537e-07	2.50797e-06	ARHGAP20
ENSG00000115109	418.183	0.587952	0.152104	3.86546	0.000110878	0.00118906	EPB41L5
ENSG00000138376	226.187	0.88867	0.180897	4.91258	8.98842e-07	1.49572e-05	BARD1
ENSG00000117569	271.273	0.719779	0.167282	4.30279	1.68663e-05	0.000219494	PTBP2
ENSG00000137767	185.505	0.803751	0.211112	3.80722	0.000140537	0.00147067	SQRDL
ENSG00000136379	119.012	0.699617	0.226968	3.08245	0.00205304	0.0148932	ABHD17C
ENSG00000144118	5898.45	0.905758	0.0997351	9.08164	1.06954e-19	8.44405e-18	RALB
ENSG00000172819	44.1181	0.967006	0.304386	3.17691	0.00148854	0.0114283	RARG
ENSG00000101773	289.673	0.849345	0.170106	4.99304	5.94361e-07	1.02381e-05	RBBP8
ENSG00000080839	196.634	0.73177	0.188744	3.87705	0.00010573	0.00114001	RBL1
ENSG00000133119	142.716	0.681342	0.215243	3.16545	0.00154842	0.0118178	RFC3
ENSG00000111445	165.655	0.762205	0.196627	3.87641	0.000106011	0.00114217	RFC5
ENSG00000131080	239.867	0.617832	0.171781	3.59662	0.000322375	0.00303597	EDA2R
ENSG00000239713	31.1471	1.00145	0.323318	3.0974	0.00195226	0.0143303	APOBEC3G
ENSG00000156313	419.104	1.02371	0.160909	6.36209	1.99028e-10	6.03066e-09	RPGR
ENSG00000106399	134.218	0.697965	0.212537	3.28396	0.00102359	0.00833593	RPA3
ENSG00000072864	339.606	0.752848	0.158856	4.73918	2.1458e-06	3.38447e-05	MIR484
ENSG00000167325	1233.52	0.659421	0.10516	6.27063	3.59594e-10	1.05365e-08	RRM1
ENSG00000171848	831.326	0.833251	0.123542	6.74469	1.53358e-11	5.39448e-10	RRM2
ENSG00000114993	56.5364	0.740896	0.282717	2.62062	0.00877692	0.0498857	RTKN
ENSG00000047634	154.13	0.631931	0.221495	2.85302	0.00433058	0.0281478	SCML1
ENSG00000182492	473.516	0.951892	0.149609	6.36254	1.9844e-10	6.03066e-09	BGN
ENSG00000169432	294.363	1.17018	0.170217	6.87468	6.21307e-12	2.3608e-10	SCN9A
ENSG00000276409	39.9994	1.40221	0.320914	4.36941	1.24582e-05	0.000166238	CCL14
ENSG00000166801	846.168	0.63635	0.118633	5.36402	8.13885e-08	1.63826e-06	FAM111A
ENSG00000127586	69.1657	0.861943	0.272483	3.16329	0.00155997	0.0118804	CHTF18
ENSG00000092853	381.461	0.694124	0.159042	4.36441	1.27465e-05	0.000169607	CLSPN
ENSG00000132436	597.157	0.768104	0.144055	5.33201	9.71342e-08	1.91719e-06	FIGNL1
ENSG00000188404	69.617	1.12544	0.27396	4.10805	3.99011e-05	0.000480946	SELL
ENSG00000197299	163.654	0.673471	0.206388	3.26313	0.00110188	0.00887181	BLM
ENSG00000123219	351.969	0.79321	0.16056	4.94027	7.80133e-07	1.31201e-05	CENPK
ENSG00000138821	203.228	0.987915	0.185852	5.31561	1.06299e-07	2.08074e-06	SLC39A8
ENSG00000109805	746.4	0.812075	0.117664	6.90165	5.1401e-12	1.98494e-10	NCAPG
ENSG00000154134	43.3402	1.13361	0.316926	3.57688	0.000347718	0.00324453	ROBO3
ENSG00000186283	168.579	0.821074	0.198528	4.13581	3.53699e-05	0.000429608	TOR3A
ENSG00000110675	45.7454	0.871105	0.30519	2.85431	0.00431307	0.0280645	LOC643923
ENSG00000176974	84.2031	0.993174	0.248065	4.00369	6.23633e-05	0.000716447	SHMT1
ENSG00000110080	159.548	0.669609	0.202172	3.31208	0.000926061	0.00765819	ST3GAL4
ENSG00000132793	30.1137	0.889542	0.32216	2.76118	0.00575928	0.0355527	LPIN3
ENSG00000153044	121.62	0.838246	0.238294	3.51769	0.000435313	0.00393777	CENPH
ENSG00000173166	705.853	0.78174	0.127832	6.11536	9.63406e-10	2.64304e-08	RAPH1
ENSG00000183598	25.0986	1.10471	0.327201	3.37626	0.000734794	0.00625279	HIST2H3D
ENSG00000174640	38.0484	1.09525	0.320642	3.41579	0.000635973	0.00552771	SLCO2A1
ENSG00000155324	83.9618	0.958925	0.252668	3.7952	0.000147527	0.00153478	GRAMD3
ENSG00000102010	3648.62	0.670673	0.10935	6.13324	8.61048e-10	2.38991e-08	BMX
ENSG00000108604	673.306	0.691902	0.122938	5.62807	1.82232e-08	4.09763e-07	SMARCD2
ENSG00000012048	289.795	0.827071	0.161167	5.13178	2.87014e-07	5.25613e-06	BRCA1
ENSG00000139618	338.997	1.16774	0.16017	7.29059	3.08598e-13	1.34938e-11	BRCA2
ENSG00000126561	125.965	1.0971	0.218346	5.02458	5.04544e-07	8.79764e-06	STAT5A
ENSG00000252481	553.697	0.813796	0.160856	5.05917	4.21088e-07	7.42443e-06	SCARNA13
ENSG00000152518	237.596	0.744925	0.186332	3.99785	6.39212e-05	0.000731389	ZFP36L2
ENSG00000159167	135.209	0.86852	0.232662	3.73296	0.000189239	0.00190594	STC1
ENSG00000087586	363.974	0.776734	0.145851	5.32555	1.00649e-07	1.97558e-06	AURKA
ENSG00000204219	31.0879	1.08208	0.322681	3.35342	0.000798198	0.00672533	TCEA3
ENSG00000137310	181.447	1.06095	0.198064	5.35661	8.47989e-08	1.6949e-06	TCF19
ENSG00000185339	633.64	1.00639	0.132231	7.61084	2.72325e-14	1.32535e-12	TCN2
ENSG00000169679	417.162	0.998456	0.147904	6.75069	1.47146e-11	5.18883e-10	BUB1
ENSG00000156970	430.712	0.865445	0.151843	5.69959	1.20093e-08	2.79777e-07	BUB1B
ENSG00000270141	119.377	1.81954	0.254073	7.16149	7.98031e-13	3.33277e-11	TERC
ENSG00000090447	43.548	0.8659	0.307185	2.81882	0.00482005	0.0307993	TFAP4
ENSG00000003436	10445.6	0.611945	0.0979759	6.24587	4.21435e-10	1.21728e-08	TFPI
ENSG00000069702	365.891	1.24101	0.157705	7.86915	3.57051e-15	1.92199e-13	TGFBR3
ENSG00000198959	7118.03	0.641441	0.132237	4.85069	1.23032e-06	2.00967e-05	TGM2
ENSG00000126351	233.152	0.585576	0.18367	3.1882	0.00143161	0.0110689	THRA
ENSG00000167900	105.774	0.67077	0.232379	2.88653	0.00389519	0.0257943	TK1
ENSG00000038295	199.926	0.600483	0.182944	3.28233	0.00102955	0.00837487	TLL1
ENSG00000164342	96.084	0.676579	0.249398	2.71285	0.00667068	0.0401342	TLR3
ENSG00000120802	2321.52	0.821034	0.116606	7.0411	1.90721e-12	7.63477e-11	TMPO
ENSG00000184113	681.486	1.11551	0.164141	6.79605	1.07527e-11	3.89814e-10	CLDN5
ENSG00000028137	222.704	1.80716	0.201118	8.98559	2.57345e-19	1.94528e-17	TNFRSF1B
ENSG00000159403	22.6966	0.967473	0.335839	2.88077	0.0039671	0.0261972	C1R
ENSG00000131747	1874.85	1.18703	0.110417	10.7504	5.90085e-27	8.4704e-25	TOP2A
ENSG00000076554	208.111	1.31721	0.19564	6.73284	1.66384e-11	5.82383e-10	TPD52
ENSG00000112742	392.549	0.837951	0.156926	5.33978	9.30619e-08	1.84707e-06	TTK
ENSG00000234444	55.4638	0.76082	0.283081	2.68764	0.00719584	0.0426795	ZNF736
ENSG00000176890	196.097	0.612831	0.199966	3.06468	0.00217906	0.0156571	TYMS
ENSG00000213967	14.9173	0.950167	0.338363	2.80813	0.00498301	0.0316698	ZNF726
ENSG00000182179	216.343	0.725779	0.184508	3.93359	8.3687e-05	0.000931305	UBA7
ENSG00000149823	433.556	0.692513	0.14926	4.63963	3.49033e-06	5.30916e-05	VPS51
ENSG00000162607	961.731	0.645859	0.115938	5.57072	2.53695e-08	5.54655e-07	USP1
ENSG00000109685	1300.4	0.613663	0.102293	5.99905	1.98476e-09	5.19437e-08	WHSC1
ENSG00000196584	114.097	0.601692	0.222947	2.69882	0.00695866	0.0415852	XRCC2
ENSG00000063180	52.9301	0.999689	0.301645	3.31413	0.0009193	0.00761315	CA11
ENSG00000204580	77.8571	0.830613	0.265111	3.13308	0.00172982	0.0129723	DDR1
ENSG00000163879	62.8301	0.834491	0.282961	2.94913	0.00318668	0.0217361	DNALI1
ENSG00000144063	96.1566	0.760433	0.239002	3.1817	0.00146413	0.0112774	MALL
ENSG00000100162	15.3843	0.984146	0.338297	2.90912	0.00362446	0.0242045	CENPM
ENSG00000134291	360.25	0.671985	0.152612	4.40324	1.06647e-05	0.000145727	TMEM106C
ENSG00000153885	346.218	0.65446	0.169784	3.85466	0.00011589	0.00123642	KCTD15
ENSG00000170522	239.813	0.812814	0.184503	4.40543	1.05574e-05	0.000144678	ELOVL6
ENSG00000007255	48.2757	0.789984	0.290617	2.7183	0.00656189	0.0396307	TRAPPC6A
ENSG00000131652	80.0187	0.722726	0.259404	2.78611	0.00533456	0.0333228	THOC6
ENSG00000111058	23.1135	1.65865	0.333661	4.97107	6.65839e-07	1.13729e-05	ACSS3
ENSG00000136104	270.477	0.621442	0.177577	3.49955	0.00046604	0.00418905	RNASEH2B
ENSG00000187240	431.201	1.30075	0.154738	8.40618	4.23586e-17	2.6518e-15	DYNC2H1
ENSG00000151725	330.91	0.834847	0.160516	5.20103	1.98192e-07	3.72062e-06	CENPU
ENSG00000152455	252.008	0.624651	0.185678	3.36416	0.00076776	0.00650992	SUV39H2
ENSG00000129173	75.4	0.687906	0.26107	2.63495	0.00841508	0.0482593	E2F8
ENSG00000132321	45.0313	1.76377	0.312962	5.63572	1.74329e-08	3.95118e-07	IQCA1
ENSG00000171241	456.103	0.908986	0.146487	6.20523	5.46156e-10	1.5554e-08	SHCBP1
ENSG00000136122	167.26	1.01508	0.195709	5.18667	2.14091e-07	4.00321e-06	BORA
ENSG00000176208	171.322	0.724344	0.196963	3.67756	0.000235476	0.00229831	ATAD5
ENSG00000099219	660.548	0.770616	0.133911	5.75468	8.68085e-09	2.08033e-07	ERMP1
ENSG00000092470	173.021	1.04763	0.198201	5.28571	1.25217e-07	2.43095e-06	WDR76
ENSG00000149636	225.973	0.763285	0.178418	4.27806	1.88527e-05	0.000243117	DSN1
ENSG00000105948	133.445	0.600164	0.215637	2.78321	0.00538232	0.0335769	TTC26
ENSG00000266714	33.7661	1.67537	0.325191	5.15196	2.57772e-07	4.75123e-06	MYO15B
ENSG00000140451	53.5065	0.880658	0.288189	3.05583	0.00224437	0.0160679	PIF1
ENSG00000162174	287.338	1.11597	0.165139	6.75778	1.40119e-11	4.9533e-10	ASRGL1
ENSG00000196812	150.531	0.719435	0.216391	3.3247	0.000885131	0.00739918	ZSCAN16
ENSG00000103018	2234.7	0.588337	0.0959326	6.13282	8.63357e-10	2.39165e-08	CYB5B
ENSG00000221963	370.629	0.926626	0.1598	5.79865	6.68496e-09	1.6493e-07	APOL6
ENSG00000128284	750.959	1.58532	0.158905	9.97651	1.93134e-23	2.12762e-21	APOL3
ENSG00000158270	573.037	0.94446	0.144918	6.5172	7.16316e-11	2.29787e-09	COLEC12
ENSG00000158555	231.734	0.882851	0.192439	4.5877	4.48162e-06	6.7111e-05	GDPD5
ENSG00000116667	447.962	1.47338	0.148355	9.9315	3.03662e-23	3.31949e-21	C1orf21
ENSG00000124749	202.692	2.06887	0.247225	8.36836	5.84267e-17	3.57889e-15	COL21A1
ENSG00000101447	200.97	1.16726	0.191096	6.10821	1.00756e-09	2.75885e-08	FAM83D
ENSG00000143401	1008.45	0.645994	0.114886	5.6229	1.8778e-08	4.21571e-07	ANP32E
ENSG00000145349	837.898	0.841083	0.12255	6.86317	6.73503e-12	2.51211e-10	CAMK2D
ENSG00000121621	214.655	0.865006	0.205265	4.21408	2.50793e-05	0.000316521	KIF18A
ENSG00000159259	75.2629	0.688569	0.258604	2.66265	0.00775291	0.0451359	CHAF1B
ENSG00000276180	164.382	1.43767	0.238066	6.03896	1.55113e-09	4.13566e-08	HIST1H4I
ENSG00000097046	168.636	0.703797	0.204578	3.44024	0.000581203	0.0051079	CDC7
ENSG00000093009	174.766	1.02746	0.193469	5.31075	1.09173e-07	2.13112e-06	CDC45
ENSG00000196747	302.48	1.59176	0.172587	9.22293	2.89085e-20	2.41658e-18	HIST1H2AI
ENSG00000275221	69.1589	0.837869	0.270612	3.0962	0.00196017	0.014368	HIST1H2AK
ENSG00000276368	192.173	1.19791	0.202271	5.92232	3.17424e-09	8.08408e-08	HIST1H2AJ
ENSG00000276903	67.5906	0.883327	0.267016	3.30814	0.000939171	0.00773713	HIST1H2AL
ENSG00000278463	170.529	1.19437	0.194554	6.139	8.3044e-10	2.30947e-08	HIST1H2AB
ENSG00000184260	773.352	0.740122	0.249787	2.96301	0.00304647	0.0209349	HIST2H2AC
ENSG00000185130	219.622	1.52065	0.191672	7.93363	2.12835e-15	1.1678e-13	HIST1H2BL
ENSG00000233822	96.069	0.78727	0.244289	3.2227	0.00126988	0.00997034	HIST1H2BN
ENSG00000274290	181.334	1.07446	0.208456	5.1544	2.54451e-07	4.69611e-06	HIST1H2BE
ENSG00000275713	383.901	1.70309	0.150485	11.3174	1.07673e-29	1.80017e-27	HIST1H2BH
ENSG00000278588	425.643	1.38927	0.168992	8.2209	2.0199e-16	1.20608e-14	HIST1H2BI
ENSG00000111665	54.0097	0.947445	0.278475	3.40226	0.000668307	0.00576643	CDCA3
ENSG00000213347	28.2799	1.10804	0.323162	3.42874	0.00060638	0.00529967	MXD3
ENSG00000120820	60.169	0.840823	0.274684	3.06106	0.00220557	0.01583	GLT8D2
ENSG00000180596	508.267	0.597976	0.147697	4.04867	5.15092e-05	0.000608476	HIST1H2BC
ENSG00000274641	297.208	0.824029	0.161988	5.08697	3.63835e-07	6.48739e-06	HIST1H2BO
ENSG00000130300	37.9294	1.37042	0.322594	4.24812	2.15573e-05	0.000275001	PLVAP
ENSG00000184678	460.295	0.707492	0.154918	4.56688	4.9503e-06	7.35865e-05	HIST2H2BE
ENSG00000275714	117.007	1.27746	0.227778	5.60836	2.04256e-08	4.55681e-07	HIST1H3A
ENSG00000278272	293.161	1.60116	0.169553	9.44337	3.60984e-21	3.30964e-19	HIST1H3C
ENSG00000274750	167.631	0.609102	0.196728	3.09616	0.00196042	0.014368	HIST1H3E
ENSG00000275379	267.063	1.29329	0.191898	6.73944	1.58993e-11	5.57888e-10	HIST1H3I
ENSG00000143228	402.005	0.920183	0.160642	5.72816	1.01524e-08	2.39661e-07	NUF2
ENSG00000126878	45.8431	0.832414	0.31012	2.68417	0.00727096	0.0430173	AIF1L
ENSG00000273983	485.149	1.77058	0.161791	10.9436	7.1285e-28	1.07769e-25	HIST1H3G
ENSG00000197153	216.075	1.16721	0.198632	5.87627	4.19615e-09	1.0573e-07	HIST1H3J
ENSG00000278828	397.04	1.29982	0.166785	7.79336	6.52492e-15	3.38415e-13	HIST1H3H
ENSG00000274267	651.307	1.2661	0.139393	9.08292	1.05704e-19	8.39196e-18	HIST1H3B
ENSG00000278637	144.4	1.25209	0.215246	5.81701	5.99091e-09	1.48581e-07	HIST1H4A
ENSG00000277157	786.928	1.80126	0.161307	11.1667	5.93562e-29	9.69553e-27	HIST1H4D
ENSG00000273542	67.4823	1.47488	0.285352	5.16864	2.35807e-07	4.36903e-06	HIST1H4K
ENSG00000197238	45.1292	1.01087	0.298241	3.38942	0.000700395	0.00599959	HIST1H4J
ENSG00000197061	479.202	1.48577	0.141724	10.4836	1.028e-25	1.30437e-23	HIST1H4C
ENSG00000158406	713.114	0.902456	0.139142	6.48585	8.82349e-11	2.79266e-09	HIST1H4H
ENSG00000276966	1219.98	0.805736	0.127777	6.3058	2.86705e-10	8.57762e-09	HIST1H4E
ENSG00000275126	639.268	0.954548	0.317712	3.00445	0.00266065	0.0185983	HIST1H4L
ENSG00000136169	156.415	0.638922	0.206714	3.09085	0.00199585	0.0145526	SETDB2
ENSG00000133687	101.193	1.78417	0.259804	6.86739	6.53889e-12	2.46483e-10	TMTC1
ENSG00000130307	74.6044	1.05902	0.261749	4.04595	5.21109e-05	0.000613545	USHBP1
ENSG00000144354	157.637	0.962651	0.202719	4.74868	2.04744e-06	3.24734e-05	CDCA7
ENSG00000136492	195.799	1.41497	0.199249	7.1015	1.23407e-12	5.01067e-11	BRIP1
ENSG00000005448	85.6489	0.709608	0.256334	2.76829	0.00563508	0.0349695	WDR54
ENSG00000170264	63.226	0.823378	0.27629	2.98012	0.00288134	0.0199643	FAM161A
ENSG00000133302	178.48	0.685821	0.201639	3.40124	0.000670811	0.00578398	SLF1
ENSG00000184220	371.877	0.597553	0.168768	3.54068	0.00039909	0.00365685	CMSS1
ENSG00000125885	274.541	0.729577	0.169312	4.30908	1.63939e-05	0.000213933	MCM8
ENSG00000133134	15.5126	1.07385	0.336774	3.18864	0.00142945	0.0110582	BEX2
ENSG00000134222	46.7352	0.812005	0.308002	2.63636	0.00838009	0.0480975	PSRC1
ENSG00000167747	206.261	0.596437	0.187962	3.17318	0.0015078	0.0115263	C19orf48
ENSG00000138678	335.603	0.792876	0.156111	5.07893	3.79566e-07	6.75942e-06	GPAT3
ENSG00000163702	57.5849	1.1521	0.281331	4.09517	4.21851e-05	0.000507185	IL17RC
ENSG00000223749	82.3533	0.943261	0.265037	3.55898	0.000372304	0.00343782	MIR503HG
ENSG00000092208	119.888	0.845665	0.221884	3.8113	0.00013824	0.0014477	GEMIN2
ENSG00000170836	664.42	0.708546	0.137	5.17186	2.31777e-07	4.29998e-06	PPM1D
ENSG00000125703	250.88	0.601962	0.17587	3.42276	0.00061989	0.00540113	ATG4C
ENSG00000143127	477.494	1.17919	0.150954	7.81157	5.64817e-15	2.94015e-13	ITGA10
ENSG00000274997	310.404	1.21915	0.211693	5.75904	8.45928e-09	2.03066e-07	HIST1H2AH
ENSG00000197903	448.286	0.678601	0.154188	4.40114	1.07684e-05	0.000147002	HIST1H2BK
ENSG00000170915	126.008	0.857464	0.224835	3.81375	0.000136873	0.00143531	PAQR8
ENSG00000087842	2467.9	1.08694	0.115641	9.39926	5.49505e-21	4.85032e-19	PIR
ENSG00000133739	87.2233	0.895996	0.262094	3.41861	0.000629417	0.00547408	LRRCC1
ENSG00000150764	917.103	0.594049	0.12772	4.65118	3.30048e-06	5.04877e-05	DIXDC1
ENSG00000162407	522.306	1.37613	0.149232	9.22141	2.93229e-20	2.43375e-18	PLPP3
ENSG00000079102	116.912	0.939121	0.248166	3.78425	0.000154172	0.00159341	RUNX1T1
ENSG00000118640	590.451	0.737568	0.130016	5.67291	1.4039e-08	3.23878e-07	VAMP8
ENSG00000159231	64.4966	0.964781	0.273492	3.52764	0.000419286	0.00381464	CBR3
ENSG00000121858	880.072	0.855869	0.140946	6.07233	1.26064e-09	3.40588e-08	TNFSF10
ENSG00000157873	122.029	0.632335	0.22893	2.76213	0.00574255	0.0354815	TNFRSF14
ENSG00000141655	133.381	1.58464	0.230193	6.88393	5.8223e-12	2.21825e-10	TNFRSF11A
ENSG00000115604	316.007	1.10632	0.169039	6.54478	5.9582e-11	1.92875e-09	IL18R1
ENSG00000100490	83.4133	0.666721	0.24912	2.67631	0.00744386	0.0437669	CDKL1
ENSG00000109452	261.132	0.822903	0.173796	4.73488	2.1918e-06	3.43793e-05	INPP4B
ENSG00000231607	80.6747	0.694065	0.257715	2.69315	0.00707806	0.0421392	DLEU2
ENSG00000114166	253.64	0.632353	0.173177	3.65149	0.00026072	0.00251876	KAT2B
ENSG00000128918	1114.34	0.79033	0.118331	6.67895	2.40661e-11	8.16238e-10	ALDH1A2
ENSG00000145386	653.051	0.99419	0.138703	7.16775	7.62393e-13	3.21494e-11	CCNA2
ENSG00000213983	86.6402	0.744216	0.259022	2.87318	0.00406366	0.0267108	AP1G2
ENSG00000134057	939.495	0.941235	0.118383	7.95077	1.85352e-15	1.02492e-13	CCNB1
ENSG00000111602	351.419	0.624594	0.149709	4.17205	3.01873e-05	0.000373686	TIMELESS
ENSG00000277775	531.868	1.96023	0.151344	12.9522	2.28421e-38	6.7627e-36	HIST1H3F
ENSG00000196787	658.403	1.37879	0.151227	9.11735	7.69816e-20	6.19568e-18	HIST1H2AG
ENSG00000124635	639.909	1.22635	0.130887	9.3695	7.28762e-21	6.35364e-19	HIST1H2BJ
ENSG00000184897	200.767	0.851957	0.195532	4.35712	1.31786e-05	0.000175029	H1FX
ENSG00000187951	68.6308	0.728514	0.274304	2.65587	0.00791044	0.0459588	ARHGAP11B
ENSG00000168010	143.924	1.36064	0.222109	6.12599	9.0119e-10	2.4916e-08	ATG16L2
ENSG00000119333	187.197	0.824267	0.191213	4.31073	1.62718e-05	0.000212927	WDR34
ENSG00000162063	191.344	0.769491	0.19076	4.03381	5.48803e-05	0.000641369	CCNF
ENSG00000110711	362.161	0.589431	0.158788	3.71206	0.00020558	0.00204016	AIP
ENSG00000198901	1044.1	0.956204	0.110601	8.64549	5.35757e-18	3.55777e-16	PRC1
ENSG00000139597	41.0741	1.40833	0.320163	4.39878	1.08859e-05	0.000148464	N4BP2L1
ENSG00000169744	1618.88	1.6135	0.104945	15.3747	2.41931e-53	1.14603e-50	LDB2
ENSG00000258890	325.986	0.695282	0.15962	4.35586	1.32547e-05	0.000175876	CEP95
ENSG00000137033	1170.04	4.03483	0.179563	22.4703	8.10249e-112	2.30289e-108	IL33
ENSG00000109881	186.075	1.24428	0.234147	5.3141	1.07187e-07	2.09524e-06	CCDC34
ENSG00000157456	230.403	0.934158	0.182704	5.11295	3.17158e-07	5.7636e-06	CCNB2
ENSG00000174371	126.279	0.887474	0.217344	4.08326	4.44078e-05	0.000532107	EXO1
ENSG00000172716	1430.9	0.760436	0.101377	7.5011	6.32822e-14	2.95823e-12	SLFN11
ENSG00000154359	104.119	0.793579	0.238875	3.32216	0.000893245	0.00745823	LONRF1
ENSG00000118596	120.029	0.678592	0.232643	2.91688	0.00353553	0.0237349	SLC16A7
ENSG00000178999	89.3974	0.802909	0.247464	3.24455	0.00117637	0.00937601	AURKB
ENSG00000167874	44.5212	1.11062	0.302347	3.67334	0.000239401	0.00233343	TMEM88
ENSG00000164611	324.924	0.799735	0.162434	4.92345	8.50331e-07	1.42165e-05	PTTG1
ENSG00000156587	172.909	1.01661	0.223079	4.55717	5.1847e-06	7.65106e-05	UBE2L6
ENSG00000081320	454.327	0.826374	0.149042	5.54457	2.94682e-08	6.35943e-07	STK17B
ENSG00000205038	278.486	2.84374	0.222636	12.7731	2.31805e-37	6.21542e-35	PKHD1L1
ENSG00000147813	112.969	0.696179	0.228016	3.05321	0.00226409	0.0161846	NAPRT
ENSG00000071539	290.212	0.683275	0.163602	4.17645	2.96095e-05	0.000366853	TRIP13
ENSG00000141971	93.0631	0.625269	0.238165	2.62537	0.00865555	0.0492826	MVB12A
ENSG00000156787	159.489	0.591029	0.204847	2.88523	0.00391132	0.025889	TBC1D31
ENSG00000081803	1178.91	0.708851	0.11722	6.0472	1.47382e-09	3.93692e-08	CADPS2
ENSG00000118777	826.912	3.51473	0.160242	21.934	1.23193e-106	2.50099e-103	ABCG2
ENSG00000135218	92.5606	1.17626	0.2631	4.47077	7.79375e-06	0.000110316	CD36
ENSG00000137807	404.928	0.645363	0.151337	4.2644	2.00444e-05	0.00025755	KIF23
ENSG00000158859	955.522	1.11892	0.121597	9.20186	3.518e-20	2.87323e-18	ADAMTS4
ENSG00000154734	579.469	1.42876	0.135295	10.5603	4.55025e-26	6.04333e-24	ADAMTS1
ENSG00000138185	712.72	2.92134	0.177113	16.4942	4.0368e-61	2.39029e-58	ENTPD1
ENSG00000136928	401.724	0.623667	0.144717	4.30957	1.63572e-05	0.000213847	GABBR2
ENSG00000138182	726.705	0.908793	0.140315	6.4768	9.36899e-11	2.94564e-09	KIF20B
ENSG00000100034	2557.8	0.586037	0.11567	5.06645	4.05298e-07	7.18165e-06	PPM1F
ENSG00000176406	45.5183	0.858483	0.302358	2.8393	0.00452132	0.0291546	RIMS2
ENSG00000135476	80.2064	0.804938	0.264522	3.04299	0.00234239	0.0166453	ESPL1
ENSG00000184445	534.583	0.697617	0.133149	5.23936	1.61131e-07	3.04904e-06	KNTC1
ENSG00000103540	376.959	0.607285	0.156708	3.87527	0.000106506	0.00114663	CCP110
ENSG00000007312	13.2091	0.932948	0.337202	2.76673	0.00566209	0.0351064	CD79B
ENSG00000139182	641.693	0.721851	0.141658	5.09573	3.47395e-07	6.24126e-06	CLSTN3
ENSG00000158691	146.303	0.656942	0.218062	3.01264	0.00258982	0.0181748	ZSCAN12
ENSG00000130052	204.634	1.04203	0.188212	5.53647	3.0863e-08	6.63532e-07	STARD8
ENSG00000166803	67.0204	0.96626	0.283613	3.40697	0.000656887	0.00567824	KIAA0101
ENSG00000136237	851.369	0.65433	0.120404	5.43446	5.49639e-08	1.14698e-06	RAPGEF5
ENSG00000126787	1325.02	1.02842	0.117939	8.71995	2.78335e-18	1.90164e-16	DLGAP5
ENSG00000198826	625.833	0.755915	0.133697	5.65393	1.56823e-08	3.58297e-07	ARHGAP11A
ENSG00000110237	439.002	0.785317	0.161167	4.87269	1.10089e-06	1.80864e-05	ARHGEF17
ENSG00000170312	520.764	1.15455	0.134518	8.58284	9.25629e-18	6.00645e-16	CDK1
ENSG00000165304	416.282	0.778448	0.166684	4.67019	3.00925e-06	4.6483e-05	MELK
ENSG00000101003	220.694	0.792393	0.18794	4.2162	2.48456e-05	0.000314129	GINS1
ENSG00000166860	124.742	0.671964	0.221995	3.02693	0.00247053	0.017467	ZBTB39
ENSG00000094804	245.9	0.737978	0.178561	4.13292	3.58176e-05	0.000433933	CDC6
ENSG00000159164	30.2184	1.75153	0.328859	5.32608	1.00353e-07	1.97249e-06	SV2A
ENSG00000117399	269.058	0.989715	0.175811	5.62941	1.80828e-08	4.07251e-07	CDC20
ENSG00000118193	360.947	0.84837	0.158724	5.34494	9.04446e-08	1.80015e-06	KIF14
ENSG00000164045	158.522	0.776177	0.197792	3.9242	8.70172e-05	0.000962335	CDC25A
ENSG00000241399	175.211	0.915372	0.206365	4.43569	9.17776e-06	0.000127244	CD302
ENSG00000101224	113.427	0.997325	0.235419	4.23639	2.27146e-05	0.000288727	CDC25B
ENSG00000158402	63.5593	1.30864	0.27586	4.74386	2.09683e-06	3.31089e-05	CDC25C
ENSG00000002587	24.6586	0.887538	0.332256	2.67125	0.00755702	0.044231	HS3ST1
ENSG00000100918	144.693	2.70011	0.229378	11.7714	5.47966e-32	1.03829e-29	REC8
ENSG00000198327	604.048	1.76716	0.174179	10.1457	3.46376e-24	4.06806e-22	NA
ENSG00000267325	49.1865	1.12967	0.300287	3.76197	0.000168581	0.00172476	NA
ENSG00000267383	23.0635	0.921451	0.33439	2.75561	0.0058582	0.0360862	NA
ENSG00000268297	10.0396	1.17132	0.329025	3.55997	0.000370901	0.00342933	NA
ENSG00000248187	36.664	1.88225	0.318539	5.90902	3.44149e-09	8.71494e-08	NA
ENSG00000124529	466.615	1.24421	0.185864	6.69419	2.16864e-11	7.44409e-10	NA
ENSG00000220785	133.546	1.17896	0.231464	5.09349	3.51532e-07	6.30761e-06	NA
ENSG00000280206	149.364	0.767697	0.215107	3.56891	0.000358466	0.0033317	NA
ENSG00000212195	139.842	0.596098	0.210647	2.82984	0.00465713	0.0298793	NA
ENSG00000168405	48.8715	0.893658	0.296333	3.01572	0.0025637	0.0180092	NA
ENSG00000197846	155.499	0.884119	0.203458	4.34546	1.38985e-05	0.000184074	NA
ENSG00000280079	20.1212	1.2263	0.338124	3.62676	0.000287	0.00273361	NA
ENSG00000259001	80375	1.09159	0.325521	3.35336	0.00079837	0.00672533	NA
ENSG00000261269	29.9515	1.11613	0.324397	3.44063	0.000580357	0.00510362	NA
ENSG00000229855	3238.15	1.06123	0.111353	9.53036	1.56746e-21	1.48501e-19	NA
ENSG00000132967	205.528	0.677116	0.220808	3.06654	0.00216553	0.0155741	NA
