# Supplementary material for: Light modulation ameliorates expression of circadian genes and disease progression in spinal muscular atrophy mice
Source: Hum Mol Genet. 2018 Aug 14;27(20):3582–97. doi: 10.1093/hmg/ddy249 (PMC6168969; doi:10.1093/hmg/ddy249)
Supplement: Supplementary Data [file ddy249_supp.zip › Karjosukarso et al - HMG-2018-D-00441_S2 Dataset.xlsx]

## Sheet: upregulated
Ensembl ID	baseMean	log2FoldChange	lfcSE	stat	pvalue	padj	symbol
ENSG00000180900	271.032	-0.729269	0.195442	-3.73139	0.000190424	0.00151612	MIR937
ENSG00000255737	55.7868	-1.13517	0.287003	-3.95524	7.64564e-05	0.00069781	AGAP2-AS1
ENSG00000205078	21.376	-1.26732	0.335988	-3.77192	0.000161993	0.0013177	SYCE1L
ENSG00000229833	30.9446	-0.852579	0.332459	-2.56446	0.0103335	0.0409757	PET100
ENSG00000135451	48.0231	-1.04945	0.292854	-3.58353	0.000338982	0.00247413	TROAP
ENSG00000172366	33.1731	-0.900253	0.317358	-2.83671	0.00455811	0.0211099	LOC100287175
ENSG00000184216	688.857	-0.837251	0.137977	-6.06804	1.29484e-09	4.12124e-08	MIR718
ENSG00000105327	123.363	-0.795135	0.231079	-3.44097	0.000579643	0.00388943	MIR3191
ENSG00000076928	265.711	-0.666975	0.174746	-3.81683	0.000135178	0.00113107	LOC100505585
ENSG00000163597	1667.41	-0.726852	0.105521	-6.8882	5.65012e-12	2.84562e-10	SNHG16
ENSG00000260260	53.8349	-1.20511	0.31636	-3.80929	0.000139364	0.0011624	SNHG19
ENSG00000204520	572.98	-0.658018	0.14842	-4.43349	9.27211e-06	0.000112334	MICA
ENSG00000157593	358.682	-0.659813	0.154029	-4.28369	1.83818e-05	0.000205117	MIR4647
ENSG00000197182	78.1695	-0.657659	0.254674	-2.58236	0.0098128	0.0392347	MIR4763
ENSG00000130702	342.046	-0.8271	0.197505	-4.18775	2.81731e-05	0.000295559	MIR4758
ENSG00000184281	136.819	-1.01479	0.224833	-4.51355	6.37513e-06	8.10455e-05	TSSC4
ENSG00000241553	529.444	-0.970091	0.146504	-6.62159	3.55345e-11	1.56745e-09	ARPC4
ENSG00000095906	144.587	-0.727059	0.215311	-3.37679	0.000733373	0.00470482	NUBP2
ENSG00000188042	347.58	-0.731138	0.17266	-4.23455	2.29007e-05	0.000247557	ARL4C
ENSG00000185825	1386.28	-0.689473	0.102138	-6.7504	1.47434e-11	7.02181e-10	BCAP31
ENSG00000101246	282.968	-0.625739	0.1675	-3.73576	0.000187148	0.00149548	ARFRP1
ENSG00000183684	724.984	-0.647939	0.143485	-4.51574	6.30952e-06	8.03669e-05	ALYREF
ENSG00000135446	647.635	-0.589379	0.127712	-4.61491	3.93257e-06	5.30191e-05	CDK4
ENSG00000197852	340.108	-0.760212	0.164166	-4.63076	3.64332e-06	4.95258e-05	LOC101928718
ENSG00000276170	18.9247	-0.979657	0.33719	-2.90535	0.00366841	0.0177873	LOC101929494
ENSG00000123136	616.488	-0.985982	0.125797	-7.83791	4.5809e-15	3.7636e-13	DDX39A
ENSG00000105355	288.474	-0.621202	0.187719	-3.30921	0.000935595	0.00573887	PLIN3
ENSG00000109736	147.674	-1.00898	0.221316	-4.55903	5.13913e-06	6.7419e-05	MFSD10
ENSG00000008710	130.18	-0.957921	0.245962	-3.89459	9.83659e-05	0.000861457	MIR6511B1
ENSG00000076706	15103.7	-0.877858	0.0815196	-10.7687	4.839e-27	1.47927e-24	MIR6756
ENSG00000141526	541.966	-1.19793	0.16304	-7.34743	2.02047e-13	1.32134e-11	MIR6787
ENSG00000106266	192.976	-0.667078	0.198444	-3.36154	0.000775082	0.00491958	MIR6836
ENSG00000130164	500.802	-0.846522	0.148298	-5.70826	1.14139e-08	3.00746e-07	MIR6886
ENSG00000241878	335.724	-0.710017	0.157145	-4.51823	6.23579e-06	7.95048e-05	MIR7109
ENSG00000100911	809.603	-0.603112	0.123453	-4.88536	1.03242e-06	1.61996e-05	MIR7703
ENSG00000104886	270.707	-0.752153	0.179817	-4.18287	2.87849e-05	0.000300624	MIR6789
ENSG00000107404	233.157	-0.821627	0.192392	-4.27059	1.94953e-05	0.000215894	MIR6808
ENSG00000176619	1489.79	-0.82261	0.109336	-7.52371	5.32426e-14	3.76276e-12	MIR7108
ENSG00000172336	149.829	-0.651571	0.222747	-2.92516	0.00344282	0.0168813	POP7
ENSG00000124762	1662.28	-1.21108	0.120448	-10.0548	8.75135e-24	1.82598e-21	CDKN1A
ENSG00000103266	572.638	-0.867344	0.142236	-6.09791	1.07467e-09	3.4709e-08	STUB1
ENSG00000147883	403.812	-1.06535	0.165695	-6.42956	1.27972e-10	4.99169e-09	CDKN2B
ENSG00000140854	135.168	-0.788145	0.22233	-3.54493	0.000392715	0.00278438	KATNB1
ENSG00000110719	262.707	-0.663035	0.198852	-3.33431	0.000855123	0.00535012	TCIRG1
ENSG00000117448	533.162	-0.588551	0.136726	-4.30461	1.67282e-05	0.000189801	AKR1A1
ENSG00000131148	208.392	-0.689158	0.189415	-3.63834	0.000274397	0.00207654	EMC8
ENSG00000264462	89.2698	-1.77708	0.275029	-6.46143	1.03717e-10	4.11891e-09	MIR3648-2
ENSG00000107833	219.246	-0.734051	0.185592	-3.95518	7.64756e-05	0.00069781	NPM3
ENSG00000127528	39.5994	-0.984448	0.310818	-3.16729	0.00153869	0.00869123	KLF2
ENSG00000075213	355.036	-0.803565	0.15909	-5.05101	4.39474e-07	7.66165e-06	SEMA3A
ENSG00000123416	4547.98	-0.813962	0.0872762	-9.32628	1.09651e-20	1.73658e-18	TUBA1B
ENSG00000188229	2995.42	-0.963383	0.0901291	-10.6889	1.14706e-26	3.35068e-24	TUBB4B
ENSG00000103647	36.8708	-1.0204	0.317513	-3.21374	0.00131016	0.00759018	CORO2B
ENSG00000169217	709.26	-0.597668	0.139005	-4.29963	1.71085e-05	0.000193371	CD2BP2
ENSG00000126749	126.918	-0.774451	0.228048	-3.39601	0.000683766	0.00445306	EMG1
ENSG00000134375	1631.89	-0.792172	0.106558	-7.43417	1.05224e-13	7.16671e-12	TIMM17A
ENSG00000134215	142.186	-0.740081	0.233672	-3.16718	0.00153923	0.00869123	VAV3
ENSG00000130204	266.931	-0.961221	0.184033	-5.22309	1.75966e-07	3.38664e-06	TOMM40
ENSG00000198721	2159.65	-0.798069	0.111189	-7.17757	7.09593e-13	4.27872e-11	ECI2
ENSG00000013810	230.233	-0.852961	0.177983	-4.79238	1.64816e-06	2.44373e-05	TACC3
ENSG00000171960	217.534	-0.612432	0.18012	-3.40014	0.000673523	0.0044069	PPIH
ENSG00000106400	546.691	-0.811484	0.143836	-5.64172	1.68356e-08	4.26404e-07	ZNHIT1
ENSG00000115694	1626.59	-0.591768	0.108799	-5.43909	5.35533e-08	1.18711e-06	STK25
ENSG00000185043	244.844	-0.849758	0.179327	-4.73859	2.15214e-06	3.07499e-05	CIB1
ENSG00000173465	118.037	-0.653702	0.234739	-2.78481	0.00535595	0.0240697	SSSCA1
ENSG00000257219	95.1497	-0.923542	0.269404	-3.42809	0.000607847	0.00405376	LOC105369848
ENSG00000160209	328.833	-0.854163	0.161332	-5.29445	1.19376e-07	2.38119e-06	LOC105372824
ENSG00000233922	20.0493	-1.21759	0.337144	-3.61147	0.000304463	0.00226111	LOC105372840
ENSG00000254486	34.3638	-1.09325	0.330926	-3.3036	0.000954508	0.00582769	LOC105376554
ENSG00000105404	238.06	-1.07575	0.20054	-5.36429	8.12703e-08	1.70383e-06	RABAC1
ENSG00000151640	198.434	-0.70542	0.205232	-3.43719	0.000587791	0.00393808	DPYSL4
ENSG00000184990	154.047	-0.853652	0.20892	-4.08603	4.38813e-05	0.000430637	SIVA1
ENSG00000086504	357.792	-0.841584	0.157228	-5.35264	8.66811e-08	1.80004e-06	MRPL28
ENSG00000135624	3618.75	-0.747253	0.0869164	-8.59737	8.15622e-18	9.48792e-16	CCT7
ENSG00000184470	577.032	-0.675942	0.159992	-4.22484	2.39107e-05	0.000257206	TXNRD2
ENSG00000100591	1228.46	-0.748543	0.106777	-7.01036	2.37712e-12	1.29121e-10	AHSA1
ENSG00000183751	212.964	-0.792947	0.189008	-4.1953	2.72511e-05	0.000287032	TBL3
ENSG00000240694	579.199	-0.841029	0.13589	-6.18905	6.05289e-10	2.07742e-08	PNMA2
ENSG00000154016	280.752	-0.663796	0.170008	-3.90451	9.44174e-05	0.000833524	GRAP
ENSG00000123159	107.001	-0.876514	0.24571	-3.56728	0.000360712	0.00260239	GIPC1
ENSG00000160193	84.7508	-0.736683	0.254999	-2.88897	0.00386506	0.0185526	WDR4
ENSG00000173083	162.138	-1.39359	0.209505	-6.65182	2.89485e-11	1.29873e-09	HPSE
ENSG00000183207	817.42	-0.850874	0.122395	-6.95186	3.60494e-12	1.88793e-10	RUVBL2
ENSG00000133800	2621.21	-1.4331	0.107419	-13.3412	1.33312e-40	1.35945e-37	LYVE1
ENSG00000160917	128.9	-0.644931	0.223827	-2.88138	0.00395932	0.0189187	CPSF4
ENSG00000143543	494.635	-0.809583	0.145026	-5.58233	2.37312e-08	5.79826e-07	JTB
ENSG00000032444	380.506	-0.669809	0.17363	-3.85768	0.000114466	0.000984725	PNPLA6
ENSG00000165672	1507.89	-0.724403	0.112026	-6.46638	1.00379e-10	4.02283e-09	PRDX3
ENSG00000110047	572.225	-0.703948	0.14181	-4.96401	6.9052e-07	1.13319e-05	EHD1
ENSG00000104356	255.62	-0.970512	0.182373	-5.32156	1.0288e-07	2.08887e-06	POP1
ENSG00000213190	1049.92	-0.649721	0.141914	-4.57826	4.68856e-06	6.21282e-05	MLLT11
ENSG00000119673	42.8004	-0.872092	0.300827	-2.89898	0.00374379	0.0181031	ACOT2
ENSG00000148671	101.324	-1.08351	0.241728	-4.48235	7.38268e-06	9.21608e-05	ADIRF
ENSG00000118508	992.312	-0.976457	0.117511	-8.30953	9.60832e-17	9.56828e-15	RAB32
ENSG00000105135	93.6708	-0.851882	0.254577	-3.34627	0.000819065	0.00514902	ILVBL
ENSG00000175602	260.152	-1.03989	0.205957	-5.04909	4.43926e-07	7.71879e-06	CCDC85B
ENSG00000099203	167.206	-1.03359	0.210723	-4.90497	9.34416e-07	1.49427e-05	TMED1
ENSG00000180198	635.233	-0.631777	0.140219	-4.50564	6.6172e-06	8.38664e-05	RCC1
ENSG00000276023	327.456	-0.822964	0.164986	-4.9881	6.09765e-07	1.01847e-05	DUSP14
ENSG00000100106	906.068	-0.667358	0.117964	-5.65732	1.53758e-08	3.91695e-07	TRIOBP
ENSG00000157916	1136.71	-0.724191	0.112242	-6.45207	1.10333e-10	4.36845e-09	RER1
ENSG00000164283	6575.52	-0.700782	0.119178	-5.88012	4.09972e-09	1.18441e-07	ESM1
ENSG00000150687	7323.95	-0.609191	0.110458	-5.51512	3.48546e-08	8.15239e-07	PRSS23
ENSG00000122952	414.621	-1.14506	0.148039	-7.73489	1.03495e-14	8.0979e-13	ZWINT
ENSG00000142330	144.093	-0.625616	0.221542	-2.82391	0.00474412	0.0217819	CAPN10
ENSG00000168309	152.168	-1.2115	0.215735	-5.61568	1.95793e-08	4.86521e-07	FAM107A
ENSG00000136378	242.759	-0.660366	0.183436	-3.59998	0.00031824	0.00234357	ADAMTS7
ENSG00000178252	962.638	-0.674294	0.128421	-5.25066	1.51554e-07	2.95137e-06	WDR6
ENSG00000160326	103.96	-1.24032	0.260205	-4.76669	1.87274e-06	2.72917e-05	SLC2A6
ENSG00000068028	138.088	-0.799036	0.225669	-3.54074	0.000399008	0.00282291	RASSF1
ENSG00000197150	105.999	-0.748743	0.239294	-3.12897	0.0017542	0.00968048	ABCB8
ENSG00000139629	968.699	-0.939046	0.113747	-8.25556	1.51197e-16	1.47575e-14	GALNT6
ENSG00000170955	520.95	-0.807216	0.142311	-5.67221	1.40964e-08	3.61907e-07	PRKCDBP
ENSG00000027847	190.756	-0.726198	0.199944	-3.632	0.000281233	0.00211852	B4GALT7
ENSG00000160877	345.632	-0.743821	0.181979	-4.08739	4.36245e-05	0.000428583	NACC1
ENSG00000007376	110.908	-0.703187	0.237672	-2.95864	0.00309	0.0154324	RPUSD1
ENSG00000011009	362.087	-0.862174	0.174069	-4.95304	7.30612e-07	1.19303e-05	LYPLA2
ENSG00000146670	73.0991	-0.853587	0.261302	-3.26667	0.00108822	0.00648737	CDCA5
ENSG00000105669	361.962	-0.784818	0.166756	-4.7064	2.52132e-06	3.54848e-05	COPE
ENSG00000141524	247.543	-0.745945	0.181894	-4.10099	4.11394e-05	0.000407826	TMC6
ENSG00000111678	202.77	-0.981366	0.202514	-4.84592	1.26029e-06	1.92185e-05	C12orf57
ENSG00000063244	863.43	-0.736835	0.134963	-5.45954	4.77367e-08	1.07082e-06	U2AF2
ENSG00000104147	38.7576	-1.17109	0.30888	-3.79141	0.000149795	0.00123685	OIP5
ENSG00000198818	103.593	-1.03828	0.242261	-4.28579	1.8209e-05	0.000203882	SFT2D1
ENSG00000247596	185.775	-1.4815	0.208257	-7.11378	1.12905e-12	6.53802e-11	TWF2
ENSG00000139410	22.0325	-0.919843	0.334483	-2.75005	0.0059587	0.0261614	SDSL
ENSG00000162639	79.7867	-1.38779	0.264306	-5.2507	1.51525e-07	2.95137e-06	HENMT1
ENSG00000132773	156.817	-0.671295	0.207584	-3.23385	0.00122133	0.00717035	TOE1
ENSG00000071462	365.914	-0.619838	0.158411	-3.91284	9.12185e-05	0.00081018	WBSCR22
ENSG00000169258	79.1171	-0.707695	0.260755	-2.71403	0.0066471	0.028517	GPRIN1
ENSG00000144589	71.5	-0.688599	0.265567	-2.59294	0.00951589	0.0382996	STK11IP
ENSG00000164484	105.689	-0.843608	0.247744	-3.40516	0.000661251	0.00433956	TMEM200A
ENSG00000110536	73.974	-0.650502	0.261424	-2.48831	0.0128353	0.048763	PTPMT1
ENSG00000144741	98.2141	-0.751354	0.24517	-3.06463	0.0021794	0.0115099	SLC25A26
ENSG00000164932	448.385	-1.19152	0.149056	-7.99379	1.30857e-15	1.13915e-13	CTHRC1
ENSG00000183617	178.851	-1.13572	0.218604	-5.19532	2.04364e-07	3.85418e-06	MRPL54
ENSG00000163923	97.275	-0.74671	0.239559	-3.11703	0.00182685	0.0100016	RPL39L
ENSG00000131584	163.54	-0.928897	0.224392	-4.13962	3.47888e-05	0.000353673	ACAP3
ENSG00000106367	967.396	-0.74867	0.128462	-5.82795	5.61127e-09	1.58284e-07	AP1S1
ENSG00000042753	1233.84	-0.707751	0.103639	-6.82901	8.54998e-12	4.19364e-10	AP2S1
ENSG00000172586	441.548	-0.679744	0.140487	-4.8385	1.30822e-06	1.98574e-05	CHCHD1
ENSG00000155256	123.757	-0.698584	0.225715	-3.09498	0.00196824	0.0105905	ZFYVE27
ENSG00000213719	4447.25	-0.827551	0.0862945	-9.58984	8.8218e-22	1.58853e-19	CLIC1
ENSG00000197837	338.766	-1.55709	0.188339	-8.26746	1.36841e-16	1.35247e-14	HIST4H4
ENSG00000172590	518.612	-0.743471	0.143342	-5.18668	2.14073e-07	3.99714e-06	MRPL52
ENSG00000157637	673.66	-0.818979	0.139124	-5.88669	3.94011e-09	1.14586e-07	SLC38A10
ENSG00000167703	371.966	-0.675186	0.174357	-3.87242	0.000107759	0.000930675	SLC43A2
ENSG00000174917	159.733	-0.596581	0.209138	-2.85257	0.0043367	0.0202724	C19orf70
ENSG00000161677	38.3282	-1.02506	0.313396	-3.27081	0.00107241	0.00641351	JOSD2
ENSG00000161618	84.2566	-0.630855	0.254573	-2.47809	0.0132087	0.0499075	ALDH16A1
ENSG00000142409	146.369	-0.702586	0.212036	-3.31352	0.000921302	0.00566707	ZNF787
ENSG00000131116	261.565	-0.86115	0.207192	-4.15628	3.23465e-05	0.000332964	ZNF428
ENSG00000161091	238.782	-1.01081	0.193359	-5.22763	1.71693e-07	3.32387e-06	MFSD12
ENSG00000173786	455.644	-0.640925	0.149828	-4.27774	1.88799e-05	0.000209785	CNP
ENSG00000169991	342.181	-0.625183	0.166875	-3.74642	0.000179374	0.00143948	IFFO2
ENSG00000197982	93.8097	-0.691314	0.268115	-2.57843	0.00992514	0.0395951	C1orf122
ENSG00000162910	104.636	-0.63996	0.234019	-2.73465	0.00624459	0.0271895	MRPL55
ENSG00000152056	49.2916	-0.840638	0.298557	-2.81567	0.00486756	0.0221936	AP1S3
ENSG00000197467	1124.74	-1.27224	0.130109	-9.77827	1.3958e-22	2.69821e-20	COL13A1
ENSG00000175182	193.679	-0.948156	0.194503	-4.87477	1.08938e-06	1.68866e-05	FAM131A
ENSG00000057019	3521.35	-1.12464	0.101855	-11.0415	2.40864e-28	9.31221e-26	DCBLD2
ENSG00000163870	133.952	-0.813169	0.227749	-3.57046	0.000356349	0.00257657	TPRA1
ENSG00000145247	696.547	-0.703011	0.141477	-4.96909	6.72662e-07	1.11062e-05	OCIAD2
ENSG00000131143	2732.78	-0.646331	0.0982534	-6.5782	4.76175e-11	2.03887e-09	COX4I1
ENSG00000135940	1041.54	-0.760919	0.140909	-5.40009	6.6606e-08	1.43408e-06	COX5B
ENSG00000164509	53.2222	-1.17163	0.291183	-4.02368	5.72948e-05	0.000544176	IL31RA
ENSG00000161281	65.1402	-0.983237	0.275354	-3.57081	0.000355877	0.00257562	COX7A1
ENSG00000112695	1041.01	-0.744601	0.123491	-6.02961	1.64356e-09	5.08343e-08	COX7A2
ENSG00000181885	70.4651	-0.844076	0.281284	-3.00079	0.00269278	0.0137462	CLDN7
ENSG00000165071	71.6009	-1.50218	0.271147	-5.54009	3.02313e-08	7.1731e-07	TMEM71
ENSG00000158669	937.098	-0.627129	0.113994	-5.5014	3.76778e-08	8.70431e-07	GPAT4
ENSG00000127837	585.677	-0.662923	0.132089	-5.01877	5.20036e-07	8.80912e-06	AAMP
ENSG00000188643	2940.35	-1.01825	0.100768	-10.105	5.25026e-24	1.16974e-21	S100A16
ENSG00000101331	51.6443	-0.752516	0.288618	-2.6073	0.00912581	0.0370129	CCM2L
ENSG00000184992	163.821	-0.873857	0.206032	-4.24136	2.22169e-05	0.000241556	BRI3BP
ENSG00000125995	299.077	-0.732876	0.192619	-3.8048	0.000141917	0.00117971	ROMO1
ENSG00000167767	72.9874	-1.18784	0.278097	-4.2713	1.94336e-05	0.000215574	KRT80
ENSG00000198324	102.801	-0.695771	0.264565	-2.62987	0.00854169	0.0350877	FAM109A
ENSG00000175711	53.7725	-0.760605	0.2879	-2.6419	0.00824414	0.0340676	B3GNTL1
ENSG00000101439	367.34	-0.685033	0.170537	-4.01692	5.89638e-05	0.000557611	CST3
ENSG00000161888	237.987	-1.18623	0.187597	-6.32326	2.56094e-10	9.4827e-09	SPC24
ENSG00000119559	72.2425	-1.07958	0.266723	-4.04758	5.1749e-05	0.000496164	C19orf25
ENSG00000177096	121.508	-0.601679	0.225697	-2.66587	0.00767896	0.0322183	FAM109B
ENSG00000186281	60.2811	-0.826233	0.282796	-2.92166	0.00348171	0.0170075	GPAT2
ENSG00000174899	37.3908	-0.836351	0.323876	-2.58232	0.0098139	0.0392347	PQLC2L
ENSG00000161835	208.07	-0.608036	0.192507	-3.15851	0.00158579	0.00892728	GRASP
ENSG00000112977	163.638	-0.626756	0.209299	-2.99455	0.00274853	0.0139874	DAP
ENSG00000123977	80.7435	-0.702413	0.249256	-2.81804	0.00483174	0.0220762	DAW1
ENSG00000244038	3006.24	-0.76009	0.0920733	-8.25527	1.5156e-16	1.47575e-14	DDOST
ENSG00000173200	40.261	-1.18905	0.312764	-3.80176	0.000143673	0.00119229	PARP15
ENSG00000165661	224.033	-0.722162	0.187395	-3.85369	0.000116352	0.000996382	QSOX2
ENSG00000204161	109.056	-1.0398	0.240836	-4.31746	1.57838e-05	0.000179946	C10orf128
ENSG00000130511	196.712	-1.01388	0.198469	-5.10849	3.24749e-07	5.77649e-06	SSBP4
ENSG00000140873	517.625	-0.799032	0.145313	-5.49871	3.82588e-08	8.82301e-07	ADAMTS18
ENSG00000172893	266.835	-0.928778	0.173821	-5.34331	9.12669e-08	1.88041e-06	DHCR7
ENSG00000116133	1298.64	-0.907074	0.11011	-8.23788	1.7529e-16	1.69425e-14	DHCR24
ENSG00000013563	1058.88	-0.77377	0.122163	-6.3339	2.39037e-10	8.90125e-09	DNASE1L1
ENSG00000115325	65.6417	-0.772492	0.277186	-2.78691	0.00532136	0.023947	DOK1
ENSG00000120129	389.224	-0.628137	0.154144	-4.075	4.60135e-05	0.000447703	DUSP1
ENSG00000107404	233.157	-0.821627	0.192392	-4.27059	1.94953e-05	0.000215894	DVL1
ENSG00000004975	148.79	-0.722295	0.232736	-3.1035	0.00191246	0.0103582	DVL2
ENSG00000167967	190.373	-0.614156	0.194769	-3.15325	0.00161464	0.00906255	E4F1
ENSG00000101444	935.182	-0.756958	0.118742	-6.37484	1.83157e-10	6.97856e-09	AHCY
ENSG00000247077	446.71	-1.12529	0.143666	-7.83271	4.77477e-15	3.87435e-13	PGAM5
ENSG00000237624	19.0765	-0.961437	0.337011	-2.85284	0.00433306	0.0202698	OXCT2P1
ENSG00000090776	623.936	-0.708829	0.133211	-5.32112	1.03132e-07	2.08887e-06	EFNB1
ENSG00000197774	110.71	-0.718021	0.250074	-2.87124	0.0040887	0.0193944	EME2
ENSG00000132507	630.713	-0.806052	0.155485	-5.18413	2.17026e-07	4.0408e-06	EIF5A
ENSG00000172339	80.8132	-0.83393	0.259664	-3.21157	0.0013201	0.00763669	ALG14
ENSG00000175899	61.5787	-1.59937	0.292506	-5.46784	4.55558e-08	1.02715e-06	A2M
ENSG00000163584	1618.07	-0.962977	0.140641	-6.84703	7.53973e-12	3.72593e-10	RPL22L1
ENSG00000179598	25.3236	-0.830971	0.331117	-2.5096	0.0120869	0.0464024	PLD6
ENSG00000169689	137.921	-1.03957	0.218465	-4.75854	1.95003e-06	2.82926e-05	CENPX
ENSG00000142227	355.538	-1.21332	0.192035	-6.31822	2.64591e-10	9.76981e-09	EMP3
ENSG00000170006	499.712	-1.18951	0.147614	-8.05826	7.73853e-16	6.87317e-14	TMEM154
ENSG00000074800	8802.5	-1.00516	0.0965026	-10.4159	2.09836e-25	5.30441e-23	ENO1
ENSG00000241749	33.8276	-0.937712	0.317551	-2.95295	0.00314753	0.015666	RPSAP52
ENSG00000160113	154.35	-0.657956	0.205236	-3.20585	0.00134666	0.00774698	NR2F6
ENSG00000123643	93.5585	-0.608012	0.243995	-2.4919	0.012706	0.0483698	SLC36A1
ENSG00000142208	1116.15	-0.708739	0.133547	-5.30703	1.11426e-07	2.24991e-06	AKT1
ENSG00000100632	1409.25	-0.664156	0.103669	-6.40651	1.48886e-10	5.72252e-09	ERH
ENSG00000213462	354.236	-0.844397	0.161698	-5.22208	1.76929e-07	3.40019e-06	ERV3-1
ENSG00000173153	174.931	-1.35002	0.2358	-5.72529	1.03259e-08	2.76444e-07	ESRRA
ENSG00000012232	980.269	-0.589268	0.125532	-4.69418	2.67679e-06	3.75121e-05	EXTL3
ENSG00000144554	167.651	-0.597965	0.20406	-2.93034	0.00338591	0.0166696	FANCD2
ENSG00000103876	83.8753	-0.791855	0.25686	-3.08283	0.00205044	0.0109295	FAH
ENSG00000169710	266.588	-0.917123	0.189191	-4.8476	1.24963e-06	1.90783e-05	FASN
ENSG00000162144	252.337	-0.955415	0.183705	-5.20081	1.98424e-07	3.76375e-06	CYB561A3
ENSG00000184232	160.426	-1.24846	0.219094	-5.6983	1.21008e-08	3.14979e-07	OAF
ENSG00000180537	81.4045	-0.801169	0.269134	-2.97684	0.00291238	0.0146934	RNF182
ENSG00000160813	57.2346	-0.752395	0.281095	-2.67665	0.00743612	0.0313495	PPP1R35
ENSG00000106009	170.524	-0.855786	0.201506	-4.24695	2.16701e-05	0.000236001	BRAT1
ENSG00000161040	156.58	-0.737654	0.225285	-3.27432	0.00105918	0.006343	FBXL13
ENSG00000160752	2273.1	-0.67785	0.103792	-6.53087	6.53867e-11	2.70286e-09	FDPS
ENSG00000161513	281.492	-1.13084	0.167699	-6.74324	1.54892e-11	7.35038e-10	FDXR
ENSG00000168496	283.777	-1.17998	0.177072	-6.66385	2.66746e-11	1.20494e-09	FEN1
ENSG00000149925	2635.72	-0.794696	0.124187	-6.39918	1.56212e-10	5.96921e-09	ALDOA
ENSG00000087303	241.696	-0.631799	0.18742	-3.37102	0.000748893	0.00479036	NID2
ENSG00000105967	893.398	-1.12	0.128182	-8.73756	2.38203e-18	2.84652e-16	TFEC
ENSG00000164070	842.171	-0.592798	0.1238	-4.78836	1.68153e-06	2.48915e-05	HSPA4L
ENSG00000179950	820.906	-0.655653	0.121676	-5.3885	7.10481e-08	1.51858e-06	PUF60
ENSG00000001561	356.254	-0.652253	0.166536	-3.91658	8.98148e-05	0.000799875	ENPP4
ENSG00000107984	1251.72	-1.06783	0.120039	-8.89563	5.80874e-19	7.55998e-17	DKK1
ENSG00000127463	1437.19	-0.586511	0.105194	-5.57553	2.46777e-08	6.00234e-07	EMC1
ENSG00000010327	2780.49	-0.788233	0.11729	-6.72036	1.81278e-11	8.54087e-10	STAB1
ENSG00000100304	200.13	-0.78002	0.18903	-4.12643	3.6843e-05	0.000371112	TTLL12
ENSG00000128591	3228.67	-0.778757	0.108855	-7.15409	8.42305e-13	5.03277e-11	FLNC
ENSG00000052749	351.526	-0.762693	0.158387	-4.81539	1.46914e-06	2.20182e-05	RRP12
ENSG00000213551	799.481	-0.639269	0.122343	-5.22522	1.73944e-07	3.36248e-06	DNAJC9
ENSG00000132361	351.967	-0.718519	0.179575	-4.00122	6.30172e-05	0.000588325	CLUH
ENSG00000100364	329.391	-0.600172	0.162413	-3.69535	0.000219582	0.00171708	KIAA0930
ENSG00000198952	935.949	-0.626709	0.118953	-5.26856	1.37496e-07	2.70163e-06	SMG5
ENSG00000103187	1093.85	-0.740576	0.117426	-6.30676	2.84939e-10	1.04332e-08	COTL1
ENSG00000107130	541.889	-0.767176	0.139003	-5.51912	3.40709e-08	7.98328e-07	NCS1
ENSG00000180900	271.032	-0.729269	0.195442	-3.73139	0.000190424	0.00151612	SCRIB
ENSG00000104635	924.35	-0.795481	0.116701	-6.81642	9.33366e-12	4.54411e-10	SLC39A14
ENSG00000179604	171.526	-0.788813	0.204589	-3.8556	0.000115448	0.000990868	CDC42EP4
ENSG00000174307	130.577	-0.85026	0.235649	-3.60816	0.000308373	0.00228498	PHLDA3
ENSG00000133265	120.868	-0.858097	0.232461	-3.69135	0.000223066	0.00173914	HSPBP1
ENSG00000255717	970.306	-0.603258	0.133994	-4.50212	6.72797e-06	8.51195e-05	SNHG1
ENSG00000132254	470.81	-0.730507	0.138164	-5.28723	1.24185e-07	2.46961e-06	ARFIP2
ENSG00000103066	195.277	-0.824515	0.207529	-3.97302	7.09684e-05	0.000653735	PLA2G15
ENSG00000128228	91.4363	-0.93698	0.261123	-3.58827	0.000332877	0.00243906	SDF2L1
ENSG00000241878	335.724	-0.710017	0.157145	-4.51823	6.23579e-06	7.95048e-05	PISD
ENSG00000185022	394.457	-0.799994	0.1735	-4.6109	4.0092e-06	5.39416e-05	MAFF
ENSG00000125848	41.9314	-1.64265	0.320773	-5.12089	3.04095e-07	5.4833e-06	FLRT3
ENSG00000137409	1779.51	-0.980004	0.104849	-9.34681	9.03338e-21	1.46597e-18	MTCH1
ENSG00000087086	5439.05	-0.652808	0.112646	-5.79524	6.82246e-09	1.89201e-07	FTL
ENSG00000001036	1000.94	-0.774252	0.118709	-6.52229	6.92412e-11	2.83544e-09	FUCA2
ENSG00000172031	172.089	-0.625087	0.212924	-2.93573	0.00332765	0.0164135	EPHX4
ENSG00000165072	160.89	-0.850475	0.227733	-3.73453	0.000188067	0.001501	MAMDC2
ENSG00000186994	169.774	-1.0363	0.217926	-4.75528	1.98175e-06	2.86896e-05	KANK3
ENSG00000152689	912.665	-0.89873	0.124098	-7.24209	4.41807e-13	2.7524e-11	RASGRP3
ENSG00000164713	134.679	-0.637261	0.220595	-2.88883	0.00386677	0.0185526	BRI3
ENSG00000130520	467.622	-0.740965	0.158425	-4.67707	2.90998e-06	4.03498e-05	LSM4
ENSG00000117308	221.042	-0.978322	0.186799	-5.2373	1.62944e-07	3.16381e-06	GALE
ENSG00000126432	1803.26	-0.728409	0.104557	-6.9666	3.24699e-12	1.71412e-10	PRDX5
ENSG00000108479	112.767	-1.02479	0.251393	-4.07644	4.57311e-05	0.000446029	GALK1
ENSG00000205356	533.459	-0.706566	0.153351	-4.60751	4.07528e-06	5.45515e-05	TECPR1
ENSG00000174744	529.687	-0.628461	0.143195	-4.38886	1.13947e-05	0.000134697	BRMS1
ENSG00000164087	63.8367	-1.12659	0.273916	-4.1129	3.90725e-05	0.000389724	POC1A
ENSG00000196155	290.779	-1.1718	0.176044	-6.65628	2.80845e-11	1.26429e-09	PLEKHG4
ENSG00000249992	21.782	-0.863196	0.336975	-2.5616	0.0104191	0.0412403	TMEM158
ENSG00000127838	106.747	-0.716092	0.237468	-3.01554	0.00256525	0.013172	PNKD
ENSG00000131043	173.422	-0.596705	0.20222	-2.95078	0.00316975	0.0157648	AAR2
ENSG00000140474	178.67	-0.66918	0.201558	-3.32003	0.000900068	0.00556248	ULK3
ENSG00000181061	661.081	-0.655985	0.15486	-4.23598	2.27562e-05	0.0002464	HIGD1A
ENSG00000198624	242.343	-0.881683	0.180155	-4.89401	9.88005e-07	1.56285e-05	CCDC69
ENSG00000170604	80.631	-0.696741	0.255833	-2.72342	0.00646094	0.027974	IRF2BP1
ENSG00000188976	788.107	-0.86544	0.125234	-6.91057	4.82706e-12	2.47858e-10	NOC2L
ENSG00000161956	133.596	-1.05491	0.236336	-4.4636	8.05929e-06	9.94735e-05	SENP3
ENSG00000134242	129.796	-1.49561	0.238359	-6.27462	3.50489e-10	1.25536e-08	PTPN22
ENSG00000149541	64.9617	-0.981606	0.2874	-3.41547	0.000636721	0.00420799	B3GAT3
ENSG00000152137	116.687	-0.610695	0.239298	-2.55202	0.0107099	0.0420997	HSPB8
ENSG00000131979	92.3621	-0.738498	0.245248	-3.01123	0.00260193	0.0133395	GCH1
ENSG00000135441	47.0103	-1.10863	0.300582	-3.68829	0.000225766	0.00175395	BLOC1S1
ENSG00000173457	922.399	-0.738265	0.114659	-6.43881	1.20415e-10	4.73909e-09	PPP1R14B
ENSG00000100558	148.302	-1.07014	0.221616	-4.82879	1.37364e-06	2.0707e-05	PLEK2
ENSG00000099800	503.938	-0.818488	0.143482	-5.70448	1.16696e-08	3.04964e-07	TIMM13
ENSG00000134809	154.849	-1.08108	0.208321	-5.1895	2.10859e-07	3.94273e-06	TIMM10
ENSG00000150779	582.512	-0.860319	0.139607	-6.16246	7.16247e-10	2.42033e-08	TIMM8B
ENSG00000172927	96.2426	-1.23987	0.259337	-4.78093	1.74482e-06	2.57415e-05	MYEOV
ENSG00000238578	8.75409	-0.859022	0.320594	-2.67947	0.00737384	0.0311393	SNORD4A
ENSG00000200959	76.2121	-0.96536	0.336228	-2.87115	0.00408986	0.0193944	SNORA74A
ENSG00000196511	158.47	-0.732376	0.223627	-3.27499	0.00105665	0.00633703	TPK1
ENSG00000105327	123.363	-0.795135	0.231079	-3.44097	0.000579643	0.00388943	BBC3
ENSG00000107719	411.701	-0.67256	0.169073	-3.97792	6.95219e-05	0.000643114	PALD1
ENSG00000102393	243.402	-0.642698	0.176212	-3.6473	0.000265014	0.00202418	GLA
ENSG00000173085	150.983	-0.675787	0.2058	-3.28371	0.00102452	0.00618901	COQ2
ENSG00000108106	129.467	-1.17283	0.246825	-4.75167	2.0174e-06	2.90457e-05	UBE2S
ENSG00000189306	405.633	-0.845281	0.148081	-5.70822	1.14167e-08	3.00746e-07	RRP7A
ENSG00000135643	82.9168	-0.73851	0.253027	-2.9187	0.0035149	0.0171441	KCNMB4
ENSG00000244509	232.981	-0.697697	0.183773	-3.79651	0.000146745	0.00121395	APOBEC3C
ENSG00000172354	575.188	-0.705122	0.147649	-4.77566	1.79115e-06	2.62482e-05	GNB2
ENSG00000211450	168.102	-1.21004	0.22356	-5.41261	6.21121e-08	1.354e-06	SELENOH
ENSG00000063660	192.683	-0.754149	0.227356	-3.31705	0.000909747	0.00561701	GPC1
ENSG00000255874	111.337	-1.35764	0.245606	-5.5277	3.24451e-08	7.6707e-07	LINC00346
ENSG00000224877	280.987	-0.919686	0.168115	-5.47058	4.48557e-08	1.01311e-06	NDUFAF8
ENSG00000267519	34.3556	-0.928858	0.32223	-2.88259	0.00394419	0.0188669	LOC284454
ENSG00000227195	812.299	-1.54178	0.163196	-9.44739	3.47375e-21	5.85416e-19	MIR663AHG
ENSG00000163162	2080.34	-0.866462	0.107421	-8.06604	7.26148e-16	6.53782e-14	RNF149
ENSG00000185477	161.234	-0.755853	0.224826	-3.36194	0.000773963	0.0049189	GPRIN3
ENSG00000233276	2401.69	-1.14104	0.129436	-8.81544	1.19216e-18	1.46458e-16	GPX1
ENSG00000115290	317.652	-1.24686	0.163084	-7.64547	2.08179e-14	1.54605e-12	GRB14
ENSG00000147586	29.5198	-0.830244	0.327135	-2.53793	0.0111511	0.0434958	MRPS28
ENSG00000087884	259.669	-0.744911	0.185869	-4.00772	6.13067e-05	0.00057645	AAMDC
ENSG00000148335	168.631	-0.790762	0.207025	-3.81964	0.000133645	0.0011211	NTMT1
ENSG00000166825	1439.95	-0.649036	0.117923	-5.5039	3.71476e-08	8.61208e-07	ANPEP
ENSG00000105393	140.188	-0.95103	0.222788	-4.26876	1.96565e-05	0.000217313	BABAM1
ENSG00000123353	137.839	-0.706783	0.216664	-3.26212	0.00110583	0.00657146	ORMDL2
ENSG00000108961	85.4006	-0.799685	0.273231	-2.92677	0.00342499	0.0168116	RANGRF
ENSG00000168701	98.1355	-0.969456	0.253321	-3.82698	0.000129723	0.00109378	TMEM208
ENSG00000161800	369.003	-0.614371	0.162461	-3.78164	0.000155797	0.00127677	RACGAP1
ENSG00000276043	213.46	-1.11785	0.185464	-6.02733	1.66689e-09	5.14349e-08	UHRF1
ENSG00000163739	173.617	-1.64231	0.223554	-7.34634	2.03713e-13	1.32565e-11	CXCL1
ENSG00000152402	77.4804	-0.80234	0.272997	-2.939	0.00329269	0.0162777	GUCY1A2
ENSG00000025770	93.6938	-0.948111	0.254216	-3.72954	0.000191826	0.00152522	NCAPH2
ENSG00000106266	192.976	-0.667078	0.198444	-3.36154	0.000775082	0.00491958	SNX8
ENSG00000002919	144.477	-0.666092	0.207605	-3.20845	0.00133451	0.00769394	SNX11
ENSG00000173540	230.142	-0.745538	0.17686	-4.2154	2.49331e-05	0.00026646	GMPPB
ENSG00000160447	127.721	-0.651432	0.227019	-2.8695	0.00411118	0.0194643	PKN3
ENSG00000136732	94.7257	-1.16437	0.251752	-4.62507	3.74469e-06	5.06941e-05	GYPC
ENSG00000197019	111.953	-1.49998	0.23965	-6.25906	3.87313e-10	1.37974e-08	SERTAD1
ENSG00000060971	381.733	-0.606557	0.168683	-3.59584	0.000323346	0.00237584	ACAA1
ENSG00000124575	651.561	-0.885119	0.132282	-6.69117	2.21398e-11	1.0187e-09	HIST1H1D
ENSG00000184357	978.822	-1.21055	0.136121	-8.89317	5.93878e-19	7.65345e-17	HIST1H1B
ENSG00000277075	782.38	-0.886688	0.141724	-6.25644	3.93869e-10	1.3993e-08	HIST1H2AE
ENSG00000188486	166.261	-0.945956	0.212067	-4.46065	8.17105e-06	0.000100707	H2AFX
ENSG00000164032	2050.29	-0.91825	0.101323	-9.06264	1.27325e-19	1.78052e-17	H2AFZ
ENSG00000276410	226.356	-1.1257	0.180944	-6.22125	4.93218e-10	1.7243e-08	HIST1H2BB
ENSG00000063854	198.379	-0.703712	0.227021	-3.09976	0.00193676	0.010451	HAGH
ENSG00000099937	449.324	-2.36464	0.172145	-13.7364	6.14847e-43	8.08217e-40	SERPIND1
ENSG00000010704	116.266	-0.647908	0.236738	-2.73682	0.00620367	0.0270472	HFE
ENSG00000177374	322.414	-0.760939	0.179575	-4.23744	2.2608e-05	0.000245307	HIC1
ENSG00000100292	635.922	-0.669102	0.133177	-5.02415	5.0566e-07	8.60997e-06	HMOX1
ENSG00000103415	1137.79	-0.685226	0.112792	-6.07511	1.239e-09	3.96268e-08	HMOX2
ENSG00000184270	165.949	-0.724348	0.19928	-3.63483	0.000278169	0.00210145	HIST2H2AB
ENSG00000164978	184.623	-0.603039	0.190444	-3.1665	0.00154286	0.008708	NUDT2
ENSG00000166313	351.567	-0.624857	0.160795	-3.88605	0.000101887	0.000888134	APBB1
ENSG00000115756	448.156	-0.886336	0.150969	-5.871	4.33177e-09	1.24598e-07	HPCAL1
ENSG00000174775	228.51	-1.02058	0.182124	-5.60377	2.09744e-08	5.1825e-07	HRAS
ENSG00000164062	350.582	-0.790548	0.162112	-4.87656	1.07952e-06	1.67536e-05	APEH
ENSG00000126457	1428.1	-0.937576	0.102977	-9.1047	8.65077e-20	1.23603e-17	PRMT1
ENSG00000115541	426.28	-0.691211	0.167106	-4.13637	3.52842e-05	0.000358155	HSPE1
ENSG00000108622	3375.97	-1.21081	0.0938752	-12.898	4.61644e-38	4.04554e-35	ICAM2
ENSG00000204237	78.04	-0.943632	0.263883	-3.57595	0.000348952	0.00253424	OXLD1
ENSG00000185298	207.811	-0.626364	0.18837	-3.32518	0.000883609	0.00549621	CCDC137
ENSG00000100036	159.72	-0.734063	0.199235	-3.68441	0.000229229	0.00177457	SLC35E4
ENSG00000125968	447.429	-0.923858	0.149389	-6.18423	6.24074e-10	2.13632e-08	ID1
ENSG00000067064	860.616	-0.654393	0.143198	-4.56986	4.88057e-06	6.43481e-05	IDI1
ENSG00000165949	459.312	-1.17546	0.282725	-4.15759	3.21624e-05	0.000331588	IFI27
ENSG00000157593	358.682	-0.659813	0.154029	-4.28369	1.83818e-05	0.000205117	SLC35B2
ENSG00000174177	55.5459	-0.89168	0.287697	-3.09937	0.00193933	0.0104606	CTU2
ENSG00000225663	148.804	-0.874157	0.212541	-4.11288	3.90762e-05	0.000389724	MCRIP1
ENSG00000188511	32.7199	-0.889459	0.322923	-2.7544	0.00587998	0.0259022	C22orf34
ENSG00000167779	99.7749	-1.26577	0.245427	-5.15742	2.50378e-07	4.62249e-06	IGFBP6
ENSG00000198931	308.685	-1.21651	0.179973	-6.75941	1.38557e-11	6.623e-10	APRT
ENSG00000168685	126.45	-0.998815	0.242586	-4.11737	3.8322e-05	0.000384243	IL7R
ENSG00000169429	1699.78	-2.1801	0.224246	-9.72191	2.43168e-22	4.56635e-20	CXCL8
ENSG00000184216	688.857	-0.837251	0.137977	-6.06804	1.29484e-09	4.12124e-08	IRAK1
ENSG00000161638	9868.53	-0.598693	0.0875235	-6.84037	7.89908e-12	3.88889e-10	ITGA5
ENSG00000083457	119.076	-0.667665	0.2246	-2.97268	0.0029521	0.0148737	ITGAE
ENSG00000242372	614.419	-0.903349	0.13921	-6.48912	8.63407e-11	3.49215e-09	EIF6
ENSG00000125877	114.59	-0.755238	0.233975	-3.22786	0.00124721	0.00729623	ITPA
ENSG00000184916	331.893	-0.744192	0.168808	-4.40852	1.0408e-05	0.000123812	JAG2
ENSG00000115286	137.729	-0.603538	0.219238	-2.75289	0.00590725	0.0259789	NDUFS7
ENSG00000188211	92.6228	-0.640058	0.246868	-2.59271	0.00952226	0.0383135	NCR3LG1
ENSG00000188157	761.871	-0.816572	0.151561	-5.38775	7.1346e-08	1.52e-06	AGRN
ENSG00000184185	9.1983	-0.818991	0.325232	-2.51818	0.0117964	0.0454466	KCNJ12
ENSG00000140859	262.576	-0.812412	0.182888	-4.44213	8.90728e-06	0.000108514	KIFC3
ENSG00000079616	215.925	-0.642586	0.180966	-3.55086	0.000383972	0.00274013	KIF22
ENSG00000135480	980.343	-0.827172	0.123461	-6.69989	2.08575e-11	9.68804e-10	KRT7
ENSG00000203760	206.341	-0.802017	0.184513	-4.34668	1.38217e-05	0.000159514	CENPW
ENSG00000111057	1920.07	-0.822665	0.104857	-7.84558	4.30961e-15	3.58543e-13	KRT18
ENSG00000254838	131.839	-0.804642	0.22198	-3.62484	0.00028914	0.0021669	GVINP1
ENSG00000171345	404.23	-1.9346	0.17583	-11.0027	3.71054e-28	1.35486e-25	KRT19
ENSG00000253368	224.226	-0.627516	0.192531	-3.2593	0.00111687	0.00662512	TRNP1
ENSG00000155366	2011.65	-1.13067	0.134278	-8.42036	3.7532e-17	3.94687e-15	RHOC
ENSG00000188186	388.705	-0.682253	0.168979	-4.0375	5.40236e-05	0.000516841	LAMTOR4
ENSG00000120437	703.06	-0.626968	0.149824	-4.18468	2.85562e-05	0.000298862	ACAT2
ENSG00000130702	342.046	-0.8271	0.197505	-4.18775	2.81731e-05	0.000295559	LAMA5
ENSG00000058085	923.379	-0.807644	0.138078	-5.84921	4.93924e-09	1.40838e-07	LAMC2
ENSG00000130164	500.802	-0.846522	0.148298	-5.70826	1.14139e-08	3.00746e-07	LDLR
ENSG00000100097	6604.61	-1.17373	0.106712	-10.999	3.86603e-28	1.37349e-25	LGALS1
ENSG00000182541	688.637	-0.836195	0.128048	-6.53031	6.56329e-11	2.70453e-09	LIMK2
ENSG00000197136	199.119	-0.607535	0.210318	-2.88865	0.00386897	0.0185526	PCNX3
ENSG00000160789	5617.06	-0.656118	0.0873207	-7.51388	5.73994e-14	4.01338e-12	LMNA
ENSG00000154016	280.752	-0.663796	0.170008	-3.90451	9.44174e-05	0.000833524	GRAPL
ENSG00000197182	78.1695	-0.657659	0.254674	-2.58236	0.0098128	0.0392347	MIRLET7BHG
ENSG00000270547	1049.51	-0.643582	0.113005	-5.69516	1.23258e-08	3.20203e-07	LINC01235
ENSG00000154102	60.8625	-1.37098	0.292152	-4.69269	2.69636e-06	3.77462e-05	C16orf74
ENSG00000160285	467.293	-0.965362	0.146539	-6.58775	4.4655e-11	1.93726e-09	LSS
ENSG00000104903	230.206	-0.927781	0.20009	-4.63682	3.53811e-06	4.83959e-05	LYL1
ENSG00000197182	78.1695	-0.657659	0.254674	-2.58236	0.0098128	0.0392347	MIRLET7A3
ENSG00000197182	78.1695	-0.657659	0.254674	-2.58236	0.0098128	0.0392347	MIRLET7B
ENSG00000267519	34.3556	-0.928858	0.32223	-2.88259	0.00394419	0.0188669	MIR24-2
ENSG00000226380	69.101	-0.806734	0.292044	-2.76237	0.00573838	0.0254835	MIR29A
ENSG00000226380	69.101	-0.806734	0.292044	-2.76237	0.00573838	0.0254835	MIR29B1
ENSG00000164109	365.488	-0.738575	0.157711	-4.6831	2.82572e-06	3.92323e-05	MAD2L1
ENSG00000140400	264.267	-0.603507	0.179768	-3.35715	0.000787511	0.00498403	MAN2C1
ENSG00000166963	101.643	-1.19805	0.249795	-4.79614	1.61753e-06	2.40253e-05	MAP1A
ENSG00000103495	609.292	-0.598366	0.144468	-4.14187	3.44486e-05	0.000351028	MAZ
ENSG00000076706	15103.7	-0.877858	0.0815196	-10.7687	4.839e-27	1.47927e-24	MCAM
ENSG00000073111	424.335	-1.07744	0.148039	-7.27809	3.38591e-13	2.15014e-11	MCM2
ENSG00000100297	438.784	-0.651111	0.141928	-4.58763	4.48314e-06	5.95863e-05	MCM5
ENSG00000166508	642.834	-1.07714	0.139053	-7.7463	9.46083e-15	7.44686e-13	MCM7
ENSG00000100060	841.425	-0.649727	0.133149	-4.8797	1.06245e-06	1.65669e-05	MFNG
ENSG00000131446	550.863	-0.703012	0.141475	-4.96916	6.72423e-07	1.11062e-05	MGAT1
ENSG00000085871	549.981	-0.619768	0.133703	-4.63539	3.56268e-06	4.86308e-05	MGST2
ENSG00000143198	788.477	-0.766636	0.119117	-6.43598	1.22678e-10	4.79941e-09	MGST3
ENSG00000204516	283.476	-0.807697	0.173032	-4.6679	3.04298e-06	4.2061e-05	MICB
ENSG00000196611	456.094	-2.8897	0.203487	-14.2009	9.04028e-46	1.69764e-42	MMP1
ENSG00000157227	6048.36	-0.630723	0.0965131	-6.5351	6.35655e-11	2.63586e-09	MMP14
ENSG00000126522	153.102	-0.68379	0.218528	-3.12908	0.00175357	0.00968048	ASL
ENSG00000103152	335.447	-0.87095	0.170189	-5.11754	3.09549e-07	5.56639e-06	MPG
ENSG00000128309	339.428	-0.600038	0.168121	-3.56908	0.000358235	0.00258594	MPST
ENSG00000204899	325.047	-0.749632	0.190033	-3.94474	7.9886e-05	0.000724708	MZT1
ENSG00000110900	99.4846	-0.780952	0.249475	-3.13038	0.00174581	0.00964634	TSPAN11
ENSG00000169715	1156.74	-1.25416	0.129964	-9.65008	4.91189e-22	9.09392e-20	MT1E
ENSG00000125148	829.33	-1.0493	0.135836	-7.7248	1.12027e-14	8.71355e-13	MT2A
ENSG00000167508	181.763	-1.1255	0.199612	-5.63846	1.71578e-08	4.32069e-07	MVD
ENSG00000092841	9253.04	-0.642582	0.195942	-3.27946	0.00104008	0.00625811	MYL6
ENSG00000065534	114.562	-0.62063	0.238768	-2.5993	0.00934144	0.0377709	MYLK
ENSG00000167306	34.3894	-0.982685	0.320057	-3.07035	0.00213809	0.0113191	MYO5B
ENSG00000198951	345.916	-0.595598	0.157279	-3.78688	0.000152549	0.00125564	NAGA
ENSG00000125356	957.925	-0.680957	0.112395	-6.05861	1.37301e-09	4.31776e-08	NDUFA1
ENSG00000139180	173.798	-0.702423	0.225846	-3.11018	0.00186972	0.010177	NDUFA9
ENSG00000004779	541.455	-0.697679	0.136476	-5.11212	3.18562e-07	5.68954e-06	NDUFAB1
ENSG00000090266	417.067	-0.847913	0.15934	-5.3214	1.02971e-07	2.08887e-06	NDUFB2
ENSG00000165264	414.132	-0.685147	0.17366	-3.94534	7.96863e-05	0.000724317	NDUFB6
ENSG00000099795	430.674	-0.604255	0.160046	-3.77551	0.00015968	0.00130211	NDUFB7
ENSG00000167792	773.734	-0.598561	0.13448	-4.45093	8.54978e-06	0.000104741	NDUFV1
ENSG00000129559	213.7	-0.934094	0.227828	-4.1	4.13157e-05	0.000409265	NEDD8
ENSG00000177556	196.358	-0.725496	0.195893	-3.70353	0.000212621	0.00166561	ATOX1
ENSG00000204386	618.732	-0.63121	0.131969	-4.78303	1.72672e-06	2.55318e-05	NEU1
ENSG00000239672	752.573	-0.789743	0.153458	-5.14632	2.65645e-07	4.85662e-06	NME1
ENSG00000103024	116.584	-0.831905	0.238716	-3.48491	0.000492302	0.00338164	NME3
ENSG00000198805	2396.83	-0.875569	0.102729	-8.52311	1.55319e-17	1.6735e-15	PNP
ENSG00000101850	175.557	-0.615805	0.201616	-3.05435	0.00225548	0.0118136	GPR143
ENSG00000068354	47.8136	-0.762247	0.301124	-2.53134	0.0113627	0.0441117	TBC1D25
ENSG00000115758	2858.13	-1.08373	0.10343	-10.4778	1.09224e-25	2.87149e-23	ODC1
ENSG00000105953	727.135	-0.61568	0.126734	-4.85806	1.18539e-06	1.81819e-05	OGDH
ENSG00000116213	152.676	-0.705382	0.217777	-3.23901	0.00119945	0.0070703	WRAP73
ENSG00000085840	53.699	-0.886622	0.287874	-3.0799	0.0020707	0.01102	ORC1
ENSG00000140564	583.28	-0.679299	0.1509	-4.50165	6.7427e-06	8.52238e-05	FURIN
ENSG00000117450	6457.56	-0.884208	0.103245	-8.56415	1.08877e-17	1.22324e-15	PRDX1
ENSG00000106366	32335.2	-0.832036	0.0852533	-9.75958	1.6785e-22	3.19767e-20	SERPINE1
ENSG00000139549	11.721	-1.00355	0.329974	-3.0413	0.00235562	0.0122584	DHH
ENSG00000204387	756.195	-0.927325	0.141247	-6.56526	5.19434e-11	2.18145e-09	C6orf48
ENSG00000173599	47.7953	-0.918927	0.297369	-3.0902	0.00200025	0.0107276	PC
ENSG00000162066	86.4419	-0.712683	0.261384	-2.72657	0.00639955	0.0277722	AMDHD2
ENSG00000080189	188.703	-0.646361	0.207417	-3.11624	0.00183173	0.01002	SLC35C2
ENSG00000214253	903.137	-0.769487	0.117556	-6.54569	5.92198e-11	2.46343e-09	FIS1
ENSG00000142684	98.1987	-0.787225	0.244223	-3.22339	0.00126683	0.00739127	ZNF593
ENSG00000198513	54.6631	-0.994425	0.295206	-3.36858	0.000755566	0.00482601	ATL1
ENSG00000142546	448.822	-0.78684	0.145011	-5.42606	5.76104e-08	1.26215e-06	NOSIP
ENSG00000117362	908.611	-0.71017	0.125614	-5.65359	1.57135e-08	3.98752e-07	APH1A
ENSG00000132646	925.337	-0.759149	0.120408	-6.30479	2.88585e-10	1.05374e-08	PCNA
ENSG00000167772	329.561	-0.920141	0.17662	-5.20973	1.8912e-07	3.60811e-06	ANGPTL4
ENSG00000106153	1151.18	-0.725535	0.123476	-5.87591	4.20519e-09	1.21222e-07	CHCHD2
ENSG00000053372	584.531	-0.903427	0.129589	-6.97146	3.13676e-12	1.66934e-10	MRTO4
ENSG00000189159	1276.25	-0.784484	0.107513	-7.29666	2.9501e-13	1.89166e-11	HN1
ENSG00000172889	2484.53	-0.651471	0.112685	-5.78132	7.41173e-09	2.03823e-07	EGFL7
ENSG00000131165	339.711	-0.674913	0.163487	-4.12824	3.65547e-05	0.000369057	CHMP1A
ENSG00000175426	64.3513	-0.786462	0.297164	-2.64656	0.00813162	0.0337406	PCSK1
ENSG00000108798	232.067	-0.637077	0.178066	-3.57776	0.000346556	0.00252241	ABI3
ENSG00000108826	350.566	-0.839092	0.155286	-5.40353	6.53424e-08	1.41271e-06	MRPL27
ENSG00000171222	127.253	-1.11582	0.227916	-4.89575	9.79335e-07	1.55288e-05	SCAND1
ENSG00000181924	466.986	-0.634661	0.14791	-4.29087	1.77972e-05	0.000199724	COA4
ENSG00000167775	136.251	-1.07565	0.225318	-4.77392	1.80673e-06	2.64471e-05	CD320
ENSG00000113555	874.567	-1.06535	0.126579	-8.41645	3.88056e-17	4.04841e-15	PCDH12
ENSG00000006327	382.308	-1.1648	0.165926	-7.01998	2.21898e-12	1.21536e-10	TNFRSF12A
ENSG00000137877	559.143	-0.906803	0.158031	-5.73813	9.5726e-09	2.57852e-07	SPTBN5
ENSG00000132603	677.817	-0.595762	0.129198	-4.61122	4.00318e-06	5.39158e-05	NIP7
ENSG00000187688	230.965	-1.71107	0.199542	-8.57495	9.91316e-18	1.12335e-15	TRPV2
ENSG00000170855	853.201	-0.602644	0.123999	-4.86007	1.17346e-06	1.8041e-05	TRIAP1
ENSG00000141552	265.118	-0.848736	0.178277	-4.76078	1.92845e-06	2.80105e-05	ANAPC11
ENSG00000171425	91.5195	-0.635248	0.251428	-2.52656	0.0115187	0.0446383	ZNF581
ENSG00000112514	252.008	-0.674542	0.185803	-3.63042	0.000282963	0.0021291	CUTA
ENSG00000159199	481.693	-0.754782	0.161038	-4.68699	2.77246e-06	3.86469e-05	ATP5G1
ENSG00000131153	117.799	-0.755523	0.229873	-3.28669	0.00101371	0.00613219	GINS2
ENSG00000197594	95.5809	-0.629637	0.235479	-2.67386	0.00749843	0.0315919	ENPP1
ENSG00000161980	84.0205	-0.875418	0.261457	-3.34824	0.000813278	0.00511754	POLR3K
ENSG00000154518	998.214	-0.629083	0.111606	-5.63664	1.73401e-08	4.35824e-07	ATP5G3
ENSG00000178921	227.667	-0.77134	0.180535	-4.27253	1.93271e-05	0.000214573	PFAS
ENSG00000123349	2542.11	-0.589436	0.112005	-5.26258	1.42047e-07	2.78688e-06	PFDN5
ENSG00000171314	313.21	-0.820793	0.180074	-4.55809	5.16212e-06	6.75889e-05	PGAM1
ENSG00000119630	1513.42	-1.17679	0.133328	-8.82629	1.08203e-18	1.35455e-16	PGF
ENSG00000167085	1663.19	-0.650357	0.113884	-5.71068	1.12528e-08	2.98222e-07	PHB
ENSG00000105851	220.042	-0.698668	0.182274	-3.83306	0.000126561	0.00107263	PIK3CG
ENSG00000127445	351.306	-0.643119	0.162669	-3.95354	7.70021e-05	0.00070145	PIN1
ENSG00000008710	130.18	-0.957921	0.245962	-3.89459	9.83659e-05	0.000861457	PKD1
ENSG00000067225	9740.62	-0.895972	0.0844168	-10.6137	2.57425e-26	7.19967e-24	PKM
ENSG00000104368	5946.59	-1.25135	0.0990244	-12.6367	1.32415e-36	1.08787e-33	PLAT
ENSG00000122861	860.057	-1.58785	0.146046	-10.8723	1.56277e-27	5.13564e-25	PLAU
ENSG00000011422	421.377	-1.25602	0.157582	-7.97059	1.57913e-15	1.36563e-13	PLAUR
ENSG00000117410	309.923	-1.06283	0.181621	-5.85191	4.85964e-09	1.3887e-07	ATP6V0B
ENSG00000149782	721.625	-0.585466	0.13952	-4.19629	2.71324e-05	0.00028624	PLCB3
ENSG00000178209	3002.31	-0.681274	0.125345	-5.43518	5.47416e-08	1.20532e-06	PLEC
ENSG00000166851	151.947	-0.877655	0.202276	-4.33889	1.43206e-05	0.000164549	PLK1
ENSG00000083444	3458.88	-0.728821	0.100892	-7.2238	5.05545e-13	3.1199e-11	PLOD1
ENSG00000071655	231.975	-1.1491	0.195831	-5.86784	4.41515e-09	1.26451e-07	MBD3
ENSG00000141682	419.824	-0.76973	0.195994	-3.92731	8.58995e-05	0.000772331	PMAIP1
ENSG00000152684	344.904	-0.742078	0.173451	-4.27831	1.88321e-05	0.000209785	PELO
ENSG00000102575	40.5254	-1.05418	0.307477	-3.42849	0.000606954	0.00404995	ACP5
ENSG00000172115	1775.21	-0.692209	0.0985189	-7.02615	2.12307e-12	1.1715e-10	CYCS
ENSG00000062822	152.239	-0.735941	0.209878	-3.50652	0.000454007	0.00315429	POLD1
ENSG00000099817	511.295	-0.824149	0.150421	-5.47896	4.27825e-08	9.72968e-07	POLR2E
ENSG00000177700	552.845	-1.11655	0.18323	-6.09371	1.10325e-09	3.55448e-08	POLR2L
ENSG00000167977	201.368	-0.781309	0.200378	-3.89918	9.65175e-05	0.000848644	KCTD5
ENSG00000159069	470.287	-0.637166	0.164062	-3.8837	0.000102881	0.000895013	FBXW5
ENSG00000129195	46.5003	-0.938893	0.303689	-3.09162	0.00199065	0.0106935	FAM64A
ENSG00000177054	1429.94	-0.724838	0.111942	-6.47511	9.47435e-11	3.82026e-09	ZDHHC13
ENSG00000147123	176.467	-0.650472	0.19803	-3.28471	0.00102089	0.00617275	NDUFB11
ENSG00000196683	1160.82	-0.754815	0.120056	-6.28718	3.23288e-10	1.16428e-08	TOMM7
ENSG00000099364	223.461	-0.936521	0.213468	-4.38718	1.14832e-05	0.000135621	FBXL19
ENSG00000069812	162.007	-0.924543	0.218526	-4.23082	2.32838e-05	0.000251079	HES2
ENSG00000184840	1124.54	-0.613348	0.116122	-5.28195	1.27813e-07	2.52782e-06	TMED9
ENSG00000125503	345.761	-0.739248	0.187387	-3.94504	7.97879e-05	0.000724317	PPP1R12C
ENSG00000196544	61.1625	-1.0972	0.287386	-3.81786	0.000134614	0.00112812	BORCS6
ENSG00000163832	214.221	-0.761753	0.191123	-3.98567	6.72899e-05	0.000623784	ELP6
ENSG00000198113	184.982	-1.04768	0.216238	-4.84503	1.26595e-06	1.92603e-05	TOR4A
ENSG00000109066	106.824	-0.660191	0.236722	-2.78889	0.00528896	0.023842	TMEM104
ENSG00000178718	196.21	-0.592824	0.196402	-3.01842	0.00254098	0.0130575	RPP25
ENSG00000105538	395.829	-1.08577	0.1548	-7.01402	2.31571e-12	1.26307e-10	RASIP1
ENSG00000116863	240.008	-0.750154	0.181057	-4.14319	3.42509e-05	0.000349556	ADPRHL2
ENSG00000130748	19.4917	-1.02613	0.33814	-3.03462	0.00240839	0.012473	TMEM160
ENSG00000101220	108.793	-0.914587	0.235797	-3.8787	0.000105015	0.000911167	C20orf27
ENSG00000175756	300.938	-1.19019	0.187825	-6.33669	2.34754e-10	8.76658e-09	AURKAIP1
ENSG00000228300	71.3515	-0.778453	0.265786	-2.92887	0.00340195	0.0167235	C19orf24
ENSG00000170779	158.735	-0.927294	0.203357	-4.55993	5.11698e-06	6.71956e-05	CDCA4
ENSG00000104886	270.707	-0.752153	0.179817	-4.18287	2.87849e-05	0.000300624	PLEKHJ1
ENSG00000072041	240.665	-1.82403	0.199485	-9.1437	6.03506e-20	8.81455e-18	SLC6A15
ENSG00000134690	184.615	-0.60408	0.20628	-2.92844	0.00340666	0.0167341	CDCA8
ENSG00000074964	33.0321	-1.17285	0.321905	-3.64345	0.000269005	0.00204752	ARHGEF10L
ENSG00000108439	194.716	-0.606267	0.191287	-3.16941	0.00152748	0.00865463	PNPO
ENSG00000142694	162.12	-0.759604	0.214041	-3.54887	0.00038689	0.00275646	EVA1B
ENSG00000197785	181.48	-0.64592	0.197556	-3.26955	0.00107717	0.00643562	ATAD3A
ENSG00000172731	110.974	-0.668179	0.24901	-2.68334	0.00728911	0.0308643	LRRC20
ENSG00000119383	620.845	-0.625023	0.14168	-4.41152	1.02646e-05	0.00012254	PTPA
ENSG00000115107	78.6875	-0.843234	0.262766	-3.20906	0.00133168	0.00768097	STEAP3
ENSG00000136159	412.885	-0.683329	0.165955	-4.11755	3.82918e-05	0.000384233	NUDT15
ENSG00000137522	419.097	-0.847057	0.171563	-4.93729	7.92157e-07	1.28713e-05	RNF121
ENSG00000038210	232.869	-0.689799	0.211724	-3.25801	0.00112198	0.00664941	PI4K2B
ENSG00000149923	357.394	-0.759283	0.19835	-3.828	0.000129187	0.00108997	PPP4C
ENSG00000125843	75.527	-0.694555	0.262732	-2.64359	0.00820327	0.0339414	AP5S1
ENSG00000186222	83.7563	-0.670505	0.26035	-2.5754	0.0100125	0.039847	BLOC1S4
ENSG00000181830	72.2651	-0.741358	0.269733	-2.74848	0.00598715	0.0262424	SLC35C1
ENSG00000095383	94.4881	-1.05486	0.256215	-4.11711	3.83657e-05	0.000384388	TBC1D2
ENSG00000177595	88.3638	-0.693034	0.26351	-2.63001	0.00853825	0.0350845	PIDD1
ENSG00000163046	80.1545	-1.43432	0.282867	-5.07066	3.9644e-07	6.93902e-06	ANKRD30BL
ENSG00000175782	177.595	-0.682363	0.20033	-3.4062	0.000658744	0.00432527	SLC35E3
ENSG00000122862	12221.4	-0.951633	0.106035	-8.9747	2.84136e-19	3.85048e-17	SRGN
ENSG00000141965	261.32	-0.610802	0.167753	-3.64108	0.000271498	0.00205935	FEM1A
ENSG00000145912	511.801	-0.647796	0.154409	-4.19532	2.72483e-05	0.000287032	NHP2
ENSG00000118242	84.2475	-0.969741	0.269516	-3.59808	0.000320574	0.00235679	MREG
ENSG00000105011	51.8883	-0.712637	0.28463	-2.50374	0.012289	0.0470273	ASF1B
ENSG00000101199	622.839	-0.77031	0.156633	-4.91794	8.74583e-07	1.40887e-05	ARFGAP1
ENSG00000035499	97.6	-0.790615	0.245946	-3.21458	0.00130633	0.00758135	DEPDC1B
ENSG00000167601	1383.58	-0.935456	0.116006	-8.06383	7.39396e-16	6.61181e-14	AXL
ENSG00000123143	956.166	-0.775537	0.135851	-5.70874	1.13815e-08	3.00746e-07	PKN1
ENSG00000197852	340.108	-0.760212	0.164166	-4.63076	3.64332e-06	4.95258e-05	FAM212B
ENSG00000100319	115.593	-0.654241	0.231258	-2.82906	0.00466854	0.0215025	ZMAT5
ENSG00000196562	1072.59	-0.612625	0.128232	-4.77747	1.77515e-06	2.61303e-05	SULF2
ENSG00000185386	206.583	-0.608268	0.188024	-3.23506	0.00121618	0.00715927	MAPK11
ENSG00000074842	468.094	-0.64112	0.152781	-4.19633	2.71277e-05	0.00028624	MYDGF
ENSG00000147697	142.524	-1.77636	0.231034	-7.68873	1.48598e-14	1.12908e-12	GSDMC
ENSG00000010438	177.312	-2.06976	0.222655	-9.29581	1.46096e-20	2.23306e-18	PRSS3
ENSG00000143801	133.524	-0.768185	0.21845	-3.51653	0.000437222	0.0030522	PSEN2
ENSG00000107281	209.668	-0.69931	0.1995	-3.50531	0.000456075	0.00316699	NPDC1
ENSG00000202515	76.8905	-1.47146	0.301668	-4.87775	1.073e-06	1.66799e-05	VTRNA1-3
ENSG00000175352	198.429	-0.998758	0.191735	-5.20906	1.89796e-07	3.61051e-06	NRIP3
ENSG00000129084	379.211	-0.816936	0.162738	-5.01995	5.16837e-07	8.76623e-06	PSMA1
ENSG00000115946	382.45	-0.621209	0.166711	-3.72627	0.000194338	0.00154075	PNO1
ENSG00000277791	779.045	-0.734626	0.11936	-6.15472	7.52103e-10	2.53497e-08	PSMB3
ENSG00000125912	379.087	-0.913308	0.172398	-5.29767	1.17287e-07	2.34307e-06	NCLN
ENSG00000100804	1011.96	-0.937488	0.123895	-7.56678	3.82575e-14	2.73312e-12	PSMB5
ENSG00000141994	73.6503	-0.661289	0.266456	-2.4818	0.0130721	0.0495053	DUS3L
ENSG00000142507	760.153	-0.761618	0.152527	-4.99334	5.93448e-07	9.93741e-06	PSMB6
ENSG00000143499	265.808	-0.614976	0.168172	-3.65683	0.000255358	0.00195839	SMYD2
ENSG00000205220	41.6526	-0.815529	0.302629	-2.69481	0.00704281	0.0299895	PSMB10
ENSG00000163638	1029.79	-0.685907	0.112601	-6.09149	1.11861e-09	3.59516e-08	ADAMTS9
ENSG00000175166	3816.27	-0.719881	0.088088	-8.17229	3.02583e-16	2.80103e-14	PSMD2
ENSG00000177674	143.57	-0.594507	0.221066	-2.68928	0.00716072	0.0304325	AGTRAP
ENSG00000108344	922.641	-0.664998	0.121207	-5.48647	4.10051e-08	9.35785e-07	PSMD3
ENSG00000090971	66.8974	-0.962889	0.284112	-3.38912	0.000701176	0.00454485	NAT14
ENSG00000110801	55.2894	-0.931899	0.294859	-3.16049	0.00157501	0.00887803	PSMD9
ENSG00000185627	1857.55	-0.598243	0.110146	-5.43138	5.59188e-08	1.22918e-06	PSMD13
ENSG00000002330	122.737	-0.835468	0.235043	-3.55454	0.000378645	0.00270652	BAD
ENSG00000100911	809.603	-0.603112	0.123453	-4.88536	1.03242e-06	1.61996e-05	PSME2
ENSG00000068724	100.249	-0.67491	0.255372	-2.64285	0.00822113	0.0339986	TTC7A
ENSG00000142552	429.32	-0.648055	0.153048	-4.23432	2.29245e-05	0.000247611	RCN3
ENSG00000100626	21.5229	-1.1569	0.3363	-3.44009	0.000581529	0.0039001	GALNT16
ENSG00000128578	238.195	-0.860668	0.187602	-4.58774	4.48061e-06	5.95863e-05	STRIP2
ENSG00000120278	985.102	-0.894643	0.124489	-7.1865	6.64726e-13	4.02664e-11	PLEKHG1
ENSG00000144959	451.648	-1.04099	0.158922	-6.55031	5.74181e-11	2.39606e-09	NCEH1
ENSG00000138134	23.7888	-1.27943	0.335659	-3.81171	0.000138011	0.00115258	STAMBPL1
ENSG00000116260	2078.04	-0.872671	0.125513	-6.95286	3.57962e-12	1.88216e-10	QSOX1
ENSG00000101255	275.331	-0.810305	0.192376	-4.21209	2.53014e-05	0.000270177	TRIB3
ENSG00000204439	190.151	-0.602571	0.191231	-3.15101	0.00162708	0.00910526	C6orf47
ENSG00000150787	248.794	-0.693838	0.173566	-3.99754	6.40033e-05	0.000596683	PTS
ENSG00000163661	6216.31	-1.13994	0.122421	-9.31169	1.25816e-20	1.94571e-18	PTX3
ENSG00000073008	2685.2	-0.993169	0.10524	-9.43722	3.82783e-21	6.36922e-19	PVR
ENSG00000089159	645.523	-0.67332	0.157961	-4.26258	2.02083e-05	0.000222664	PXN
ENSG00000185813	249.512	-0.588086	0.174365	-3.37273	0.000744257	0.00476767	PCYT2
ENSG00000100994	991.5	-0.739042	0.127687	-5.78792	7.12626e-09	1.96383e-07	PYGB
ENSG00000082126	128.011	-1.32503	0.251833	-5.26154	1.42854e-07	2.79854e-06	MPP4
ENSG00000128340	102.792	-1.31534	0.253904	-5.18046	2.21337e-07	4.10363e-06	RAC2
ENSG00000132341	4862.16	-0.587308	0.0917327	-6.40239	1.52967e-10	5.86225e-09	RAN
ENSG00000198258	962.236	-0.838737	0.120257	-6.97455	3.06862e-12	1.64641e-10	UBL5
ENSG00000185187	124.638	-0.915351	0.234174	-3.90884	9.27391e-05	0.000821466	SIGIRR
ENSG00000102317	4746.53	-0.626434	0.094801	-6.60789	3.89849e-11	1.70251e-09	RBM3
ENSG00000171552	512.875	-0.722413	0.162937	-4.43369	9.26359e-06	0.000112334	BCL2L1
ENSG00000117152	1694.13	-0.845873	0.101164	-8.3614	6.19791e-17	6.31562e-15	RGS4
ENSG00000269900	72538.7	-0.958771	0.32121	-2.98487	0.00283696	0.0143762	RMRP
ENSG00000283029	8543.08	-0.908231	0.334512	-2.71509	0.00662576	0.028444	RN7SL1
ENSG00000023191	708.099	-0.901405	0.134456	-6.70409	2.02664e-11	9.44688e-10	RNH1
ENSG00000176393	357.476	-0.631893	0.153658	-4.11234	3.91675e-05	0.000390339	RNPEP
ENSG00000123395	301.772	-1.01928	0.166308	-6.12885	8.85163e-10	2.94569e-08	ATG101
ENSG00000167526	5238.36	-0.604345	0.130643	-4.62594	3.72905e-06	5.05343e-05	RPL13
ENSG00000265681	58.3822	-0.773696	0.283784	-2.72636	0.00640378	0.0277814	RPL17
ENSG00000214026	166.683	-0.698812	0.217309	-3.21576	0.001301	0.00755708	MRPL23
ENSG00000137818	1300.63	-0.602853	0.156604	-3.84954	0.000118339	0.00101208	RPLP1
ENSG00000236824	15.0139	-0.977739	0.337228	-2.89934	0.00373944	0.0180916	BCYRN1
ENSG00000262814	31.2079	-0.920313	0.320745	-2.8693	0.0041138	0.0194658	MRPL12
ENSG00000128626	121.572	-1.16755	0.228347	-5.11304	3.17007e-07	5.66947e-06	MRPS12
ENSG00000175634	151.326	-1.07825	0.22238	-4.84865	1.24303e-06	1.89995e-05	RPS6KB2
ENSG00000170889	2646	-1.08478	0.12715	-8.53149	1.4447e-17	1.56946e-15	RPS9
ENSG00000115268	662.276	-0.667895	0.156774	-4.26024	2.04211e-05	0.000224632	RPS15
ENSG00000171848	831.326	-0.666503	0.124177	-5.36735	7.99002e-08	1.6845e-06	RRM2
ENSG00000197956	9821.16	-1.09826	0.0818639	-13.4157	4.89118e-41	5.84496e-38	S100A6
ENSG00000100241	277.462	-0.622495	0.188731	-3.29831	0.000972678	0.00591117	SBF1
ENSG00000105472	75.6375	-0.92342	0.278967	-3.31014	0.000932494	0.00572252	CLEC11A
ENSG00000124875	52.0211	-1.2404	0.303578	-4.08594	4.38991e-05	0.000430637	CXCL6
ENSG00000115884	73.6742	-0.994061	0.27471	-3.61859	0.000296215	0.00221235	SDC1
ENSG00000158042	879.722	-0.85882	0.122604	-7.0048	2.47345e-12	1.338e-10	MRPL17
ENSG00000101194	135.599	-1.28227	0.237985	-5.38803	7.12338e-08	1.52e-06	SLC17A9
ENSG00000127586	69.1657	-0.90933	0.275898	-3.29589	0.000981094	0.0059568	CHTF18
ENSG00000157020	1783.83	-0.737488	0.0955074	-7.72179	1.14708e-14	8.86963e-13	SEC13
ENSG00000001617	472.691	-0.795592	0.148259	-5.36622	8.04058e-08	1.69109e-06	SEMA3F
ENSG00000155307	64.7262	-0.876282	0.288754	-3.0347	0.00240773	0.012473	SAMSN1
ENSG00000107738	56.0303	-0.731519	0.290746	-2.51601	0.0118691	0.0456998	C10orf54
ENSG00000169718	187.677	-0.720017	0.209141	-3.44274	0.000575852	0.00387191	DUS1L
ENSG00000142910	1872.15	-1.07213	0.117692	-9.10965	8.26518e-20	1.19391e-17	TINAGL1
ENSG00000015532	292.909	-0.823324	0.174189	-4.72661	2.28297e-06	3.24078e-05	XYLT2
ENSG00000178980	1548.01	-1.12638	0.148553	-7.58239	3.39256e-14	2.43689e-12	SELENOW
ENSG00000186283	168.579	-0.629652	0.199726	-3.15259	0.00161831	0.00907153	TOR3A
ENSG00000136450	2802.44	-0.610359	0.104018	-5.86783	4.41544e-09	1.26451e-07	SRSF1
ENSG00000007384	208.233	-0.59487	0.190946	-3.11538	0.00183705	0.0100408	RHBDF1
ENSG00000250337	10.0703	-0.803306	0.320606	-2.50559	0.0122248	0.0468449	LINC01021
ENSG00000103245	124.422	-0.799724	0.233862	-3.41965	0.000627023	0.00415644	NARFL
ENSG00000188522	105.954	-0.632223	0.253521	-2.49377	0.0126395	0.0481737	FAM83G
ENSG00000090013	132.843	-0.772646	0.232517	-3.32297	0.000890638	0.00552498	BLVRB
ENSG00000165792	177.097	-0.642645	0.198666	-3.2348	0.00121728	0.00716069	METTL17
ENSG00000181026	633.187	-0.665145	0.128139	-5.19082	2.09374e-07	3.92054e-06	AEN
ENSG00000157350	271.445	-0.727229	0.180137	-4.03708	5.41198e-05	0.000517385	ST3GAL2
ENSG00000110080	159.548	-0.893652	0.207763	-4.30131	1.69789e-05	0.000192072	ST3GAL4
ENSG00000136830	2717.27	-1.03588	0.111231	-9.31287	1.2442e-20	1.94571e-18	FAM129B
ENSG00000163814	35.5783	-1.30634	0.32497	-4.01988	5.82276e-05	0.000551442	CDCP1
ENSG00000180992	327.317	-1.24478	0.162354	-7.66706	1.75982e-14	1.32188e-12	MRPL14
ENSG00000125901	236.443	-0.708882	0.176237	-4.02232	5.7628e-05	0.000546551	MRPS26
ENSG00000182154	303.787	-0.804911	0.178845	-4.5006	6.77615e-06	8.55643e-05	MRPL41
ENSG00000185608	258.396	-0.591885	0.17138	-3.45365	0.000553063	0.0037378	MRPL40
ENSG00000204351	321.768	-0.707314	0.1565	-4.51957	6.19653e-06	7.90809e-05	SKIV2L
ENSG00000165271	321.676	-0.782884	0.170742	-4.58519	4.53565e-06	6.01626e-05	NOL6
ENSG00000081692	98.9204	-0.915011	0.246394	-3.71361	0.000204325	0.00160926	JMJD4
ENSG00000105281	467.665	-0.925082	0.165924	-5.57535	2.47034e-08	6.00234e-07	SLC1A5
ENSG00000164889	479.973	-0.694728	0.155059	-4.4804	7.45034e-06	9.28291e-05	SLC4A2
ENSG00000183963	1530.65	-0.684181	0.104155	-6.5689	5.06872e-11	2.14239e-09	SMTN
ENSG00000183598	25.0986	-0.928137	0.327935	-2.83025	0.00465118	0.021445	HIST2H3D
ENSG00000173638	85.788	-1.10492	0.262505	-4.20912	2.56367e-05	0.000273092	SLC19A1
ENSG00000144136	2457.67	-0.8563	0.110991	-7.71503	1.20954e-14	9.29793e-13	SLC20A1
ENSG00000100075	324.114	-0.826158	0.167387	-4.93563	7.98925e-07	1.29653e-05	SLC25A1
ENSG00000103254	39.0719	-1.06747	0.322077	-3.31434	0.00091861	0.00565554	FAM173A
ENSG00000213753	151.853	-0.77563	0.221107	-3.50794	0.000451586	0.00313913	CENPBD1P1
ENSG00000125835	401.666	-1.47806	0.170046	-8.6921	3.55787e-18	4.17573e-16	SNRPB
ENSG00000143977	1176.05	-0.678957	0.127411	-5.32886	9.88303e-08	2.01727e-06	SNRPG
ENSG00000101400	37.7631	-0.906412	0.313793	-2.88857	0.00387	0.0185526	SNTA1
ENSG00000117143	2195.39	-0.701257	0.0993072	-7.06149	1.6473e-12	9.29e-11	UAP1
ENSG00000072310	189.356	-0.68138	0.202689	-3.3617	0.000774652	0.00491923	SREBF1
ENSG00000163479	2043.01	-0.597868	0.0968789	-6.1713	6.77319e-10	2.29468e-08	SSR2
ENSG00000114850	7047.37	-0.595283	0.098814	-6.02428	1.6986e-09	5.21685e-08	SSR3
ENSG00000252835	142.874	-0.619106	0.248264	-2.49375	0.0126403	0.0481737	SCARNA21
ENSG00000270066	541.367	-1.20566	0.315222	-3.8248	0.000130877	0.00109999	SCARNA2
ENSG00000252481	553.697	-0.751878	0.162067	-4.63931	3.49574e-06	4.79161e-05	SCARNA13
ENSG00000252010	70.1334	-1.13057	0.298455	-3.78807	0.000151824	0.00125113	SCARNA5
ENSG00000201998	45.763	-0.817135	0.326011	-2.50647	0.0121945	0.0467883	SNORA23
ENSG00000159167	135.209	-0.981253	0.237095	-4.13865	3.49353e-05	0.000354887	STC1
ENSG00000177156	1312.93	-0.636292	0.112544	-5.6537	1.57027e-08	3.98752e-07	TALDO1
ENSG00000168394	292.814	-0.875355	0.170895	-5.12218	3.02027e-07	5.4535e-06	TAP1
ENSG00000212232	375.068	-0.916484	0.336697	-2.72198	0.00648916	0.0280223	SNORD17
ENSG00000013588	560.412	-0.692635	0.136342	-5.08014	3.77148e-07	6.64559e-06	MIR614
ENSG00000140400	264.267	-0.603507	0.179768	-3.35715	0.000787511	0.00498403	MIR631
ENSG00000137310	181.447	-0.962931	0.200145	-4.81118	1.50044e-06	2.24128e-05	TCF19
ENSG00000145022	148.763	-0.63047	0.229641	-2.74545	0.00604275	0.0264685	TCTA
ENSG00000270141	119.377	-1.73536	0.256447	-6.76692	1.31549e-11	6.35741e-10	TERC
ENSG00000072274	3486.2	-1.01363	0.100589	-10.077	6.98234e-24	1.50019e-21	TFRC
ENSG00000100300	664.712	-1.54062	0.156433	-9.84841	6.96352e-23	1.3662e-20	TSPO
ENSG00000172009	238.137	-0.895066	0.177456	-5.04388	4.56182e-07	7.87978e-06	THOP1
ENSG00000108561	2490.73	-0.643333	0.117394	-5.48011	4.25056e-08	9.68347e-07	C1QBP
ENSG00000167900	105.774	-0.7487	0.236363	-3.16758	0.00153713	0.00869123	TK1
ENSG00000214063	318.197	-0.74361	0.174501	-4.26136	2.0319e-05	0.000223696	TSPAN4
ENSG00000184113	681.486	-1.11198	0.165391	-6.72331	1.77645e-11	8.39978e-10	CLDN5
ENSG00000111669	3382.57	-0.911988	0.0901668	-10.1145	4.76665e-24	1.0803e-21	TPI1
ENSG00000163468	5592.45	-0.622029	0.082902	-7.50318	6.22878e-14	4.33213e-12	CCT3
ENSG00000227195	812.299	-1.54178	0.163196	-9.44739	3.47375e-21	5.85416e-19	MIR663A
ENSG00000032389	313.2	-0.726868	0.160699	-4.52315	6.09253e-06	7.82858e-05	TSSC1
ENSG00000137267	144.621	-0.702997	0.218045	-3.22409	0.00126373	0.00737642	TUBB2A
ENSG00000117586	2603.02	-1.18639	0.107353	-11.0514	2.15878e-28	8.59915e-26	TNFSF4
ENSG00000105397	362.078	-0.599941	0.154057	-3.89427	9.84955e-05	0.000861457	TYK2
ENSG00000176890	196.097	-0.670411	0.203244	-3.29855	0.000971851	0.00590887	TYMS
ENSG00000255198	31.0266	-0.885605	0.32529	-2.72251	0.0064788	0.028005	SNHG9
ENSG00000131408	292.405	-0.652638	0.173802	-3.75506	0.000173298	0.00139669	NR1H2
ENSG00000183696	216.473	-0.654575	0.187329	-3.49425	0.000475404	0.00327526	UPP1
ENSG00000204394	589.681	-0.602959	0.13669	-4.41115	1.02823e-05	0.00012254	VARS
ENSG00000125753	869.063	-0.782781	0.152995	-5.1164	3.1143e-07	5.58493e-06	VASP
ENSG00000202048	82.3847	-0.974685	0.287254	-3.39312	0.000691017	0.00448564	SNORD114-20
ENSG00000147394	249.114	-1.03779	0.186981	-5.55023	2.85293e-08	6.81851e-07	ZNF185
ENSG00000115275	589.962	-0.903524	0.137581	-6.56723	5.1261e-11	2.1597e-09	MOGS
ENSG00000214706	412.285	-1.05913	0.153234	-6.91188	4.7828e-12	2.46549e-10	IFRD2
ENSG00000178537	204.499	-0.709534	0.190896	-3.71687	0.000201704	0.00159052	SLC25A20
ENSG00000169282	979.485	-1.79701	0.128294	-14.007	1.41337e-44	2.06431e-41	KCNAB1
ENSG00000173621	96.8703	-0.891984	0.260284	-3.42696	0.000610372	0.00406451	LRFN4
ENSG00000100162	15.3843	-1.2754	0.337785	-3.77579	0.000159504	0.00130148	CENPM
ENSG00000115539	139.095	-0.705116	0.218581	-3.22587	0.0012559	0.00733724	PDCL3
ENSG00000170892	153.512	-0.605993	0.212138	-2.8566	0.00428201	0.0200738	TSEN34
ENSG00000110104	219.767	-0.718325	0.190755	-3.76569	0.00016609	0.00134437	CCDC86
ENSG00000116455	187.778	-1.08943	0.19999	-5.44741	5.11088e-08	1.14062e-06	WDR77
ENSG00000142634	574.37	-0.91122	0.139877	-6.51442	7.29703e-11	2.97886e-09	EFHD2
ENSG00000131652	80.0187	-0.92145	0.264581	-3.48267	0.000496434	0.00340408	THOC6
ENSG00000185803	170.77	-1.07106	0.214289	-4.99822	5.78617e-07	9.71382e-06	SLC52A2
ENSG00000161981	156.099	-0.644081	0.206381	-3.12084	0.00180336	0.00990192	SNRNP25
ENSG00000180801	1200.4	-0.700287	0.110978	-6.31012	2.78816e-10	1.02662e-08	ARSJ
ENSG00000196449	152.035	-0.71967	0.209941	-3.42796	0.000608141	0.00405376	YRDC
ENSG00000170468	138.096	-0.684224	0.215696	-3.17217	0.00151302	0.00858382	C14orf169
ENSG00000130309	1617.02	-0.801285	0.121945	-6.57085	5.00298e-11	2.12829e-09	COLGALT1
ENSG00000100379	179.803	-0.900547	0.202764	-4.44136	8.93938e-06	0.000108804	KCTD17
ENSG00000177542	49.6206	-0.807474	0.298628	-2.70395	0.00685205	0.0292816	SLC25A22
ENSG00000063241	174.155	-1.03868	0.227891	-4.5578	5.16933e-06	6.76128e-05	ISOC2
ENSG00000175213	1639.98	-4.20971	0.177102	-23.7699	6.83864e-125	8.98939e-121	ZNF408
ENSG00000171241	456.103	-0.619092	0.146662	-4.2212	2.43e-05	0.000260967	SHCBP1
ENSG00000116771	18.5548	-0.970523	0.337508	-2.87556	0.00403311	0.0192379	AGMAT
ENSG00000177548	240.869	-0.856778	0.18269	-4.68979	2.73485e-06	3.82036e-05	RABEP2
ENSG00000135362	62.1653	-0.921376	0.284178	-3.24225	0.00118589	0.00700255	PRR5L
ENSG00000104723	433.132	-0.690657	0.150869	-4.57786	4.69755e-06	6.21846e-05	TUSC3
ENSG00000155034	50.9845	-0.806934	0.299344	-2.69567	0.00702464	0.0299413	FBXL18
ENSG00000148334	202.856	-0.738735	0.188509	-3.91884	8.89759e-05	0.000795098	PTGES2
ENSG00000122490	148.318	-0.968817	0.214331	-4.5202	6.17816e-06	7.89232e-05	PQLC1
ENSG00000278259	370.703	-0.82651	0.147097	-5.6188	1.92284e-08	4.78708e-07	MYO19
ENSG00000160991	528.064	-0.718954	0.147093	-4.88775	1.01997e-06	1.6057e-05	ORAI2
ENSG00000005238	268.715	-0.95677	0.189753	-5.04219	4.60239e-07	7.93943e-06	FAM214B
ENSG00000170638	125.504	-0.669555	0.247913	-2.70077	0.00691802	0.0295312	TRABD
ENSG00000177192	113.239	-0.789374	0.237653	-3.32154	0.000895216	0.0055436	PUS1
ENSG00000101152	1152.07	-0.822869	0.112799	-7.29502	2.98616e-13	1.90549e-11	DNAJC5
ENSG00000168917	129.958	-0.601157	0.218664	-2.74923	0.0059735	0.0262088	SLC35G2
ENSG00000224051	73.2551	-0.712226	0.27	-2.63787	0.00834275	0.0344427	CPTP
ENSG00000136490	225.354	-0.606185	0.184694	-3.28211	0.00103034	0.0062156	LIMD2
ENSG00000123810	40.6195	-1.04143	0.310999	-3.34867	0.000812018	0.00511206	B9D2
ENSG00000111667	736.963	-0.681642	0.126015	-5.40921	6.33039e-08	1.37315e-06	USP5
ENSG00000182871	3265.09	-0.636583	0.129494	-4.91595	8.83549e-07	1.4181e-05	COL18A1
ENSG00000175137	313.791	-0.605896	0.166406	-3.64108	0.0002715	0.00205935	SH3BP5L
ENSG00000049656	1166.96	-0.605267	0.110583	-5.47341	4.41448e-08	9.98766e-07	CLPTM1L
ENSG00000100836	324.534	-0.888184	0.199123	-4.46047	8.17785e-06	0.000100707	PABPN1
ENSG00000103257	145.206	-0.901511	0.22773	-3.95868	7.53655e-05	0.000689409	SLC7A5
ENSG00000274523	124.249	-0.702563	0.22315	-3.14838	0.00164176	0.00917993	RCC1L
ENSG00000114988	237.437	-0.622128	0.181943	-3.41936	0.000627679	0.00415869	LMAN2L
ENSG00000162129	332.982	-0.590985	0.162893	-3.62805	0.000285569	0.00214503	CLPB
ENSG00000088356	193.669	-0.67822	0.195277	-3.47312	0.000514453	0.00350751	PDRG1
ENSG00000178878	189.602	-0.69025	0.194399	-3.55069	0.000384221	0.00274042	APOLD1
ENSG00000166925	179.48	-0.761573	0.198445	-3.8377	0.000124193	0.0010546	TSC22D4
ENSG00000129968	278.344	-0.673496	0.171552	-3.92591	8.64021e-05	0.00077632	ABHD17A
ENSG00000042493	356.259	-0.830773	0.161172	-5.15456	2.54222e-07	4.67377e-06	CAPG
ENSG00000178605	43.5521	-0.922628	0.301837	-3.05671	0.00223781	0.0117528	GTPBP6
ENSG00000014216	963.031	-0.635199	0.138051	-4.6012	4.20057e-06	5.61144e-05	CAPN1
ENSG00000276180	164.382	-1.73434	0.243177	-7.13204	9.88945e-13	5.80343e-11	HIST1H4I
ENSG00000093009	174.766	-0.64382	0.192763	-3.33996	0.000837909	0.00524991	CDC45
ENSG00000196747	302.48	-1.26608	0.172508	-7.33929	2.14736e-13	1.3905e-11	HIST1H2AI
ENSG00000276903	67.5906	-0.95613	0.270995	-3.52822	0.000418358	0.00294712	HIST1H2AL
ENSG00000278463	170.529	-1.35125	0.199795	-6.76319	1.34991e-11	6.4761e-10	HIST1H2AB
ENSG00000185130	219.622	-0.713271	0.187137	-3.8115	0.000138126	0.0011528	HIST1H2BL
ENSG00000274290	181.334	-0.864744	0.209341	-4.13079	3.61513e-05	0.000365621	HIST1H2BE
ENSG00000169976	361.03	-0.628677	0.161325	-3.89696	9.74071e-05	0.00085475	SF3B5
ENSG00000275713	383.901	-0.613705	0.144148	-4.25748	2.06747e-05	0.000226663	HIST1H2BH
ENSG00000106077	33.6413	-0.881567	0.31938	-2.76024	0.00577587	0.0256067	ABHD11
ENSG00000278588	425.643	-0.998583	0.168576	-5.92364	3.14898e-09	9.34386e-08	HIST1H2BI
ENSG00000111665	54.0097	-1.01438	0.282747	-3.58759	0.000333744	0.00244133	CDCA3
ENSG00000129932	85.3621	-0.991839	0.255463	-3.88251	0.000103382	0.000898779	DOHH
ENSG00000274641	297.208	-0.78	0.164106	-4.75303	2.0039e-06	2.8883e-05	HIST1H2BO
ENSG00000275714	117.007	-0.910132	0.22719	-4.00604	6.17461e-05	0.000579338	HIST1H3A
ENSG00000278272	293.161	-0.938028	0.166607	-5.63017	1.80032e-08	4.51627e-07	HIST1H3C
ENSG00000275379	267.063	-0.653911	0.189629	-3.44837	0.000563971	0.00380369	HIST1H3I
ENSG00000273983	485.149	-1.3707	0.161261	-8.49988	1.89791e-17	2.01193e-15	HIST1H3G
ENSG00000197153	216.075	-1.12207	0.200884	-5.58567	2.32797e-08	5.70918e-07	HIST1H3J
ENSG00000278828	397.04	-1.49395	0.170373	-8.76871	1.8072e-18	2.1996e-16	HIST1H3H
ENSG00000274267	651.307	-0.848911	0.138921	-6.11073	9.91735e-10	3.23483e-08	HIST1H3B
ENSG00000278637	144.4	-0.922866	0.215083	-4.29075	1.78072e-05	0.000199724	HIST1H4A
ENSG00000164897	103.065	-0.648153	0.250811	-2.58423	0.00975964	0.0391249	TMUB1
ENSG00000126453	32.4466	-0.981051	0.318675	-3.07853	0.00208022	0.0110662	BCL2L12
ENSG00000197061	479.202	-0.921615	0.139935	-6.586	4.51832e-11	1.9496e-09	HIST1H4C
ENSG00000073169	87.3632	-0.777403	0.26483	-2.93548	0.00333034	0.0164206	SELENOO
ENSG00000158406	713.114	-0.656535	0.139462	-4.70763	2.50616e-06	3.53092e-05	HIST1H4H
ENSG00000149781	327.418	-2.02165	0.196228	-10.3026	6.8611e-25	1.6398e-22	FERMT3
ENSG00000105447	295.25	-1.26723	0.174737	-7.25222	4.09984e-13	2.5663e-11	GRWD1
ENSG00000126391	391.04	-0.903855	0.175517	-5.14968	2.60935e-07	4.78381e-06	FRMD8
ENSG00000129911	59.894	-0.903607	0.292555	-3.08868	0.00201048	0.0107517	KLF16
ENSG00000160072	215.169	-1.05148	0.19472	-5.39995	6.66581e-08	1.43408e-06	ATAD3B
ENSG00000132205	30.5765	-1.16169	0.324571	-3.57914	0.000344722	0.00251185	EMILIN2
ENSG00000158710	3776.33	-0.706	0.0989312	-7.13627	9.58945e-13	5.65262e-11	TAGLN2
ENSG00000124074	68.4465	-0.764111	0.273138	-2.79752	0.00514964	0.0232939	ENKD1
ENSG00000140853	95.3351	-0.669691	0.249594	-2.68312	0.00729385	0.0308685	NLRC5
ENSG00000132906	80.4399	-0.672423	0.265327	-2.53432	0.0112665	0.0438679	CASP9
ENSG00000242125	2513.1	-1.24977	0.332359	-3.76029	0.000169716	0.0013695	SNHG3
ENSG00000135617	121.58	-0.642925	0.22199	-2.89619	0.00377728	0.018221	PRADC1
ENSG00000149761	77.121	-0.979626	0.271648	-3.60624	0.000310665	0.00229808	NUDT22
ENSG00000168101	68.2949	-1.07469	0.289741	-3.70913	0.00020797	0.00163308	NUDT16L1
ENSG00000164077	153.132	-0.594847	0.207243	-2.87029	0.00410101	0.0194403	MON1A
ENSG00000183011	407.105	-0.862685	0.152266	-5.66565	1.46471e-08	3.73857e-07	NAA38
ENSG00000172366	33.1731	-0.900253	0.317358	-2.83671	0.00455811	0.0211099	MCRIP2
ENSG00000256053	149.34	-1.00497	0.224827	-4.46998	7.8228e-06	9.68274e-05	APOPT1
ENSG00000130165	113.447	-0.632345	0.238975	-2.64607	0.0081432	0.0337779	ELOF1
ENSG00000171476	154.226	-0.599718	0.213242	-2.81237	0.00491773	0.0223835	HOPX
ENSG00000176014	4382.84	-1.01063	0.0861568	-11.7301	8.93158e-32	5.59074e-29	TUBB6
ENSG00000183615	17.2987	-0.872037	0.338068	-2.57947	0.00989517	0.0395116	FAM167B
ENSG00000167553	1183.27	-1.05619	0.146289	-7.21989	5.203e-13	3.19595e-11	TUBA1C
ENSG00000167747	206.261	-1.0306	0.194331	-5.30335	1.13694e-07	2.28169e-06	C19orf48
ENSG00000176619	1489.79	-0.82261	0.109336	-7.52371	5.32426e-14	3.76276e-12	LMNB2
ENSG00000111863	206.786	-0.590398	0.18369	-3.2141	0.00130854	0.00758745	ADTRP
ENSG00000100410	434.79	-0.654709	0.151097	-4.33302	1.47074e-05	0.000168405	PHF5A
ENSG00000168389	37.3799	-1.15781	0.320071	-3.61736	0.000297621	0.00221954	MFSD2A
ENSG00000042286	87.6228	-0.680141	0.252028	-2.69868	0.00696161	0.0296919	AIFM2
ENSG00000181817	123.597	-1.04317	0.229057	-4.5542	5.25862e-06	6.87123e-05	LSM10
ENSG00000233016	269.686	-0.645034	0.221954	-2.90616	0.00365895	0.0177479	SNHG7
ENSG00000108797	205.709	-0.721575	0.199594	-3.61521	0.000300102	0.00223251	CNTNAP1
ENSG00000171617	893.019	-0.617648	0.12441	-4.96462	6.88371e-07	1.13108e-05	ENC1
ENSG00000274997	310.404	-1.50019	0.215114	-6.97393	3.08208e-12	1.64691e-10	HIST1H2AH
ENSG00000200879	26.9345	-0.844745	0.327724	-2.57762	0.00994846	0.0396641	SNORD14E
ENSG00000130589	180.305	-0.856425	0.214131	-3.99953	6.34685e-05	0.000592117	HELZ2
ENSG00000134684	1094.34	-0.683437	0.11205	-6.09937	1.06484e-09	3.44762e-08	YARS
ENSG00000160209	328.833	-0.854163	0.161332	-5.29445	1.19376e-07	2.38119e-06	PDXK
ENSG00000131435	247.935	-0.762384	0.187086	-4.07505	4.60039e-05	0.000447703	PDLIM4
ENSG00000074660	511.62	-0.755384	0.18157	-4.16028	3.17853e-05	0.000327957	SCARF1
ENSG00000118640	590.451	-1.18048	0.134903	-8.75059	2.12248e-18	2.55963e-16	VAMP8
ENSG00000068001	1588.58	-1.34177	0.118027	-11.3683	6.01281e-30	3.16154e-27	HYAL2
ENSG00000117411	395.009	-0.586317	0.151229	-3.87703	0.000105741	0.000915654	B4GALT2
ENSG00000159228	206.719	-0.812382	0.182694	-4.44668	8.72084e-06	0.00010644	CBR1
ENSG00000143537	2210.32	-1.09875	0.116741	-9.4118	4.87698e-21	8.01348e-19	ADAM15
ENSG00000157873	122.029	-0.792798	0.233385	-3.39696	0.000681395	0.00444418	TNFRSF14
ENSG00000175334	279.298	-0.597231	0.171897	-3.47436	0.000512064	0.00349485	BANF1
ENSG00000137563	434.033	-0.756242	0.160872	-4.70089	2.59032e-06	3.63779e-05	GGH
ENSG00000128918	1114.34	-0.607581	0.118787	-5.11487	3.13962e-07	5.62265e-06	ALDH1A2
ENSG00000171388	3981.84	-1.18425	0.1052	-11.2571	2.13568e-29	1.00263e-26	APLN
ENSG00000115525	268.61	-0.598963	0.176606	-3.39152	0.000695057	0.00450741	ST3GAL5
ENSG00000124541	816.653	-0.798833	0.121296	-6.58583	4.5236e-11	1.9496e-09	RRP36
ENSG00000176170	405.25	-1.1831	0.163126	-7.25268	4.08591e-13	2.5663e-11	SPHK1
ENSG00000138074	185.598	-0.673808	0.189017	-3.56479	0.000364146	0.00262429	SLC5A6
ENSG00000072958	354.734	-0.698693	0.159832	-4.37141	1.23445e-05	0.00014411	AP1M1
ENSG00000134057	939.495	-0.74221	0.118862	-6.24429	4.25729e-10	1.49631e-08	CCNB1
ENSG00000112576	400.955	-0.605334	0.153556	-3.9421	8.07697e-05	0.000730708	CCND3
ENSG00000277775	531.868	-1.63615	0.151304	-10.8137	2.96545e-27	9.28116e-25	HIST1H3F
ENSG00000196787	658.403	-1.00027	0.150974	-6.62546	3.46169e-11	1.53212e-09	HIST1H2AG
ENSG00000124635	639.909	-1.41753	0.133877	-10.5883	3.37645e-26	9.24656e-24	HIST1H2BJ
ENSG00000067798	496.517	-0.594761	0.140922	-4.2205	2.43756e-05	0.000261566	NAV3
ENSG00000162302	192.243	-0.922249	0.212746	-4.33497	1.45779e-05	0.000167213	RPS6KA4
ENSG00000119333	187.197	-0.732846	0.193326	-3.79072	0.000150212	0.00123951	WDR34
ENSG00000162063	191.344	-0.76578	0.193536	-3.95677	7.59685e-05	0.000694441	CCNF
ENSG00000186193	80.7815	-0.747584	0.252183	-2.96445	0.00303228	0.0152077	SAPCD2
ENSG00000127533	32.483	-1.73797	0.328399	-5.29225	1.20821e-07	2.40635e-06	F2RL3
ENSG00000238227	251.056	-0.9248	0.183971	-5.02688	4.98525e-07	8.4995e-06	C9orf69
ENSG00000184887	295.483	-0.873523	0.163037	-5.35781	8.42375e-08	1.75206e-06	BTBD6
ENSG00000184557	155.671	-0.913446	0.211763	-4.31352	1.60672e-05	0.000183019	SOCS3
ENSG00000007129	32.5548	-0.969739	0.324783	-2.98581	0.00282831	0.0143457	CEACAM21
ENSG00000179271	524.838	-0.617085	0.15339	-4.02298	5.74664e-05	0.000545412	GADD45GIP1
ENSG00000110711	362.161	-0.832848	0.162591	-5.12234	3.01767e-07	5.4535e-06	AIP
ENSG00000141295	123.058	-0.608144	0.219544	-2.77003	0.00560509	0.0249759	SCRN2
ENSG00000013588	560.412	-0.692635	0.136342	-5.08014	3.77148e-07	6.64559e-06	GPRC5A
ENSG00000142444	136.477	-0.753735	0.227273	-3.31642	0.000911775	0.00562689	C19orf52
ENSG00000134668	226.801	-0.745956	0.200086	-3.72818	0.000192871	0.00153097	SPOCD1
ENSG00000142002	306.003	-0.823353	0.177943	-4.62705	3.70915e-06	5.03166e-05	DPP9
ENSG00000141526	541.966	-1.19793	0.16304	-7.34743	2.02047e-13	1.32134e-11	SLC16A3
ENSG00000165915	303.144	-0.708456	0.176503	-4.01384	5.97384e-05	0.000564125	SLC39A13
ENSG00000100258	143.037	-0.739981	0.226955	-3.26047	0.00111229	0.00660388	LMF2
ENSG00000182087	902.059	-0.666966	0.141285	-4.72072	2.35016e-06	3.33256e-05	TMEM259
ENSG00000114767	149.234	-0.8607	0.20911	-4.11601	3.85487e-05	0.000385634	RRP9
ENSG00000076928	265.711	-0.666975	0.174746	-3.81683	0.000135178	0.00113107	ARHGEF1
ENSG00000187051	273.318	-1.04694	0.179573	-5.83017	5.53702e-09	1.56525e-07	RPS19BP1
ENSG00000160613	383.238	-0.675142	0.165597	-4.07701	4.56178e-05	0.000445833	PCSK7
ENSG00000034510	18252.6	-0.636649	0.0969118	-6.56937	5.05298e-11	2.14239e-09	TMSB10
ENSG00000120334	140.644	-0.658836	0.216837	-3.03839	0.00237846	0.0123528	CENPL
ENSG00000115602	4205.8	-0.908011	0.101309	-8.96277	3.16633e-19	4.21808e-17	IL1RL1
ENSG00000262919	114.913	-1.01622	0.241692	-4.20459	2.61554e-05	0.000277941	FAM58A
ENSG00000178999	89.3974	-0.827778	0.25084	-3.30002	0.000966783	0.0058835	AURKB
ENSG00000168936	120.834	-0.75772	0.230104	-3.29295	0.000991422	0.0060111	TMEM129
ENSG00000196923	296.007	-0.587126	0.175611	-3.34334	0.000827776	0.00519385	PDLIM7
ENSG00000017483	114.685	-0.688225	0.239413	-2.87464	0.00404488	0.0192715	SLC38A5
ENSG00000010278	4233.74	-0.826833	0.107456	-7.69459	1.41947e-14	1.08482e-12	CD9
ENSG00000178031	404.582	-0.586219	0.159097	-3.68467	0.000229002	0.00177457	ADAMTSL1
ENSG00000165983	43.4955	-0.906252	0.301677	-3.00404	0.00266417	0.0136161	PTER
ENSG00000071539	290.212	-0.766464	0.166604	-4.60051	4.21459e-06	5.62445e-05	TRIP13
ENSG00000105676	251.779	-1.05422	0.176907	-5.9592	2.53478e-09	7.64212e-08	ARMC6
ENSG00000160957	48.0017	-0.928783	0.298267	-3.11393	0.00184615	0.0100737	RECQL4
ENSG00000110031	273.01	-1.97971	0.211895	-9.34287	9.376e-21	1.50302e-18	LPXN
ENSG00000172057	256.252	-0.679468	0.189435	-3.58682	0.000334735	0.00244722	ORMDL3
ENSG00000134824	1864.52	-0.897467	0.130165	-6.89484	5.39242e-12	2.74742e-10	FADS2
ENSG00000073060	342.182	-0.586525	0.174411	-3.36288	0.000771327	0.00490841	SCARB1
ENSG00000050438	236.186	-0.702143	0.187244	-3.74987	0.000176923	0.00142329	SLC4A8
ENSG00000158859	955.522	-1.53534	0.125646	-12.2196	2.44391e-34	1.6908e-31	ADAMTS4
ENSG00000130513	664.76	-1.74279	0.1488	-11.7123	1.10236e-31	6.58659e-29	GDF15
ENSG00000112208	536.741	-0.742577	0.167279	-4.43915	9.03146e-06	0.000109823	BAG2
ENSG00000130755	132.451	-0.929908	0.221438	-4.1994	2.67621e-05	0.000283243	GMFG
ENSG00000115129	917.783	-0.915095	0.126552	-7.23101	4.7943e-13	2.97269e-11	TP53I3
ENSG00000197586	474.796	-0.800953	0.139213	-5.75344	8.74435e-09	2.36999e-07	ENTPD6
ENSG00000050820	956.474	-0.710919	0.139603	-5.09244	3.53483e-07	6.26218e-06	BCAR1
ENSG00000124688	246.932	-0.775525	0.177902	-4.35927	1.30497e-05	0.000151268	MAD2L1BP
ENSG00000160888	341.748	-0.685499	0.165332	-4.1462	3.38033e-05	0.000345996	IER2
ENSG00000174791	40.8551	-0.944128	0.306446	-3.08089	0.00206382	0.0109878	RIN1
ENSG00000187608	266.332	-1.19874	0.216004	-5.54961	2.8631e-08	6.8304e-07	ISG15
ENSG00000100034	2557.8	-0.704179	0.116346	-6.05246	1.42649e-09	4.46458e-08	PPM1F
ENSG00000085063	16796.1	-0.896995	0.0824457	-10.8798	1.43825e-27	4.84763e-25	CD59
ENSG00000135404	6472.77	-0.614622	0.112423	-5.46706	4.57566e-08	1.02992e-06	CD63
ENSG00000119640	81.0256	-0.690599	0.254154	-2.71725	0.00658273	0.0283148	ACYP1
ENSG00000135476	80.2064	-0.848738	0.267742	-3.16998	0.00152449	0.00864139	ESPL1
ENSG00000170381	51.5855	-1.16742	0.289856	-4.02759	5.63513e-05	0.000536377	SEMA3E
ENSG00000007312	13.2091	-1.19551	0.33516	-3.56698	0.000361122	0.00260392	CD79B
ENSG00000166803	67.0204	-0.758865	0.284547	-2.66692	0.00765496	0.0321381	KIAA0101
ENSG00000177697	2067.09	-0.897519	0.111971	-8.01564	1.09564e-15	9.66588e-14	CD151
ENSG00000115234	716.846	-0.648081	0.132206	-4.90206	9.48388e-07	1.51293e-05	SNX17
ENSG00000157014	77.2893	-0.776356	0.266062	-2.91795	0.00352338	0.0171727	TATDN2
ENSG00000162413	234.375	-0.980844	0.189472	-5.17673	2.25803e-07	4.18053e-06	KLHL21
ENSG00000242802	171.478	-0.796579	0.208804	-3.81496	0.000136205	0.00113894	AP5Z1
ENSG00000117399	269.058	-1.08621	0.179106	-6.06465	1.32244e-09	4.1989e-08	CDC20
ENSG00000013364	1803.57	-0.923434	0.106031	-8.70909	3.06331e-18	3.62767e-16	MVP
ENSG00000100918	144.693	-1.35157	0.212511	-6.36002	2.01727e-10	7.61985e-09	REC8
ENSG00000130489	65.5242	-0.707083	0.276841	-2.55411	0.010646	0.0419366	SCO2
ENSG00000263426	229.555	-1.47865	0.338616	-4.36673	1.26123e-05	0.000146715	NA
ENSG00000263740	45.6695	-1.44446	0.330117	-4.37559	1.21103e-05	0.000141628	NA
ENSG00000244642	17.4266	-1.09191	0.333973	-3.26945	0.00107758	0.00643562	NA
ENSG00000200972	23.4123	-0.920312	0.337998	-2.72283	0.00647249	0.028005	NA
ENSG00000228742	70.3406	-0.810785	0.273031	-2.96958	0.00298211	0.0150019	NA
ENSG00000267325	49.1865	-1.19227	0.30399	-3.92208	8.77885e-05	0.000786089	NA
ENSG00000231991	411.807	-1.16106	0.16354	-7.09952	1.2519e-12	7.18614e-11	NA
ENSG00000232533	114.789	-0.924864	0.240659	-3.84305	0.000121516	0.00103521	NA
ENSG00000206341	26.0214	-0.855443	0.329713	-2.5945	0.00947279	0.0381611	NA
ENSG00000260604	112.703	-0.869222	0.277015	-3.13782	0.0017021	0.0094286	NA
ENSG00000171889	31.7492	-0.899949	0.323366	-2.78307	0.00538471	0.0241659	NA
ENSG00000281398	34.5562	-0.945719	0.322411	-2.93327	0.00335411	0.0165254	NA
ENSG00000243193	18.9869	-0.843714	0.337445	-2.5003	0.0124088	0.0474445	NA
ENSG00000272599	53.4382	-0.887157	0.287103	-3.09003	0.00200139	0.0107276	NA
ENSG00000214176	129.017	-0.773433	0.22084	-3.50223	0.000461387	0.00319543	NA
ENSG00000267583	253.441	-0.676282	0.1731	-3.90689	9.34911e-05	0.000827012	NA
ENSG00000163364	164.492	-0.673869	0.200525	-3.36052	0.000777972	0.00493316	NA
ENSG00000266037	1144.71	-2.04999	0.285195	-7.18802	6.57364e-13	4.00049e-11	NA
ENSG00000124529	466.615	-0.986555	0.186172	-5.29917	1.16333e-07	2.32755e-06	NA
ENSG00000275180	52.2086	-0.8314	0.29822	-2.78788	0.00530544	0.0238999	NA
ENSG00000260924	18.7206	-0.847865	0.338293	-2.50631	0.0122	0.0467904	NA
ENSG00000250588	53.896	-0.882867	0.29827	-2.95996	0.00307681	0.0153782	NA
ENSG00000226958	216.152	-0.910844	0.337018	-2.70266	0.00687876	0.0293767	NA
ENSG00000198327	604.048	-0.758252	0.171262	-4.42744	9.53577e-06	0.000115315	NA
ENSG00000236345	14.4809	-0.916761	0.336942	-2.72082	0.00651193	0.0281022	NA
ENSG00000228649	47.3857	-0.790022	0.295711	-2.67161	0.00754891	0.0317639	NA
ENSG00000257605	15.8542	-0.857411	0.337105	-2.54346	0.0109762	0.0429794	NA
ENSG00000259001	80375	-1.01062	0.325521	-3.10463	0.00190517	0.010323	NA

## Sheet: downregulated
Ensembl ID	baseMean	log2FoldChange	lfcSE	stat	pvalue	padj	symbol
ENSG00000117020	1409.14	0.63645	0.101861	6.24821	4.1519e-10	1.46708e-08	AKT3
ENSG00000186814	258.25	0.598031	0.171051	3.49622	0.000471904	0.00325285	ZSCAN30
ENSG00000234420	227.654	1.08915	0.178005	6.11869	9.43486e-10	3.11585e-08	ZNF37BP
ENSG00000198865	18.5034	0.8818	0.33793	2.60942	0.00906962	0.0368084	CCDC152
ENSG00000227124	25.0331	2.08068	0.335006	6.21087	5.26904e-10	1.82748e-08	ZNF717
ENSG00000196458	271.968	0.644038	0.171102	3.76406	0.000167176	0.00135149	ZNF605
ENSG00000165813	765.314	0.671604	0.129529	5.18497	2.16054e-07	4.02841e-06	MIR2110
ENSG00000126016	9.20001	0.911792	0.32868	2.77411	0.00553536	0.0247491	MIR4329
ENSG00000234456	802.163	0.66796	0.117028	5.70768	1.14524e-08	3.01084e-07	MAGI2-AS3
ENSG00000184702	89.4502	1.22597	0.243844	5.02768	4.96437e-07	8.47488e-06	SEPT5-GP1BB
ENSG00000150593	485.769	0.672887	0.136486	4.93009	8.21929e-07	1.33221e-05	MIR4680
ENSG00000090470	293.505	0.657353	0.166237	3.95432	7.67518e-05	0.000699655	PDCD7
ENSG00000140937	151.916	4.01102	0.245674	16.3266	6.38188e-60	2.09725e-56	CDH11
ENSG00000214029	97.0561	0.641859	0.233295	2.75127	0.00593638	0.0260895	ZNF891
ENSG00000113522	794.616	0.655781	0.133242	4.92172	8.57869e-07	1.38364e-05	RAD50
ENSG00000140945	782.377	0.811311	0.115348	7.03357	2.01317e-12	1.11659e-10	CDH13
ENSG00000122644	876.569	0.647172	0.133202	4.85858	1.18231e-06	1.8156e-05	ARL4A
ENSG00000127914	2630.4	0.797067	0.107306	7.42801	1.10242e-13	7.46975e-12	AKAP9
ENSG00000158195	763.261	0.637949	0.121481	5.25144	1.50912e-07	2.9476e-06	WASF2
ENSG00000250241	20.6419	1.19426	0.334583	3.56941	0.000357782	0.00258478	LOC101927359
ENSG00000124383	1004.39	0.624063	0.14734	4.23554	2.28e-05	0.000246671	MPHOSPH10
ENSG00000132849	103.606	0.61599	0.235135	2.61973	0.00879982	0.0359347	PATJ
ENSG00000197579	955.351	0.67553	0.133875	5.04598	4.512e-07	7.81425e-06	TOPORS
ENSG00000139187	81.3692	0.717061	0.253156	2.83248	0.00461881	0.0213257	KLRG1
ENSG00000136436	952.329	0.684253	0.129019	5.30351	1.13595e-07	2.28169e-06	CALCOCO2
ENSG00000090376	444.928	0.593321	0.137848	4.30417	1.67613e-05	0.000189801	MIR6502
ENSG00000120885	3101.6	1.14304	0.0998998	11.4418	2.58419e-30	1.41538e-27	MIR6843
ENSG00000028137	222.704	0.957038	0.177124	5.4032	6.54609e-08	1.41295e-06	MIR7846
ENSG00000070756	4933.16	0.842026	0.0933748	9.0177	1.92072e-19	2.62999e-17	MIR7705
ENSG00000111276	547.391	0.922393	0.137526	6.70703	1.9863e-11	9.29178e-10	CDKN1B
ENSG00000129757	15.0642	1.06507	0.338401	3.14736	0.00164751	0.00920145	CDKN1C
ENSG00000154258	235.675	0.841424	0.17524	4.80155	1.57442e-06	2.34115e-05	ABCA9
ENSG00000141338	143.92	0.748585	0.20629	3.62881	0.000284734	0.00213998	ABCA8
ENSG00000124406	187.58	1.10807	0.18476	5.99738	2.00532e-09	6.10182e-08	ATP8A1
ENSG00000164346	1562.83	0.773357	0.139849	5.52994	3.20344e-08	7.58725e-07	NSA2
ENSG00000137693	510.421	0.701491	0.135371	5.18199	2.19535e-07	4.07597e-06	YAP1
ENSG00000250508	19.9048	1.33265	0.33613	3.96469	7.34922e-05	0.000674149	LOC105369364
ENSG00000070081	1688.69	0.67752	0.123153	5.50145	3.7667e-08	8.70431e-07	LOC105376575
ENSG00000136938	255.968	0.941224	0.174881	5.3821	7.36226e-08	1.56092e-06	ANP32B
ENSG00000095637	37.2903	0.814735	0.307207	2.65207	0.00799996	0.0332994	SORBS1
ENSG00000265972	404.658	0.805509	0.156594	5.14392	2.69063e-07	4.91228e-06	TXNIP
ENSG00000133110	2309.37	3.58986	0.212732	16.875	6.87372e-64	3.01183e-60	POSTN
ENSG00000131773	92.6301	1.22596	0.260506	4.70607	2.52539e-06	3.5504e-05	KHDRBS3
ENSG00000102908	1019.78	0.640678	0.120038	5.33728	9.43508e-08	1.94091e-06	NFAT5
ENSG00000132970	473.858	1.04821	0.141968	7.3834	1.54298e-13	1.01922e-11	WASF3
ENSG00000170271	84.2409	1.13549	0.242349	4.68534	2.79496e-06	3.89192e-05	FAXDC2
ENSG00000169621	114.01	0.911807	0.229465	3.97362	7.07888e-05	0.00065273	PROKR1
ENSG00000146278	891.355	0.79378	0.128556	6.17458	6.63405e-10	2.25335e-08	PNRC1
ENSG00000080561	228.638	1.02116	0.177533	5.75193	8.82307e-09	2.3864e-07	MID2
ENSG00000119397	411.476	0.956966	0.148023	6.465	1.013e-10	4.0351e-09	CNTRL
ENSG00000091428	124.501	0.695979	0.219153	3.17577	0.00149441	0.00848552	RAPGEF4
ENSG00000162616	5168.56	0.994708	0.121486	8.18783	2.65972e-16	2.47958e-14	DNAJB4
ENSG00000138080	21.2111	2.40176	0.337689	7.11234	1.14091e-12	6.57776e-11	EMILIN1
ENSG00000053254	419.281	0.795693	0.146551	5.42945	5.65287e-08	1.24052e-06	FOXN3
ENSG00000169306	36.196	1.12636	0.312446	3.60497	0.000312194	0.00230597	IL1RAPL1
ENSG00000173598	2183.14	0.959616	0.105983	9.05446	1.37249e-19	1.89909e-17	NUDT4
ENSG00000164985	1493.36	0.870566	0.132232	6.58364	4.59057e-11	1.97199e-09	PSIP1
ENSG00000090376	444.928	0.593321	0.137848	4.30417	1.67613e-05	0.000189801	IRAK3
ENSG00000168386	604.229	1.14591	0.162429	7.05485	1.72785e-12	9.66496e-11	FILIP1L
ENSG00000135324	185.911	1.85899	0.195594	9.50433	2.01334e-21	3.52872e-19	MRAP2
ENSG00000163001	615.341	0.622783	0.15406	4.04248	5.28892e-05	0.000506357	CFAP36
ENSG00000079156	92.441	0.862881	0.247744	3.48296	0.000495907	0.00340402	OSBPL6
ENSG00000164849	84.6319	0.869093	0.240858	3.60832	0.000308185	0.00228488	GPR146
ENSG00000131386	97.8604	1.17072	0.229023	5.11181	3.19092e-07	5.69127e-06	GALNT15
ENSG00000178338	159.476	0.870568	0.194277	4.48107	7.42715e-06	9.26279e-05	ZNF354B
ENSG00000148690	274.837	0.828091	0.179427	4.61521	3.92701e-06	5.29985e-05	FRA10AC1
ENSG00000120885	3101.6	1.14304	0.0998998	11.4418	2.58419e-30	1.41538e-27	CLU
ENSG00000139263	550.202	1.24002	0.151098	8.20671	2.27333e-16	2.1345e-14	LRIG3
ENSG00000140044	21.6334	1.19436	0.334218	3.57359	0.000352122	0.00255303	JDP2
ENSG00000166477	824.468	0.593128	0.130476	4.54588	5.47069e-06	7.12002e-05	LEO1
ENSG00000180787	30.3262	1.62195	0.325454	4.98366	6.23942e-07	1.03951e-05	ZFP3
ENSG00000178852	127.626	0.604457	0.214779	2.81432	0.00488813	0.0222719	EFCAB13
ENSG00000197044	143.327	0.611146	0.211449	2.89027	0.00384906	0.0184927	ZNF441
ENSG00000164692	254.032	1.02452	0.165091	6.20577	5.44312e-10	1.87795e-08	COL1A2
ENSG00000156171	555.895	0.712463	0.137123	5.1958	2.03839e-07	3.8498e-06	DRAM2
ENSG00000149346	146.205	0.609616	0.208476	2.92416	0.00345385	0.0169028	SLX4IP
ENSG00000162869	258.089	0.617998	0.193859	3.18788	0.00143322	0.00818761	PPP1R21
ENSG00000144810	3543.87	0.989056	0.104239	9.48834	2.34741e-21	4.06009e-19	COL8A1
ENSG00000162944	151.23	0.843338	0.206979	4.07451	4.61119e-05	0.000448329	RFTN2
ENSG00000111799	1246.95	1.49381	0.111975	13.3406	1.34445e-40	1.35945e-37	COL12A1
ENSG00000198585	639.234	0.611693	0.166371	3.67668	0.000236285	0.00182597	NUDT16
ENSG00000254535	36.5167	0.858311	0.312797	2.74399	0.00606979	0.0265604	PABPC4L
ENSG00000164318	18.1294	1.7544	0.337822	5.19326	2.06641e-07	3.88598e-06	EGFLAM
ENSG00000147576	11.7752	0.85566	0.336349	2.54396	0.0109602	0.0429425	ADHFE1
ENSG00000155621	196.902	0.650339	0.190006	3.42272	0.000619969	0.00411383	C9orf85
ENSG00000165338	234.242	0.59511	0.173787	3.42437	0.000616228	0.00409521	HECTD2
ENSG00000152404	361.554	0.809347	0.148594	5.44669	5.13166e-08	1.14332e-06	CWF19L2
ENSG00000139174	654.679	0.799366	0.126132	6.33752	2.335e-10	8.74462e-09	PRICKLE1
ENSG00000179195	511.43	0.674813	0.160565	4.20274	2.63707e-05	0.000279776	ZNF664
ENSG00000151338	648.765	0.648962	0.140801	4.60907	4.04474e-06	5.4238e-05	MIPOL1
ENSG00000139971	25.1305	0.830581	0.330269	2.51487	0.0119078	0.0458085	C14orf37
ENSG00000156050	73.6372	0.64427	0.258442	2.49291	0.0126703	0.0482615	FAM161B
ENSG00000137871	817.322	0.670319	0.113752	5.89282	3.79667e-09	1.10659e-07	LOC145783
ENSG00000140511	77.3717	0.887457	0.264426	3.35616	0.000790331	0.00499947	HAPLN3
ENSG00000070770	499.61	0.703756	0.144066	4.88496	1.03451e-06	1.62081e-05	CSNK2A2
ENSG00000128881	294.362	0.603251	0.169933	3.54994	0.000385323	0.00274678	TTBK2
ENSG00000184939	457.078	0.592916	0.142209	4.16934	3.05488e-05	0.000316192	ZFP90
ENSG00000198464	283.172	0.616254	0.168661	3.65379	0.000258398	0.00197709	ZNF480
ENSG00000198440	140.802	0.59931	0.209062	2.86666	0.00414834	0.019601	ZNF583
ENSG00000186300	139.733	0.675356	0.215421	3.13505	0.00171826	0.00951013	ZNF555
ENSG00000171827	243.76	0.688959	0.183778	3.74886	0.000177641	0.00142819	ZNF570
ENSG00000118523	4337.93	0.941387	0.106506	8.83883	9.67234e-19	1.22253e-16	CTGF
ENSG00000143869	79.3183	1.73626	0.314299	5.52425	3.30905e-08	7.7813e-07	GDF7
ENSG00000091986	493.73	1.62738	0.16145	10.0798	6.78592e-24	1.48668e-21	CCDC80
ENSG00000256043	232.366	0.755693	0.174055	4.3417	1.41385e-05	0.000162742	CTSO
ENSG00000109686	1472.93	0.60456	0.102369	5.90571	3.51139e-09	1.03492e-07	SH3D19
ENSG00000164463	448.55	0.819509	0.148665	5.51244	3.5389e-08	8.26268e-07	CREBRF
ENSG00000164221	494.016	0.806167	0.16108	5.00477	5.5928e-07	9.4253e-06	CCDC112
ENSG00000168566	338.6	0.644598	0.153939	4.18735	2.82231e-05	0.000295847	SNRNP48
ENSG00000126016	9.20001	0.911792	0.32868	2.77411	0.00553536	0.0247491	AMOT
ENSG00000171115	2454.53	0.95656	0.118482	8.07346	6.83338e-16	6.19481e-14	GIMAP8
ENSG00000184863	297.652	0.67796	0.162741	4.16589	3.10143e-05	0.000320758	RBM33
ENSG00000168672	459.929	0.738379	0.137233	5.38048	7.4288e-08	1.57249e-06	FAM84B
ENSG00000183354	465.331	0.924646	0.14105	6.55543	5.5482e-11	2.32265e-09	KIAA2026
ENSG00000276644	85.5952	0.802955	0.245699	3.26805	0.00108292	0.00646165	DACH1
ENSG00000167554	48.0598	1.098	0.290296	3.78233	0.000155368	0.00127406	ZNF610
ENSG00000251369	77.5832	0.664168	0.260017	2.55432	0.0106394	0.0419231	ZNF550
ENSG00000189042	137.641	0.688365	0.21443	3.21021	0.00132637	0.00766037	ZNF567
ENSG00000159640	247.285	0.694051	0.178204	3.8947	9.83223e-05	0.000861457	ACE
ENSG00000179144	852.206	1.46681	0.161417	9.08707	1.01747e-19	1.43814e-17	GIMAP7
ENSG00000048405	268.561	0.635495	0.171936	3.69611	0.000218928	0.00171298	ZNF800
ENSG00000188243	1459.15	0.679796	0.221235	3.07274	0.00212105	0.0112515	COMMD6
ENSG00000198947	162.506	0.842784	0.205397	4.1032	4.07474e-05	0.000404551	DMD
ENSG00000183044	27.1081	1.39497	0.328962	4.24052	2.23001e-05	0.00024226	ABAT
ENSG00000197635	295.527	1.14646	0.185609	6.17678	6.5423e-10	2.22794e-08	DPP4
ENSG00000157514	300.619	0.902217	0.172572	5.22806	1.71295e-07	3.32106e-06	TSC22D3
ENSG00000104823	46.9028	0.829342	0.292108	2.83916	0.00452325	0.0209729	ECH1
ENSG00000078401	5254.49	0.880651	0.109997	8.00616	1.18345e-15	1.0371e-13	EDN1
ENSG00000111752	54.2915	0.867721	0.289101	3.00144	0.00268704	0.0137223	PHC1
ENSG00000125266	818.14	1.43761	0.121058	11.8754	1.58939e-32	1.04462e-29	EFNB2
ENSG00000106780	230.227	0.681458	0.186418	3.65555	0.000256635	0.00196703	MEGF9
ENSG00000106546	1437.18	0.622526	0.11039	5.63933	1.70717e-08	4.30726e-07	AHR
ENSG00000133858	557.561	0.615256	0.142194	4.32687	1.51242e-05	0.000173027	ZFC3H1
ENSG00000151065	99.8288	0.688535	0.250312	2.7507	0.00594675	0.0261264	DCP1B
ENSG00000109381	450.571	0.618748	0.140738	4.39646	1.10032e-05	0.000130539	ELF2
ENSG00000111145	955.754	1.1123	0.11613	9.57807	9.88797e-22	1.75645e-19	ELK3
ENSG00000169621	114.01	0.911807	0.229465	3.97362	7.07888e-05	0.00065273	APLF
ENSG00000213853	85.7809	0.796672	0.243332	3.27401	0.00106032	0.00634697	EMP2
ENSG00000112297	744.45	0.89315	0.119784	7.45636	8.89486e-14	6.12162e-12	AIM1
ENSG00000183323	116.751	0.688772	0.225332	3.0567	0.00223791	0.0117528	CCDC125
ENSG00000116016	2915.5	0.693005	0.103599	6.68932	2.24205e-11	1.02689e-09	EPAS1
ENSG00000123572	39.9452	2.22963	0.322516	6.91325	4.73677e-12	2.45137e-10	NRK
ENSG00000159023	674.174	0.663571	0.123358	5.37925	7.47981e-08	1.58074e-06	EPB41
ENSG00000173275	286.107	0.781117	0.161937	4.8236	1.40993e-06	2.11812e-05	ZNF449
ENSG00000151491	329.017	0.959288	0.152171	6.30403	2.90008e-10	1.056e-08	EPS8
ENSG00000225383	22.7172	1.19647	0.336053	3.56036	0.000370347	0.00266168	SFTA1P
ENSG00000134899	217.907	0.589346	0.194205	3.03466	0.00240809	0.012473	ERCC5
ENSG00000157554	1915.1	0.741114	0.0939215	7.89078	3.00311e-15	2.54683e-13	ERG
ENSG00000148218	384.2	0.671073	0.154307	4.34896	1.36784e-05	0.000157999	ALAD
ENSG00000006468	256.059	0.638141	0.168833	3.77972	0.000157007	0.00128589	ETV1
ENSG00000139083	242.238	0.601234	0.169637	3.54425	0.000393738	0.00279013	ETV6
ENSG00000165092	1362.16	1.40744	0.128358	10.9649	5.63411e-28	1.94896e-25	ALDH1A1
ENSG00000111275	941.509	0.624635	0.119986	5.20592	1.93036e-07	3.66686e-06	ALDH2
ENSG00000177409	763.152	0.690006	0.139166	4.95816	7.11645e-07	1.16539e-05	SAMD9L
ENSG00000083857	170.438	0.727156	0.210542	3.45373	0.000552887	0.0037378	FAT1
ENSG00000165424	75.8008	0.713711	0.253638	2.8139	0.00489446	0.0222853	ZCCHC24
ENSG00000184254	212.653	0.937267	0.185945	5.04058	4.64134e-07	7.99612e-06	ALDH1A3
ENSG00000221909	105.061	0.707559	0.24331	2.90806	0.00363679	0.0176632	FAM200A
ENSG00000146555	15.9127	0.839613	0.330585	2.53978	0.0110923	0.0433438	SDK1
ENSG00000005108	799.016	0.646659	0.113053	5.71997	1.06541e-08	2.84073e-07	THSD7A
ENSG00000165626	171.629	0.670869	0.199378	3.3648	0.000765978	0.00488776	BEND7
ENSG00000189134	10.7074	1.08363	0.330221	3.28154	0.00103243	0.00622539	NKAPL
ENSG00000138685	627.846	0.922395	0.147824	6.23983	4.3805e-10	1.53551e-08	FGF2
ENSG00000179399	80.9213	0.808305	0.257187	3.14286	0.00167303	0.00930287	GPC5
ENSG00000119782	43.5661	0.841893	0.303235	2.77637	0.00549696	0.0246109	FKBP1B
ENSG00000213079	548.982	0.592932	0.139501	4.25037	2.13419e-05	0.000233394	SCAF8
ENSG00000135315	484.147	1.07766	0.150802	7.14617	8.92358e-13	5.30771e-11	CEP162
ENSG00000082438	162.663	0.767305	0.197771	3.87976	0.000104558	0.000907805	COBLL1
ENSG00000071246	924.511	0.710739	0.145485	4.8853	1.03273e-06	1.61996e-05	VASH1
ENSG00000107890	864.772	0.827505	0.133316	6.20709	5.39758e-10	1.86714e-08	ANKRD26
ENSG00000162631	13.3647	1.18587	0.33142	3.57816	0.000346023	0.00251993	NTNG1
ENSG00000081386	328.609	0.784133	0.164355	4.77098	1.83331e-06	2.68063e-05	ZNF510
ENSG00000198815	419.715	0.643867	0.145859	4.41432	1.01327e-05	0.000121306	FOXJ3
ENSG00000138722	46808.9	0.906006	0.0984907	9.19889	3.61651e-20	5.34146e-18	MMRN1
ENSG00000054598	103.136	1.19758	0.23809	5.02992	4.90676e-07	8.39835e-06	FOXC1
ENSG00000101004	186.344	0.596105	0.193753	3.07662	0.00209365	0.0111196	NINL
ENSG00000064042	402.516	0.795189	0.145538	5.46378	4.66095e-08	1.04732e-06	LIMCH1
ENSG00000211455	951	0.65413	0.117836	5.5512	2.83721e-08	6.79327e-07	STK38L
ENSG00000188994	939.93	0.715797	0.115878	6.17714	6.52732e-10	2.22794e-08	ZNF292
ENSG00000083642	920.095	0.657795	0.115581	5.69119	1.26155e-08	3.26439e-07	PDS5B
ENSG00000187239	363.308	1.14019	0.153067	7.44897	9.4075e-14	6.44071e-12	FNBP1
ENSG00000150907	507.157	1.01696	0.132424	7.67958	1.59616e-14	1.20583e-12	FOXO1
ENSG00000102935	8.23786	1.4072	0.311181	4.52211	6.12276e-06	7.84072e-05	ZNF423
ENSG00000123200	729.623	0.870229	0.146717	5.93135	3.00451e-09	8.97598e-08	ZC3H13
ENSG00000151702	1921.85	0.688361	0.100393	6.85668	7.04779e-12	3.50921e-10	FLI1
ENSG00000137815	359.848	0.71015	0.172115	4.12601	3.69114e-05	0.000371233	RTF1
ENSG00000137573	101.329	5.19196	0.300172	17.2966	4.98846e-67	3.27866e-63	SULF1
ENSG00000117523	1415.27	0.590781	0.108396	5.45021	5.03105e-08	1.12471e-06	PRRC2C
ENSG00000054654	869.014	1.19875	0.113975	10.5177	7.16187e-26	1.92128e-23	SYNE2
ENSG00000197969	1500	0.736002	0.104478	7.04455	1.86058e-12	1.03633e-10	VPS13A
ENSG00000101745	862.169	0.858932	0.129283	6.64383	3.05636e-11	1.36653e-09	ANKRD12
ENSG00000171735	157.076	0.986188	0.231559	4.25891	2.0543e-05	0.000225443	CAMTA1
ENSG00000134744	361.269	0.677218	0.160502	4.21937	2.44986e-05	0.000262456	ZCCHC11
ENSG00000115414	27051.2	0.594515	0.0766432	7.75692	8.70199e-15	6.89082e-13	FN1
ENSG00000109920	783.903	0.653412	0.121147	5.39355	6.908e-08	1.48133e-06	FNBP4
ENSG00000169946	96.8669	0.944137	0.24812	3.80516	0.000141713	0.001179	ZFPM2
ENSG00000164683	34.7586	0.995352	0.31693	3.14061	0.00168599	0.0093512	HEY1
ENSG00000118482	1598.89	0.806432	0.115736	6.96787	3.21785e-12	1.70559e-10	PHF3
ENSG00000156650	178.719	0.856297	0.198037	4.32393	1.53276e-05	0.000175201	KAT6B
ENSG00000167978	338.67	0.639185	0.175502	3.64204	0.000270491	0.00205522	SRRM2
ENSG00000162702	419.691	0.631478	0.145037	4.35393	1.33721e-05	0.000154766	ZNF281
ENSG00000011454	430.734	0.893214	0.153654	5.81314	6.13124e-09	1.72212e-07	RABGAP1
ENSG00000189369	71.527	0.653529	0.25909	2.5224	0.0116558	0.0450019	GSPT2
ENSG00000171467	187.891	0.785011	0.190193	4.12744	3.66819e-05	0.000370057	ZNF318
ENSG00000180071	9.97036	1.18271	0.32776	3.60846	0.000308016	0.00228488	ANKRD18A
ENSG00000165288	369.481	0.790604	0.155343	5.08941	3.59171e-07	6.35438e-06	BRWD3
ENSG00000178177	373.408	0.792425	0.161458	4.90793	9.20426e-07	1.47369e-05	LCORL
ENSG00000109458	264.527	0.692901	0.181301	3.82183	0.000132467	0.00111193	GAB1
ENSG00000166046	197.131	0.639957	0.191027	3.35008	0.000807875	0.00509085	TCP11L2
ENSG00000167257	135.877	0.806988	0.215827	3.73904	0.000184722	0.00147879	RNF214
ENSG00000234545	174.259	0.623981	0.209859	2.97334	0.00294582	0.0148477	FAM133B
ENSG00000164190	770.617	0.740356	0.12745	5.80898	6.28555e-09	1.7617e-07	NIPBL
ENSG00000154175	152.63	0.746668	0.207337	3.60124	0.000316709	0.00233491	ABI3BP
ENSG00000170011	500.522	0.978134	0.13008	7.51949	5.49913e-14	3.86557e-12	MYRIP
ENSG00000198795	1059.94	0.683603	0.115335	5.92711	3.08308e-09	9.1898e-08	ZNF521
ENSG00000038219	1213.04	0.821223	0.125798	6.52811	6.66026e-11	2.73591e-09	BOD1L1
ENSG00000018408	1667.97	0.707296	0.122129	5.79137	6.98145e-09	1.92797e-07	WWTR1
ENSG00000117614	1282.73	0.715026	0.145071	4.92879	8.27414e-07	1.33945e-05	SYF2
ENSG00000132424	1625.16	0.857826	0.109687	7.82069	5.25334e-15	4.18516e-13	PNISR
ENSG00000020181	325.3	1.591	0.157905	10.0757	7.07584e-24	1.50019e-21	ADGRA2
ENSG00000162804	173.545	0.664275	0.197162	3.36918	0.000753924	0.00481786	SNED1
ENSG00000197555	192.803	0.840165	0.184864	4.54478	5.49937e-06	7.14321e-05	SIPA1L1
ENSG00000152217	28.1009	1.67775	0.325644	5.15211	2.57576e-07	4.72881e-06	SETBP1
ENSG00000109046	5554.4	1.19516	0.106112	11.2632	1.99498e-29	9.71258e-27	WSB1
ENSG00000181722	86.4039	0.817412	0.247136	3.30754	0.000941207	0.00576169	ZBTB20
ENSG00000204104	236.306	0.73658	0.207649	3.54723	0.000389307	0.00276917	TRAF3IP1
ENSG00000157214	61.6213	1.2393	0.267078	4.64021	3.48052e-06	4.77572e-05	STEAP2
ENSG00000154217	130.501	0.750515	0.213906	3.50862	0.000450436	0.00313279	PITPNC1
ENSG00000092621	104.033	1.04923	0.23195	4.52352	6.08191e-06	7.82258e-05	PHGDH
ENSG00000146021	345.4	0.628685	0.150057	4.18963	2.79407e-05	0.000293356	KLHL3
ENSG00000107485	34.1653	0.956867	0.315772	3.03025	0.00244354	0.0126259	GATA3
ENSG00000154027	74.6012	3.19676	0.288396	11.0846	1.48956e-28	6.11884e-26	AK5
ENSG00000187210	439.91	0.879052	0.145088	6.05875	1.37187e-09	4.31776e-08	GCNT1
ENSG00000164647	459.852	0.616484	0.15704	3.92565	8.64943e-05	0.000776618	STEAP1
ENSG00000070756	4933.16	0.842026	0.0933748	9.0177	1.92072e-19	2.62999e-17	PABPC1
ENSG00000105821	616.47	0.674733	0.14803	4.55808	5.16236e-06	6.75889e-05	DNAJC2
ENSG00000265107	22.6502	1.91063	0.336986	5.66976	1.42994e-08	3.66406e-07	GJA5
ENSG00000078081	30.3816	1.11787	0.317619	3.51952	0.000432327	0.00302606	LAMP3
ENSG00000118407	540.659	1.07925	0.14831	7.27697	3.41413e-13	2.15763e-11	FILIP1
ENSG00000198075	41.7309	0.768004	0.300435	2.55631	0.010579	0.0417042	SULT1C4
ENSG00000150593	485.769	0.672887	0.136486	4.93009	8.21929e-07	1.33221e-05	PDCD4
ENSG00000118946	95.9804	0.688458	0.239737	2.87172	0.00408242	0.0193731	PCDH17
ENSG00000078053	12.9668	1.59154	0.333169	4.77698	1.77945e-06	2.61643e-05	AMPH
ENSG00000173230	3844.25	0.766499	0.0933384	8.21204	2.17456e-16	2.05645e-14	GOLGB1
ENSG00000149380	281.711	0.752683	0.177186	4.24797	2.15715e-05	0.000235122	P4HA3
ENSG00000177990	8.33859	1.12299	0.315858	3.55538	0.000377436	0.00270082	DPY19L2
ENSG00000166450	180.423	0.906525	0.190698	4.75372	1.99709e-06	2.88165e-05	PRTG
ENSG00000180229	141.012	0.933911	0.205479	4.54503	5.49269e-06	7.14158e-05	HERC2P3
ENSG00000186665	271.261	0.783693	0.165803	4.72665	2.28249e-06	3.24078e-05	C17orf58
ENSG00000154874	141.914	1.23841	0.210522	5.88254	4.0401e-09	1.17234e-07	CCDC144B
ENSG00000197619	110.66	0.906499	0.221164	4.09877	4.15351e-05	0.000410819	ZNF615
ENSG00000011454	430.734	0.893214	0.153654	5.81314	6.13124e-09	1.72212e-07	GPR21
ENSG00000091879	3571.82	0.75847	0.102692	7.38587	1.51464e-13	1.01066e-11	ANGPT2
ENSG00000180376	284.973	0.874909	0.173794	5.03416	4.7995e-07	8.22548e-06	CCDC66
ENSG00000144792	12.4025	1.84451	0.332623	5.54535	2.93364e-08	6.97336e-07	ZNF660
ENSG00000156831	429.812	0.642246	0.164176	3.91192	9.15644e-05	0.000812704	NSMCE2
ENSG00000173611	152.864	0.612584	0.233271	2.62606	0.00863793	0.0353724	SCAI
ENSG00000126882	390.638	1.00817	0.151073	6.6734	2.49944e-11	1.13293e-09	FAM78A
ENSG00000122970	324.57	0.676404	0.158438	4.2692	1.96175e-05	0.000217064	IFT81
ENSG00000187601	191.339	0.620214	0.20602	3.01046	0.00260853	0.0133629	MAGEH1
ENSG00000163884	17.056	0.945277	0.338359	2.79371	0.00521078	0.0235623	KLF15
ENSG00000181555	685.063	0.650031	0.130249	4.99068	6.01665e-07	1.00622e-05	SETD2
ENSG00000138382	309.886	0.586049	0.160919	3.64189	0.000270642	0.00205522	METTL5
ENSG00000167522	598.398	0.640984	0.14531	4.41115	1.02822e-05	0.00012254	ANKRD11
ENSG00000213366	25.1978	0.999348	0.328065	3.04619	0.00231761	0.0120941	GSTM2
ENSG00000100027	78.8994	0.873308	0.262787	3.32326	0.000889731	0.00552196	YPEL1
ENSG00000164116	27.2291	1.81876	0.326134	5.57672	2.45096e-08	5.97733e-07	GUCY1A3
ENSG00000061918	51.4976	1.65291	0.284581	5.80824	6.31336e-09	1.76573e-07	GUCY1B3
ENSG00000172733	29.2567	1.01502	0.32523	3.12093	0.00180283	0.00990192	PURG
ENSG00000151967	228.37	0.91983	0.214089	4.29649	1.73527e-05	0.000195795	SCHIP1
ENSG00000123636	1324.66	0.996994	0.111242	8.9624	3.1768e-19	4.21808e-17	BAZ2B
ENSG00000189060	639.061	0.870071	0.169414	5.13577	2.80993e-07	5.10879e-06	H1F0
ENSG00000196591	1122.8	0.6158	0.1279	4.8147	1.47422e-06	2.20462e-05	HDAC2
ENSG00000000971	2143.55	1.06975	0.119797	8.92971	4.27124e-19	5.61455e-17	CFH
ENSG00000013016	55.5023	2.30576	0.294408	7.83184	4.80769e-15	3.87712e-13	EHD3
ENSG00000095951	236.849	0.719959	0.177675	4.05212	5.07559e-05	0.000487829	HIVEP1
ENSG00000163412	182.824	0.796538	0.185877	4.2853	1.82496e-05	0.000204163	EIF4E3
ENSG00000078399	246.973	0.678604	0.182891	3.71043	0.000206911	0.0016267	HOXA9
ENSG00000180806	15.025	0.968689	0.332138	2.91653	0.00353954	0.0172323	HOXC9
ENSG00000114315	522.917	0.655601	0.14477	4.52856	5.93876e-06	7.66847e-05	HES1
ENSG00000135914	28.1635	1.33936	0.329142	4.06924	4.71659e-05	0.000457899	HTR2B
ENSG00000197841	204.394	0.801056	0.197691	4.05206	5.07683e-05	0.000487829	ZNF181
ENSG00000254004	559.415	0.704069	0.152874	4.60555	4.11383e-06	5.50115e-05	ZNF260
ENSG00000197928	123.809	0.660329	0.216077	3.05598	0.00224324	0.0117761	ZNF677
ENSG00000162687	23.6985	0.948289	0.335309	2.82811	0.00468244	0.0215514	KCNT2
ENSG00000234284	95.2466	0.84832	0.239383	3.54378	0.00039444	0.00279209	ZNF879
ENSG00000147036	10.1334	0.892383	0.328988	2.71251	0.00667762	0.0286292	LANCL3
ENSG00000089289	937.506	0.613056	0.131295	4.66929	3.02236e-06	4.18199e-05	IGBP1
ENSG00000140443	249.781	0.793616	0.181667	4.36852	1.25089e-05	0.000145771	IGF1R
ENSG00000115457	158.582	1.37749	0.240306	5.73224	9.91151e-09	2.66435e-07	IGFBP2
ENSG00000146674	56.6155	0.789537	0.27796	2.84047	0.00450471	0.0209164	IGFBP3
ENSG00000163453	5001.44	0.617534	0.212828	2.90157	0.003713	0.0179836	IGFBP7
ENSG00000240583	236.652	2.10882	0.186063	11.3339	8.91561e-30	4.50752e-27	AQP1
ENSG00000122641	125.068	1.46114	0.235055	6.21617	5.09446e-10	1.77161e-08	INHBA
ENSG00000104408	8495.7	0.585688	0.119448	4.90327	9.42534e-07	1.50542e-05	EIF3E
ENSG00000117595	32.3386	2.58987	0.327252	7.914	2.49245e-15	2.12748e-13	IRF6
ENSG00000169083	198.169	0.960187	0.185229	5.18377	2.17441e-07	4.04281e-06	AR
ENSG00000115232	269.485	1.40144	0.237458	5.90184	3.59474e-09	1.0524e-07	ITGA4
ENSG00000132470	147.334	1.04538	0.20582	5.07911	3.79205e-07	6.67289e-06	ITGB4
ENSG00000123104	4562.54	0.803491	0.0910447	8.82524	1.0923e-18	1.35455e-16	ITPR2
ENSG00000185869	60.9278	0.786604	0.276578	2.84406	0.00445433	0.0207264	ZNF829
ENSG00000154305	1370.32	0.823464	0.114072	7.21883	5.24377e-13	3.20601e-11	MIA3
ENSG00000219626	35.8598	0.901914	0.317662	2.83923	0.00452229	0.0209729	FAM228B
ENSG00000135976	368.636	1.26934	0.148368	8.55534	1.1752e-17	1.30916e-15	ANKRD36
ENSG00000184898	152.909	0.629282	0.207677	3.03011	0.00244467	0.0126268	RBM43
ENSG00000188177	106.58	0.768506	0.230021	3.34103	0.000834682	0.00523219	ZC3H6
ENSG00000186081	11.7203	1.76233	0.306981	5.74085	9.42043e-09	2.54274e-07	KRT5
ENSG00000205420	8.35317	1.20159	0.301603	3.984	6.7766e-05	0.000627755	KRT6A
ENSG00000171401	9.19046	1.43251	0.292281	4.90115	9.5278e-07	1.51751e-05	KRT13
ENSG00000128422	8.20524	0.824686	0.295316	2.79256	0.00522933	0.0236235	KRT17
ENSG00000181350	16.1807	1.05158	0.338153	3.10977	0.0018723	0.0101826	LRRC75A
ENSG00000197016	106.924	0.751579	0.241075	3.11762	0.00182318	0.00998989	ZNF470
ENSG00000206538	115.555	2.55112	0.304641	8.37418	5.56101e-17	5.71089e-15	VGLL3
ENSG00000091136	10868.3	0.670319	0.101594	6.59804	4.16618e-11	1.81339e-09	LAMB1
ENSG00000156466	90.7578	1.47661	0.268691	5.49557	3.89446e-08	8.96544e-07	GDF6
ENSG00000116678	773.51	1.1324	0.131972	8.58062	9.43606e-18	1.07942e-15	LEPR
ENSG00000113594	1113.09	0.668041	0.111911	5.96942	2.38101e-09	7.21162e-08	LIFR
ENSG00000099204	1814.39	1.00459	0.0961718	10.4458	1.5319e-25	3.94839e-23	ABLIM1
ENSG00000124374	26.7051	0.823566	0.323083	2.54909	0.0108006	0.0424056	PAIP2B
ENSG00000174501	342.376	0.963491	0.162346	5.93479	2.94213e-09	8.80964e-08	ANKRD36C
ENSG00000184305	41.9525	1.21764	0.299582	4.06446	4.81444e-05	0.000465337	CCSER1
ENSG00000177570	75.4614	1.78359	0.258853	6.89035	5.5654e-12	2.81374e-10	SAMD12
ENSG00000123384	62.5689	0.789749	0.278498	2.83575	0.00457187	0.0211461	LRP1
ENSG00000111144	1624.5	0.679241	0.0957183	7.09625	1.28184e-12	7.326e-11	LTA4H
ENSG00000170365	844.907	0.622419	0.113292	5.49396	3.93021e-08	9.01616e-07	SMAD1
ENSG00000116141	74.8752	0.751414	0.260685	2.88246	0.00394585	0.018868	MARK1
ENSG00000132561	81.1884	1.34145	0.262873	5.10304	3.34248e-07	5.9294e-06	MATN2
ENSG00000110492	770.528	0.722757	0.119638	6.04118	1.52989e-09	4.75423e-08	MDK
ENSG00000111339	383.92	1.12749	0.143351	7.86522	3.68445e-15	3.08485e-13	ART4
ENSG00000095015	381.536	0.728464	0.15392	4.73274	2.21513e-06	3.15812e-05	MAP3K1
ENSG00000106511	78.045	1.30274	0.255996	5.08891	3.6013e-07	6.36278e-06	MEOX2
ENSG00000170430	12.9783	0.842728	0.333808	2.52459	0.0115834	0.0448406	MGMT
ENSG00000111341	1028.46	1.96749	0.132679	14.829	9.51989e-50	2.08565e-46	MGP
ENSG00000178053	115.038	0.659521	0.23069	2.85891	0.00425101	0.0199641	MLF1
ENSG00000171843	225.549	0.994934	0.181174	5.4916	3.98309e-08	9.12155e-07	MLLT3
ENSG00000184481	96.9293	0.71864	0.239116	3.0054	0.00265229	0.0135645	FOXO4
ENSG00000087245	875.39	0.944296	0.136541	6.91585	4.65057e-12	2.41627e-10	MMP2
ENSG00000119711	208.277	1.10018	0.181858	6.04966	1.45153e-09	4.53216e-08	ALDH6A1
ENSG00000091972	81.5731	0.742051	0.259537	2.85913	0.00424806	0.0199641	CD200
ENSG00000015133	517.595	0.70111	0.132752	5.28135	1.28239e-07	2.52782e-06	CCDC88C
ENSG00000206149	175.118	1.38719	0.19646	7.06094	1.65376e-12	9.29e-11	HERC2P9
ENSG00000205763	92.5047	0.694792	0.246217	2.82187	0.00477447	0.0218754	RP9P
ENSG00000078399	246.973	0.678604	0.182891	3.71043	0.000206911	0.0016267	MIR196B
ENSG00000198899	232.301	0.876258	0.336399	2.60482	0.00919227	0.0372663	ATP6
ENSG00000228253	29.7742	1.04316	0.329345	3.16737	0.00153825	0.00869123	ATP8
ENSG00000198804	5972.28	1.29473	0.231308	5.59744	2.17544e-08	5.36513e-07	COX1
ENSG00000198712	1261.14	0.970865	0.333947	2.90725	0.00364624	0.0176993	COX2
ENSG00000198938	2332.53	0.796966	0.139542	5.7113	1.12114e-08	2.97725e-07	COX3
ENSG00000198727	321.094	0.863352	0.211069	4.09037	4.30682e-05	0.000424386	CYTB
ENSG00000198888	67.4329	0.814101	0.266508	3.0547	0.00225287	0.0118136	ND1
ENSG00000198763	75.9068	1.31714	0.278087	4.73642	2.17523e-06	3.10461e-05	ND2
ENSG00000198840	499.243	1.06051	0.167322	6.33814	2.32555e-10	8.73409e-09	ND3
ENSG00000198886	288.737	0.902715	0.209732	4.30414	1.67637e-05	0.000189801	ND4
ENSG00000198786	403.068	1.13748	0.192508	5.90876	3.44702e-09	1.01823e-07	ND5
ENSG00000133026	4665.8	1.56261	0.098326	15.8921	7.18664e-57	1.88937e-53	MYH10
ENSG00000196586	1769.27	0.650264	0.102147	6.36597	1.94066e-10	7.37281e-09	MYO6
ENSG00000145555	1751.56	0.800081	0.13505	5.92433	3.13573e-09	9.3256e-08	MYO10
ENSG00000058272	2471.7	0.74711	0.0953325	7.83688	4.61871e-15	3.77099e-13	PPP1R12A
ENSG00000187109	11010.9	0.60986	0.0883012	6.90659	4.96455e-12	2.53926e-10	NAP1L1
ENSG00000162599	235.558	0.734867	0.179746	4.08836	4.34443e-05	0.000427451	NFIA
ENSG00000147862	2246.11	0.686095	0.105981	6.47375	9.56004e-11	3.84302e-09	NFIB
ENSG00000008441	66.2166	0.831665	0.266405	3.12181	0.00179743	0.00988174	NFIX
ENSG00000116962	1166.83	0.761345	0.112545	6.76483	1.33468e-11	6.42651e-10	NID1
ENSG00000114857	1467.73	0.615651	0.10016	6.1467	7.91093e-10	2.64604e-08	NKTR
ENSG00000080802	121.919	0.792041	0.225385	3.51417	0.000441125	0.00307697	CNOT4
ENSG00000144061	117.848	0.705858	0.227014	3.10932	0.0018752	0.0101941	NPHP1
ENSG00000070081	1688.69	0.67752	0.123153	5.50145	3.7667e-08	8.70431e-07	NUCB2
ENSG00000126653	199.978	0.908281	0.230719	3.93673	8.25988e-05	0.000745715	MIR423
ENSG00000223749	82.3533	0.799106	0.250997	3.18373	0.00145389	0.00828767	MIR424
ENSG00000079482	177.521	0.704452	0.191038	3.68749	0.000226474	0.00175842	OPHN1
ENSG00000140386	158.855	0.787919	0.203495	3.87194	0.000107974	0.000931919	SCAPER
ENSG00000086991	196.55	0.665651	0.192919	3.45042	0.000559709	0.00377688	NOX4
ENSG00000149269	95.575	0.729708	0.235208	3.1024	0.0019196	0.0103833	PAK1
ENSG00000198399	1039.65	0.585143	0.11221	5.21469	1.84123e-07	3.52299e-06	ITSN2
ENSG00000166503	2336.2	0.660694	0.0988016	6.68708	2.27667e-11	1.03913e-09	HDGFRP3
ENSG00000185630	86.3051	0.906183	0.240347	3.77031	0.000163045	0.00132543	PBX1
ENSG00000162191	954.467	0.661895	0.148836	4.44714	8.70228e-06	0.000106398	UBXN1
ENSG00000078674	3834.44	0.844043	0.104142	8.10474	5.28591e-16	4.82523e-14	PCM1
ENSG00000185808	93.5694	0.668941	0.250973	2.66539	0.00768984	0.0322331	PIGP
ENSG00000154781	278.591	0.826483	0.183931	4.49343	7.00844e-06	8.81581e-05	CCDC174
ENSG00000159596	135.189	0.660171	0.216391	3.05083	0.00228213	0.0119326	TMEM69
ENSG00000130349	234.68	0.614938	0.185215	3.32013	0.000899758	0.00556248	C6orf203
ENSG00000150048	234.506	1.07809	0.186096	5.79318	6.90641e-09	1.91126e-07	CLEC1A
ENSG00000124785	64.3721	2.47873	0.296636	8.35613	6.48067e-17	6.55296e-15	NRN1
ENSG00000172086	468.024	0.741661	0.149165	4.97209	6.62337e-07	1.09791e-05	KRCC1
ENSG00000095787	1577.98	0.79169	0.1072	7.38516	1.5227e-13	1.01091e-11	WAC
ENSG00000115252	23.5508	1.46628	0.334946	4.37766	1.1996e-05	0.000140684	PDE1A
ENSG00000182022	404.119	0.971757	0.156249	6.21929	4.99403e-10	1.74129e-08	CHST15
ENSG00000154678	360.067	0.833161	0.195412	4.26362	2.01141e-05	0.000221812	PDE1C
ENSG00000111832	992.981	0.746083	0.121868	6.12208	9.23639e-10	3.05824e-08	RWDD1
ENSG00000172572	394.815	0.773019	0.142119	5.43924	5.3508e-08	1.18711e-06	PDE3A
ENSG00000184588	1423.97	0.616173	0.103465	5.95536	2.59504e-09	7.8059e-08	PDE4B
ENSG00000196247	126.017	0.969595	0.219219	4.42295	9.73606e-06	0.000117214	ZNF107
ENSG00000168077	663.49	0.782554	0.132549	5.90387	3.55082e-09	1.04388e-07	SCARA3
ENSG00000144366	249.463	0.597528	0.186502	3.20387	0.00135592	0.00779343	GULP1
ENSG00000171604	25.7281	0.866338	0.327999	2.64129	0.00825921	0.0341192	CXXC5
ENSG00000129048	24.172	1.62002	0.332051	4.87882	1.06721e-06	1.66215e-05	ACKR4
ENSG00000151332	102.456	0.653649	0.247942	2.6363	0.00838166	0.0345491	MBIP
ENSG00000174720	632.213	0.833261	0.132451	6.2911	3.15234e-10	1.13839e-08	LARP7
ENSG00000089048	668.363	0.654246	0.139705	4.68305	2.8264e-06	3.92323e-05	ESF1
ENSG00000165494	1051.46	0.652411	0.10859	6.00805	1.87772e-09	5.72682e-08	PCF11
ENSG00000004799	251.294	0.6786	0.184177	3.68449	0.000229157	0.00177457	PDK4
ENSG00000013374	988.553	0.586041	0.125807	4.65827	3.18883e-06	4.39845e-05	NUB1
ENSG00000164035	2578.04	0.76518	0.103847	7.36831	1.72809e-13	1.13579e-11	EMCN
ENSG00000054267	1367.39	0.825533	0.112894	7.31248	2.62266e-13	1.68994e-11	ARID4B
ENSG00000108848	1572.63	0.700187	0.117385	5.96488	2.44812e-09	7.39784e-08	LUC7L3
ENSG00000048649	1177.97	0.614869	0.105955	5.80312	6.50909e-09	1.8166e-07	RSF1
ENSG00000100625	74.9519	0.817878	0.266512	3.06882	0.00214909	0.0113721	SIX4
ENSG00000081923	2760.06	0.637439	0.0934142	6.82379	8.86688e-12	4.3329e-10	ATP8B1
ENSG00000057294	24.9976	1.79443	0.33708	5.32346	1.01809e-07	2.07486e-06	PKP2
ENSG00000181690	222.831	0.730949	0.186885	3.91123	9.18287e-05	0.0008145	PLAG1
ENSG00000185658	1615.27	0.632329	0.0986965	6.40681	1.48599e-10	5.72252e-09	BRWD1
ENSG00000184702	89.4502	1.22597	0.243844	5.02768	4.96437e-07	8.47488e-06	2005-09-01
ENSG00000108387	39.5205	1.15511	0.309728	3.72943	0.000191914	0.00152522	2004-09-01
ENSG00000128567	1637.67	0.741238	0.107941	6.86704	6.55454e-12	3.27602e-10	PODXL
ENSG00000070501	278.16	0.591002	0.176299	3.35227	0.000801531	0.00505572	POLB
ENSG00000170891	37.0248	1.22348	0.333558	3.66796	0.000244491	0.00188384	CYTL1
ENSG00000145990	750.577	0.896449	0.133552	6.71236	1.91497e-11	8.99009e-10	GFOD1
ENSG00000143971	517.404	0.646822	0.135598	4.77014	1.84099e-06	2.68887e-05	ETAA1
ENSG00000052126	219.342	0.832357	0.188638	4.41245	1.02206e-05	0.000122136	PLEKHA5
ENSG00000143190	98.4425	0.606337	0.242711	2.49819	0.0124831	0.0476728	POU2F1
ENSG00000091127	941.265	0.720814	0.122163	5.90045	3.62514e-09	1.05894e-07	PUS7
ENSG00000145390	1142.09	0.953882	0.113863	8.37748	5.40734e-17	5.59681e-15	USP53
ENSG00000138190	2590.32	0.797027	0.104806	7.60478	2.85383e-14	2.08409e-12	EXOC6
ENSG00000085224	3254.61	0.865581	0.114849	7.53668	4.8208e-14	3.42538e-12	ATRX
ENSG00000186951	94.7223	0.782385	0.238471	3.28084	0.00103499	0.00623509	PPARA
ENSG00000111261	291.479	0.707434	0.163247	4.3335	1.46754e-05	0.000168185	MANSC1
ENSG00000011258	292.953	0.70941	0.169609	4.18263	2.8816e-05	0.000300624	MBTD1
ENSG00000137960	542.745	0.98703	0.133368	7.4008	1.35364e-13	9.0784e-12	GIPC2
ENSG00000137871	817.322	0.670319	0.113752	5.89282	3.79667e-09	1.10659e-07	ZNF280D
ENSG00000099260	2684.35	1.32588	0.118928	11.1486	7.2719e-29	3.08352e-26	PALMD
ENSG00000137942	2819.24	0.672252	0.114308	5.88105	4.07668e-09	1.18035e-07	FNBP1L
ENSG00000044459	598.124	0.859809	0.149194	5.76305	8.2609e-09	2.2529e-07	CNTLN
ENSG00000163257	415.323	0.733678	0.153096	4.79228	1.64898e-06	2.44373e-05	DCAF16
ENSG00000166912	760.585	0.745349	0.122971	6.06116	1.35147e-09	4.27046e-08	MTMR10
ENSG00000147548	929.182	0.70339	0.12085	5.82038	5.87146e-09	1.65268e-07	WHSC1L1
ENSG00000118898	25.0114	1.51975	0.333745	4.55363	5.27268e-06	6.88276e-05	PPL
ENSG00000177692	32.05	1.02732	0.321886	3.19158	0.00141499	0.00810271	DNAJC28
ENSG00000087253	835.369	0.734923	0.132373	5.55191	2.82567e-08	6.77799e-07	LPCAT2
ENSG00000119938	92.2138	0.730763	0.241449	3.02658	0.00247341	0.0127452	PPP1R3C
ENSG00000134884	1851.87	0.633577	0.109804	5.77006	7.92437e-09	2.16561e-07	ARGLU1
ENSG00000165813	765.314	0.671604	0.129529	5.18497	2.16054e-07	4.02841e-06	CCDC186
ENSG00000126870	166.305	0.98866	0.198885	4.97102	6.66012e-07	1.10261e-05	WDR60
ENSG00000134186	527.014	0.900533	0.167784	5.36721	7.99639e-08	1.6845e-06	PRPF38B
ENSG00000174579	248.2	0.665856	0.173896	3.82905	0.000128637	0.00108602	MSL2
ENSG00000196368	35.4676	2.26626	0.322568	7.0257	2.13e-12	1.1715e-10	NUDT11
ENSG00000168137	480.233	0.590776	0.133682	4.41926	9.9041e-06	0.000119112	SETD5
ENSG00000073711	265.387	1.04135	0.166674	6.24779	4.16295e-10	1.46708e-08	PPP2R3A
ENSG00000147419	1228	0.762365	0.14137	5.39268	6.94149e-08	1.48609e-06	CCDC25
ENSG00000133574	5222.57	1.14072	0.123925	9.20493	3.41887e-20	5.10693e-18	GIMAP4
ENSG00000129534	991.993	0.668394	0.12601	5.3043	1.13109e-07	2.27689e-06	MIS18BP1
ENSG00000104341	755.422	1.41716	0.139768	10.1393	3.69568e-24	8.67495e-22	LAPTM4B
ENSG00000225470	344.542	0.932548	0.16925	5.50987	3.5909e-08	8.36921e-07	JPX
ENSG00000162545	58.8053	1.36345	0.278766	4.89102	1.00316e-06	1.58493e-05	CAMK2N1
ENSG00000196782	204.042	0.650184	0.181638	3.57956	0.000344168	0.00251059	MAML3
ENSG00000165115	101.407	0.804535	0.236747	3.39829	0.00067809	0.00442797	KIF27
ENSG00000056277	96.522	0.726453	0.24696	2.94158	0.00326542	0.0161489	ZNF280C
ENSG00000022556	46.9052	2.64313	0.320966	8.23493	1.79661e-16	1.72383e-14	NLRP2
ENSG00000086589	479.178	0.597342	0.135424	4.4109	1.02941e-05	0.000122569	RBM22
ENSG00000198185	9.48816	0.930568	0.324249	2.86992	0.00410571	0.0194555	ZNF334
ENSG00000060339	1433.23	0.770964	0.133475	5.77608	7.64617e-09	2.09394e-07	CCAR1
ENSG00000167766	560.426	0.617718	0.128493	4.80742	1.52894e-06	2.27868e-05	ZNF83
ENSG00000121931	347.32	0.587687	0.161498	3.63898	0.000273723	0.00207263	LRIF1
ENSG00000272886	236.026	0.613096	0.174136	3.52078	0.000430284	0.00301625	DCP1A
ENSG00000137073	487.425	0.645508	0.14257	4.52765	5.96433e-06	7.68639e-05	UBAP2
ENSG00000112304	470.802	0.828259	0.188607	4.39145	1.12599e-05	0.000133224	ACOT13
ENSG00000088970	115.019	0.909471	0.22539	4.03509	5.45809e-05	0.000521036	KIZ
ENSG00000116539	681.188	0.593485	0.123003	4.82494	1.40042e-06	2.10625e-05	ASH1L
ENSG00000089335	449.482	0.764381	0.147024	5.19902	2.00341e-07	3.79464e-06	ZNF302
ENSG00000005483	581.044	0.808604	0.141265	5.72403	1.04029e-08	2.7794e-07	KMT2E
ENSG00000128833	351.902	1.05087	0.147663	7.11664	1.10593e-12	6.43248e-11	MYO5C
ENSG00000155827	877.574	0.723785	0.128715	5.62314	1.87518e-08	4.68616e-07	RNF20
ENSG00000082497	66.6862	1.91553	0.296291	6.46502	1.01287e-10	4.0351e-09	SERTAD4
ENSG00000088882	20.6547	1.10927	0.334541	3.3158	0.000913802	0.00563411	CPXM1
ENSG00000047230	326.033	0.66459	0.161651	4.11126	3.93498e-05	0.000391858	CTPS2
ENSG00000111554	217.177	0.692932	0.179758	3.85481	0.000115818	0.000992459	MDM1
ENSG00000079257	1910.66	0.72919	0.113545	6.42206	1.3444e-10	5.21302e-09	LXN
ENSG00000158636	130.433	0.619116	0.21641	2.86084	0.00422518	0.0198997	EMSY
ENSG00000104047	229.989	0.713446	0.185732	3.84126	0.000122406	0.00104211	DTWD1
ENSG00000144476	100.181	0.618677	0.231802	2.66899	0.0076079	0.0319712	ACKR3
ENSG00000114698	1316.83	0.817815	0.122163	6.69446	2.16472e-11	1.00195e-09	PLSCR4
ENSG00000047617	219.04	1.22294	0.174973	6.98929	2.76276e-12	1.48838e-10	ANO2
ENSG00000102897	383.481	0.862354	0.161153	5.35117	8.73897e-08	1.81189e-06	LYRM1
ENSG00000128203	58.1579	1.00158	0.271473	3.68941	0.000224774	0.00174832	ASPHD2
ENSG00000125676	1493.89	0.645843	0.115418	5.59568	2.19755e-08	5.40951e-07	THOC2
ENSG00000138468	369.724	0.887808	0.163292	5.43695	5.42006e-08	1.19944e-06	SENP7
ENSG00000134247	723.359	0.980293	0.131007	7.48276	7.27791e-14	5.03516e-12	PTGFRN
ENSG00000113240	249.441	0.819881	0.169198	4.84569	1.26174e-06	1.92185e-05	CLK4
ENSG00000124212	12.7508	1.40874	0.333286	4.22681	2.37031e-05	0.000255182	PTGIS
ENSG00000203706	29.2733	1.06462	0.320503	3.32172	0.000894633	0.0055436	SERTAD4-AS1
ENSG00000095303	105.351	0.627249	0.23558	2.66257	0.00775467	0.0324737	PTGS1
ENSG00000186260	100.91	1.10866	0.233837	4.74119	2.12463e-06	3.03898e-05	MKL2
ENSG00000057935	225.601	0.720071	0.179793	4.005	6.20182e-05	0.000581476	MTA3
ENSG00000168916	549.24	0.733764	0.136763	5.36521	8.08561e-08	1.69785e-06	ZNF608
ENSG00000129422	2559.92	1.0567	0.126538	8.35086	6.77677e-17	6.80005e-15	MTUS1
ENSG00000196935	96.8593	0.765507	0.240525	3.18265	0.00145935	0.00831157	SRGAP1
ENSG00000150477	55.5718	0.74939	0.28115	2.66545	0.00768861	0.0322331	KIAA1328
ENSG00000136383	150.872	1.59251	0.222368	7.1616	7.97387e-13	4.78614e-11	ALPK3
ENSG00000197566	167.643	0.799162	0.201503	3.966	7.30875e-05	0.000671843	ZNF624
ENSG00000110318	114.992	1.17123	0.225617	5.19123	2.08911e-07	3.91746e-06	CEP126
ENSG00000138650	481.078	1.7015	0.138272	12.3055	8.46109e-35	6.17894e-32	PCDH10
ENSG00000163617	63.9138	0.725704	0.277684	2.61342	0.0089642	0.0365152	CCDC191
ENSG00000215271	112.884	0.675364	0.224314	3.0108	0.00260557	0.0133529	HOMEZ
ENSG00000165757	790.78	0.625897	0.12213	5.12485	2.97778e-07	5.39902e-06	KIAA1462
ENSG00000138771	10.4222	1.17478	0.32992	3.56079	0.000369736	0.00265874	SHROOM3
ENSG00000135205	19.6758	0.884745	0.335563	2.6366	0.00837419	0.0345291	CCDC146
ENSG00000115109	418.183	0.628004	0.147254	4.26476	2.00116e-05	0.000220867	EPB41L5
ENSG00000168116	507.884	0.682368	0.151773	4.49597	6.92538e-06	8.71974e-05	KIAA1586
ENSG00000163510	425.859	0.618949	0.141949	4.36037	1.29844e-05	0.000150644	CWC22
ENSG00000175354	292.668	0.62569	0.177014	3.53469	0.00040825	0.00288363	PTPN2
ENSG00000196912	142.982	0.72867	0.20715	3.5176	0.000435475	0.00304236	ANKRD36B
ENSG00000164331	168.456	0.672722	0.204413	3.291	0.000998317	0.00604462	ANKRA2
ENSG00000153707	272.018	1.0525	0.165463	6.36096	2.00493e-10	7.59505e-09	PTPRD
ENSG00000144724	1004.15	0.611684	0.107194	5.70635	1.15424e-08	3.0224e-07	PTPRG
ENSG00000105426	64.3007	0.928455	0.279103	3.32657	0.000879217	0.00547739	PTPRS
ENSG00000143363	61.4095	0.705384	0.279652	2.52236	0.011657	0.0450019	PRUNE1
ENSG00000148143	143.501	0.959762	0.215533	4.45297	8.46925e-06	0.000103948	ZNF462
ENSG00000119707	1678.26	0.648055	0.105625	6.13542	8.4933e-10	2.83362e-08	RBM25
ENSG00000169213	565.107	0.804654	0.133041	6.04817	1.46503e-09	4.56345e-08	RAB3B
ENSG00000114200	31.302	1.61435	0.332013	4.86232	1.16018e-06	1.78788e-05	BCHE
ENSG00000032219	603.519	1.11964	0.130486	8.58053	9.44337e-18	1.07942e-15	ARID4A
ENSG00000074527	3280.91	0.72283	0.0878231	8.23052	1.86406e-16	1.77558e-14	NTN4
ENSG00000122257	493.422	0.921934	0.143109	6.44218	1.17771e-10	4.64894e-09	RBBP6
ENSG00000103479	868.224	0.65647	0.110966	5.91597	3.29931e-09	9.76788e-08	RBL2
ENSG00000126950	187.143	0.742781	0.210457	3.52937	0.000416546	0.0029375	TMEM35A
ENSG00000114115	9.58161	2.08579	0.315606	6.60886	3.87302e-11	1.69703e-09	RBP1
ENSG00000171791	50.4818	0.838659	0.291931	2.8728	0.00406855	0.0193491	BCL2
ENSG00000137710	5723.5	0.588385	0.100824	5.83576	5.35471e-09	1.52025e-07	RDX
ENSG00000035928	1344.34	0.642078	0.108761	5.90355	3.55768e-09	1.04388e-07	RFC1
ENSG00000117000	317.955	0.599071	0.160826	3.72496	0.000195344	0.0015478	RLF
ENSG00000129538	463.211	0.662574	0.140665	4.7103	2.47354e-06	3.4887e-05	RNASE1
ENSG00000110987	91.6612	0.659015	0.23916	2.75554	0.00585957	0.025847	BCL7A
ENSG00000067900	2279.41	0.592991	0.106479	5.5691	2.56058e-08	6.19868e-07	ROCK1
ENSG00000156313	419.104	0.869006	0.152138	5.71195	1.11687e-08	2.97192e-07	RPGR
ENSG00000164684	284.925	1.02792	0.17598	5.84111	5.18529e-09	1.47534e-07	ZNF704
ENSG00000071242	753.906	0.609453	0.129894	4.69193	2.70646e-06	3.78472e-05	RPS6KA2
ENSG00000134243	412.565	0.804706	0.144767	5.55864	2.71881e-08	6.55757e-07	SORT1
ENSG00000197747	1049.44	0.630216	0.162495	3.87836	0.000105161	0.000911837	S100A10
ENSG00000160633	470.132	0.704961	0.144424	4.88119	1.0545e-06	1.64625e-05	SAFB
ENSG00000137266	25.1977	1.11836	0.332426	3.36422	0.000767593	0.00489331	SLC22A23
ENSG00000182568	81.8125	0.958235	0.244858	3.91344	9.09923e-05	0.000809265	SATB1
ENSG00000204842	212.389	0.684107	0.201677	3.39209	0.000693626	0.00450035	ATXN2
ENSG00000182492	473.516	1.74763	0.134973	12.9479	2.41358e-38	2.26618e-35	BGN
ENSG00000169439	42.2903	1.00301	0.317712	3.15697	0.00159419	0.0089669	SDC2
ENSG00000154864	98.2266	1.28115	0.254368	5.03658	4.73923e-07	8.13279e-06	PIEZO2
ENSG00000188404	69.617	0.662788	0.259591	2.5532	0.0106738	0.0420332	SELL
ENSG00000184205	265.302	0.927128	0.169946	5.45543	4.88539e-08	1.09401e-06	TSPYL2
ENSG00000129595	149.877	0.727272	0.212274	3.4261	0.000612313	0.00407537	EPB41L4A
ENSG00000115267	237.434	0.891343	0.190283	4.6843	2.80917e-06	3.90758e-05	IFIH1
ENSG00000214765	86.9755	0.933723	0.254438	3.66975	0.000242784	0.00187179	SEPT7P2
ENSG00000110077	64.3635	0.739903	0.275785	2.68289	0.00729884	0.0308797	MS4A6A
ENSG00000214944	2125.98	0.698156	0.0914274	7.63618	2.23757e-14	1.65241e-12	ARHGEF28
ENSG00000167693	557.418	0.672511	0.135074	4.97881	6.3975e-07	1.06181e-05	NXN
ENSG00000235505	621.395	0.80809	0.13271	6.08915	1.13512e-09	3.6393e-08	LOC643733
ENSG00000166922	18.2786	1.22318	0.337936	3.61955	0.000295118	0.00220667	SCG5
ENSG00000131171	1450.59	0.604707	0.113375	5.3337	9.62301e-08	1.97032e-06	SH3BGRL
ENSG00000143429	51.7162	0.993983	0.301335	3.2986	0.00097169	0.00590887	LOC645166
ENSG00000206432	23.1666	1.5054	0.335366	4.48884	7.16137e-06	8.96535e-05	TMEM200C
ENSG00000073849	1997.86	0.787849	0.0921545	8.54922	1.23926e-17	1.35768e-15	ST6GAL1
ENSG00000125351	185.369	1.14192	0.215406	5.30123	1.15024e-07	2.30486e-06	UPF3B
ENSG00000111011	1089.58	0.60396	0.136813	4.41449	1.01248e-05	0.000121306	RSRC2
ENSG00000060237	686.652	0.608382	0.13122	4.63636	3.54604e-06	4.8454e-05	WNK1
ENSG00000125378	436.106	1.39348	0.141484	9.84902	6.92143e-23	1.3662e-20	BMP4
ENSG00000197603	696.103	0.642614	0.119877	5.36063	8.2933e-08	1.73592e-06	C5orf42
ENSG00000198093	130.388	0.738754	0.228682	3.23049	0.0012358	0.00724234	ZNF649
ENSG00000196632	56.2409	0.743252	0.286862	2.59097	0.00957047	0.0384486	WNK3
ENSG00000153162	2247.41	0.678199	0.0987463	6.86809	6.50672e-12	3.26454e-10	BMP6
ENSG00000189223	28.9554	2.02773	0.334539	6.06126	1.35061e-09	4.27046e-08	PAX8-AS1
ENSG00000174640	38.0484	1.2613	0.305206	4.13263	3.58636e-05	0.000363756	SLCO2A1
ENSG00000080503	973.456	0.612226	0.121735	5.02915	4.92647e-07	8.42113e-06	SMARCA2
ENSG00000071794	942.725	0.641197	0.115209	5.56554	2.61344e-08	6.31502e-07	HLTF
ENSG00000205189	808.737	0.595524	0.120915	4.92516	8.42935e-07	1.3629e-05	ZBTB10
ENSG00000102010	3648.62	1.11788	0.107965	10.3541	4.00733e-25	9.93895e-23	BMX
ENSG00000139613	1021.1	0.609914	0.124447	4.90099	9.53564e-07	1.51751e-05	SMARCC2
ENSG00000023608	67.8506	0.783182	0.298434	2.62431	0.0086825	0.0355328	SNAPC1
ENSG00000115904	331.189	0.62786	0.152236	4.12424	3.71954e-05	0.000373802	SOS1
ENSG00000138385	3505.98	0.617756	0.112441	5.49407	3.92774e-08	9.01616e-07	SSB
ENSG00000144681	10.1775	1.06307	0.326816	3.25281	0.0011427	0.00676306	STAC
ENSG00000115415	2978.48	1.11314	0.117634	9.46274	2.99975e-21	5.12099e-19	STAT1
ENSG00000138378	29.8664	1.61187	0.319902	5.03865	4.68828e-07	8.05588e-06	STAT4
ENSG00000152518	237.596	1.10425	0.175065	6.30768	2.83253e-10	1.04004e-08	ZFP36L2
ENSG00000109193	103.332	3.32178	0.269204	12.3393	5.56463e-35	4.30277e-32	SULT1E1
ENSG00000130303	232.365	1.19091	0.19452	6.12231	9.2231e-10	3.05824e-08	BST2
ENSG00000197321	1606.66	0.63342	0.104623	6.05432	1.41015e-09	4.42397e-08	SVIL
ENSG00000067715	304.324	0.806112	0.158854	5.07456	3.88399e-07	6.81643e-06	SYT1
ENSG00000119138	283.561	0.64417	0.167734	3.84043	0.000122818	0.00104427	KLF9
ENSG00000112592	103.12	0.787044	0.245389	3.20733	0.00133974	0.00771057	TBP
ENSG00000196628	4489.07	0.725005	0.0817382	8.86984	7.32488e-19	9.34812e-17	TCF4
ENSG00000116539	681.188	0.593485	0.123003	4.82494	1.40042e-06	2.10625e-05	MIR555
ENSG00000169131	216.809	0.998128	0.179755	5.55273	2.81249e-08	6.75872e-07	ZNF354A
ENSG00000147601	212.502	0.6264	0.1793	3.49357	0.0004766	0.00328178	TERF1
ENSG00000114126	278.281	0.862523	0.180832	4.76975	1.84452e-06	2.69103e-05	TFDP2
ENSG00000003436	10445.6	1.13582	0.0974351	11.6572	2.10911e-31	1.2054e-28	TFPI
ENSG00000092969	349.525	1.00026	0.203208	4.92235	8.55108e-07	1.38088e-05	TGFB2
ENSG00000169231	127.919	0.632624	0.21733	2.91089	0.00360405	0.0175204	THBS3
ENSG00000104067	2444.3	0.975126	0.101294	9.62665	6.1707e-22	1.12658e-19	TJP1
ENSG00000065717	74.8155	0.712811	0.271256	2.62781	0.00859356	0.0352537	TLE2
ENSG00000106829	211.427	0.598732	0.197318	3.03435	0.00241056	0.0124751	TLE4
ENSG00000028137	222.704	0.957038	0.177124	5.4032	6.54609e-08	1.41295e-06	TNFRSF1B
ENSG00000076554	208.111	0.810526	0.17827	4.54663	5.45123e-06	7.10173e-05	TPD52
ENSG00000047410	5482.99	0.702308	0.105802	6.63792	3.18148e-11	1.41765e-09	TPR
ENSG00000082512	192.36	0.630511	0.184556	3.41636	0.000634638	0.00419845	TRAF5
ENSG00000067445	35.5057	1.48555	0.319863	4.64434	3.41157e-06	4.68601e-05	TRO
ENSG00000182670	3167.55	0.637686	0.0942135	6.76852	1.3011e-11	6.31107e-10	TTC3
ENSG00000106804	37.3816	0.794107	0.312929	2.53766	0.0111596	0.0435162	C5
ENSG00000185561	103.002	1.15724	0.236643	4.89025	1.00707e-06	1.58919e-05	TLCD2
ENSG00000162692	10.1861	1.01541	0.326375	3.11118	0.00186339	0.0101468	VCAM1
ENSG00000110799	17581.2	0.661433	0.0871206	7.59216	3.14626e-14	2.28495e-12	VWF
ENSG00000134245	23.8989	0.888602	0.330853	2.68579	0.00723579	0.0306623	WNT2B
ENSG00000229807	2425.65	0.790007	0.104168	7.58395	3.35182e-14	2.42086e-12	XIST
ENSG00000136936	272.712	0.835588	0.165248	5.05658	4.26846e-07	7.46129e-06	XPA
ENSG00000168675	12.9854	0.939498	0.337481	2.78385	0.00537173	0.0241273	LDLRAD4
ENSG00000147180	8.83827	1.45106	0.320299	4.53032	5.88955e-06	7.6124e-05	ZNF711
ENSG00000182141	137.421	0.707028	0.21034	3.36135	0.000775622	0.00492064	ZNF708
ENSG00000189180	482.908	0.951952	0.139027	6.84723	7.52939e-12	3.72593e-10	ZNF33A
ENSG00000075407	676.251	0.611934	0.13582	4.50547	6.62254e-06	8.38664e-05	ZNF37A
ENSG00000198040	593.464	0.639058	0.131422	4.86263	1.15839e-06	1.7872e-05	ZNF84
ENSG00000159905	51.9589	0.728365	0.288558	2.52416	0.0115976	0.0448781	ZNF221
ENSG00000167232	384.96	0.901604	0.159118	5.66626	1.45949e-08	3.73249e-07	ZNF91
ENSG00000063180	52.9301	0.719882	0.290567	2.47751	0.0132303	0.049946	CA11
ENSG00000109906	37.1927	0.847307	0.307273	2.7575	0.00582447	0.0257329	ZBTB16
ENSG00000198315	254.838	0.68891	0.173299	3.97527	7.02986e-05	0.000649386	ZKSCAN8
ENSG00000121741	1663.34	0.591018	0.103566	5.70667	1.1521e-08	3.0224e-07	ZMYM2
ENSG00000159882	57.0643	0.728465	0.277227	2.62768	0.00859691	0.0352537	ZNF230
ENSG00000075785	279.115	0.585135	0.187359	3.12307	0.00178976	0.00985192	RAB7A
ENSG00000122741	363.121	0.597217	0.176794	3.37804	0.000730033	0.00469026	DCAF10
ENSG00000101882	250.586	0.819133	0.199957	4.09654	4.1937e-05	0.000414483	NKAP
ENSG00000147421	238.04	0.721926	0.180387	4.00209	6.27852e-05	0.000586575	HMBOX1
ENSG00000118292	283.896	0.80394	0.17044	4.71685	2.39527e-06	3.39286e-05	C1orf54
ENSG00000196159	1233.94	1.01587	0.102863	9.87595	5.29304e-23	1.07042e-20	FAT4
ENSG00000176714	45.4278	0.742588	0.292478	2.53896	0.0111184	0.043394	CCDC121
ENSG00000129680	695.978	0.739575	0.129873	5.69462	1.23648e-08	3.20582e-07	MAP7D3
ENSG00000173281	959.474	0.671032	0.116478	5.76104	8.35975e-09	2.27513e-07	PPP1R3B
ENSG00000128915	693.076	0.690395	0.123171	5.60518	2.08044e-08	5.15017e-07	ICE2
ENSG00000163029	1637.07	0.911929	0.115174	7.91781	2.41733e-15	2.07685e-13	SMC6
ENSG00000175471	1744.37	1.09436	0.109205	10.0211	1.23113e-23	2.52863e-21	MCTP1
ENSG00000165959	36.205	0.884332	0.308951	2.86237	0.00420489	0.0198325	CLMN
ENSG00000137776	2056.43	0.673392	0.124359	5.4149	6.13213e-08	1.33899e-06	SLTM
ENSG00000175556	82.6619	0.72231	0.261874	2.75823	0.00581144	0.0257162	LONRF3
ENSG00000104218	316.462	0.804139	0.181681	4.4261	9.59512e-06	0.000115926	CSPP1
ENSG00000122484	464.046	0.598471	0.148338	4.0345	5.47195e-05	0.00052198	RPAP2
ENSG00000133142	1757.8	0.935247	0.267765	3.49279	0.000478007	0.00328974	TCEAL4
ENSG00000083168	748.042	0.680889	0.121262	5.61503	1.96523e-08	4.87414e-07	KAT6A
ENSG00000099219	660.548	0.731941	0.128668	5.68862	1.28068e-08	3.30737e-07	ERMP1
ENSG00000122786	6349.15	0.725094	0.0947596	7.65192	1.97993e-14	1.47876e-12	CALD1
ENSG00000137872	57.7466	1.04431	0.283036	3.68968	0.000224538	0.00174752	SEMA6D
ENSG00000138759	132.766	0.97788	0.232214	4.21112	2.54104e-05	0.00027112	FRAS1
ENSG00000096872	364.347	0.914417	0.177372	5.15536	2.5314e-07	4.66694e-06	IFT74
ENSG00000198707	1068.38	0.924412	0.113404	8.15147	3.59522e-16	3.30484e-14	CEP290
ENSG00000169925	170.834	0.615333	0.199545	3.08368	0.00204456	0.0109074	BRD3
ENSG00000119242	100.429	1.02912	0.239606	4.29503	1.74668e-05	0.000196914	CCDC92
ENSG00000156675	25.1551	1.10979	0.33052	3.35771	0.000785907	0.00497627	RAB11FIP1
ENSG00000046889	2236.31	1.12606	0.103989	10.8286	2.51932e-27	8.07719e-25	PREX2
ENSG00000138336	36.8115	1.16362	0.308851	3.76758	0.000164837	0.00133918	TET1
ENSG00000120616	302.764	0.633759	0.159239	3.97992	6.89382e-05	0.000638164	EPC1
ENSG00000165113	43.6971	0.87541	0.299277	2.92508	0.00344371	0.0168813	GKAP1
ENSG00000114107	289.177	0.657994	0.168649	3.90156	9.5576e-05	0.000841491	CEP70
ENSG00000111981	43.4618	1.13017	0.302704	3.73358	0.000188776	0.00150574	ULBP1
ENSG00000196812	150.531	0.71338	0.207027	3.44583	0.000569306	0.00383574	ZSCAN16
ENSG00000153815	118.983	0.922799	0.226175	4.08001	4.50332e-05	0.000440503	CMIP
ENSG00000006459	315.945	0.70777	0.160259	4.41641	1.00354e-05	0.000120471	KDM7A
ENSG00000114416	4115.77	0.598832	0.10906	5.49083	4.00048e-08	9.14543e-07	FXR1
ENSG00000158270	573.037	1.36785	0.13495	10.136	3.82441e-24	8.81963e-22	COLEC12
ENSG00000140350	1445.32	0.676087	0.118038	5.72773	1.01786e-08	2.73057e-07	ANP32A
ENSG00000083544	297.276	0.637783	0.159302	4.00361	6.23822e-05	0.000584471	TDRD3
ENSG00000124749	202.692	2.18202	0.204668	10.6613	1.54503e-26	4.4151e-24	COL21A1
ENSG00000145216	532.874	0.874547	0.183904	4.75545	1.98006e-06	2.86896e-05	FIP1L1
ENSG00000145349	837.898	0.585532	0.118226	4.95265	7.32106e-07	1.19399e-05	CAMK2D
ENSG00000197976	83.6151	1.00922	0.251113	4.019	5.84466e-05	0.000553118	AKAP17A
ENSG00000169249	53.0992	0.840191	0.297454	2.82461	0.00473386	0.0217576	ZRSR2
ENSG00000077549	503.657	0.602122	0.138879	4.33557	1.45382e-05	0.000166903	CAPZB
ENSG00000126878	45.8431	1.47999	0.293658	5.03983	4.65944e-07	8.0168e-06	AIF1L
ENSG00000171056	163.306	0.628853	0.215918	2.91246	0.00358597	0.0174454	SOX7
ENSG00000125971	206.562	0.667253	0.192758	3.46161	0.000536952	0.00364202	DYNLRB1
ENSG00000127081	253.051	0.646836	0.180025	3.59303	0.00032685	0.00239623	ZNF484
ENSG00000133687	101.193	0.825231	0.23261	3.54771	0.000388597	0.00276562	TMTC1
ENSG00000143341	170.376	1.0738	0.204814	5.24281	1.58148e-07	3.07524e-06	HMCN1
ENSG00000126653	199.978	0.908281	0.230719	3.93673	8.25988e-05	0.000745715	NSRP1
ENSG00000102189	1840.09	0.691773	0.110688	6.24974	4.11143e-10	1.45673e-08	EEA1
ENSG00000106346	86.1729	0.710822	0.241875	2.9388	0.00329483	0.0162822	USP42
ENSG00000124177	799.043	0.594089	0.114044	5.20932	1.89538e-07	3.61051e-06	CHD6
ENSG00000147905	303.395	0.659417	0.159816	4.1261	3.68963e-05	0.000371233	ZCCHC7
ENSG00000118473	130.496	0.947518	0.229839	4.12254	3.74718e-05	0.000376293	SGIP1
ENSG00000121851	213.812	0.717051	0.192088	3.73292	0.000189272	0.00150878	POLR3GL
ENSG00000084092	307.108	0.600863	0.167956	3.5775	0.000346895	0.00252348	NOA1
ENSG00000186812	131.526	0.905228	0.214565	4.21891	2.4549e-05	0.000262656	ZNF397
ENSG00000278845	374.549	0.599924	0.148879	4.0296	5.58716e-05	0.000532197	MRPL45
ENSG00000168497	7346.11	0.749564	0.0813812	9.21052	3.2454e-20	4.90354e-18	SDPR
ENSG00000184384	107.204	0.677604	0.229948	2.94677	0.00321109	0.0159222	MAML2
ENSG00000198945	595.801	0.619802	0.140375	4.41533	1.00858e-05	0.000120965	L3MBTL3
ENSG00000166432	60.8743	1.07759	0.274339	3.92795	8.56719e-05	0.000771015	ZMAT1
ENSG00000189164	86.8513	0.68762	0.246268	2.79217	0.00523566	0.0236261	ZNF527
ENSG00000154556	424.153	0.820759	0.153457	5.34847	8.86985e-08	1.83324e-06	SORBS2
ENSG00000161551	74.0708	1.06055	0.264666	4.00713	6.14623e-05	0.0005775	ZNF577
ENSG00000046651	273.34	0.827019	0.173714	4.76082	1.92811e-06	2.80105e-05	OFD1
ENSG00000114779	65.1909	0.714143	0.272439	2.62129	0.0087597	0.0358042	ABHD14B
ENSG00000223749	82.3533	0.799106	0.250997	3.18373	0.00145389	0.00828767	MIR503HG
ENSG00000102802	175.394	1.25146	0.199475	6.27374	3.52469e-10	1.25902e-08	MEDAG
ENSG00000166387	48.8799	1.16706	0.288	4.0523	5.07172e-05	0.000487829	PPFIBP2
ENSG00000128849	1021.74	0.885319	0.116403	7.60564	2.8349e-14	2.08183e-12	CGNL1
ENSG00000108306	244.284	0.622948	0.178155	3.49666	0.000471129	0.00325091	FBXL20
ENSG00000149150	63.3738	0.669538	0.267251	2.50528	0.0122356	0.0468637	SLC43A1
ENSG00000196507	260.974	1.09984	0.182936	6.01213	1.83098e-09	5.59726e-08	TCEAL3
ENSG00000143127	477.494	0.763986	0.141053	5.4163	6.08438e-08	1.33077e-06	ITGA10
ENSG00000131013	987.005	0.665768	0.129532	5.13979	2.75051e-07	5.00767e-06	PPIL4
ENSG00000170915	126.008	0.677829	0.213017	3.18204	0.00146241	0.00832531	PAQR8
ENSG00000143013	253.621	0.587248	0.190784	3.07807	0.00208346	0.0110789	LMO4
ENSG00000087842	2467.9	0.694121	0.11345	6.1183	9.45776e-10	3.11585e-08	PIR
ENSG00000133739	87.2233	1.21779	0.245167	4.96718	6.79343e-07	1.11904e-05	LRRCC1
ENSG00000180543	69.1795	2.25202	0.287324	7.83791	4.58103e-15	3.7636e-13	TSPYL5
ENSG00000166004	588.14	0.649128	0.128528	5.0505	4.40663e-07	7.67221e-06	CEP295
ENSG00000033800	236.068	0.605266	0.178808	3.385	0.000711784	0.0046	PIAS1
ENSG00000125386	145.567	0.605038	0.21814	2.77363	0.00554353	0.0247633	FAM193A
ENSG00000079102	116.912	1.39934	0.229331	6.10183	1.04863e-09	3.40353e-08	RUNX1T1
ENSG00000084676	256.496	0.694813	0.175211	3.96557	7.32202e-05	0.000672123	NCOA1
ENSG00000138735	135.41	0.676444	0.22846	2.96089	0.00306751	0.0153492	PDE5A
ENSG00000107581	4314.3	0.58741	0.117209	5.01164	5.39677e-07	9.13006e-06	EIF3A
ENSG00000117533	262.99	0.71163	0.167943	4.23734	2.26179e-05	0.000245307	VAMP4
ENSG00000121858	880.072	1.07149	0.136064	7.87492	3.4097e-15	2.87311e-13	TNFSF10
ENSG00000114948	331.043	0.606451	0.15195	3.99112	6.57609e-05	0.000612068	ADAM23
ENSG00000141655	133.381	0.59053	0.210223	2.80907	0.00496853	0.0225835	TNFRSF11A
ENSG00000115604	316.007	0.847371	0.158132	5.35864	8.38506e-08	1.7473e-06	IL18R1
ENSG00000137331	917.434	0.649008	0.130614	4.96889	6.73382e-07	1.11062e-05	IER3
ENSG00000106052	2276.03	0.780015	0.110393	7.06582	1.59667e-12	9.0858e-11	TAX1BP1
ENSG00000133101	107.778	0.977112	0.253887	3.8486	0.000118794	0.00101465	CCNA1
ENSG00000128731	1197.1	0.789698	0.120072	6.57689	4.80396e-11	2.05026e-09	HERC2
ENSG00000106299	493.467	0.641148	0.139599	4.59279	4.37361e-06	5.83074e-05	WASL
ENSG00000003096	120.251	1.65114	0.231369	7.13639	9.5817e-13	5.65262e-11	KLHL13
ENSG00000204611	256.628	0.667866	0.177538	3.76183	0.000168678	0.0013628	ZNF616
ENSG00000196214	351.264	0.624214	0.153123	4.07656	4.57073e-05	0.000446029	ZNF766
ENSG00000170949	339.576	0.68534	0.153085	4.47687	7.57459e-06	9.41986e-05	ZNF160
ENSG00000139597	41.0741	0.958188	0.305711	3.1343	0.00172266	0.00953045	N4BP2L1
ENSG00000129691	657.16	1.05981	0.123966	8.5492	1.23942e-17	1.35768e-15	ASH2L
ENSG00000134873	15.8938	1.41194	0.338319	4.17339	3.00095e-05	0.000311345	CLDN10
ENSG00000169744	1618.88	0.728007	0.0981179	7.41972	1.17367e-13	7.91174e-12	LDB2
ENSG00000137033	1170.04	1.54794	0.138755	11.156	6.69689e-29	2.93435e-26	IL33
ENSG00000138592	1132.67	0.64072	0.126806	5.05274	4.3552e-07	7.6028e-06	USP8
ENSG00000109881	186.075	0.79028	0.222851	3.54622	0.000390795	0.00277676	CCDC34
ENSG00000168679	41.1414	1.01964	0.300092	3.39778	0.000679357	0.00443404	SLC16A4
ENSG00000107438	287.661	0.819528	0.168201	4.8723	1.10308e-06	1.70788e-05	PDLIM1
ENSG00000108055	1885.78	0.635897	0.118099	5.38443	7.26728e-08	1.54327e-06	SMC3
ENSG00000181381	1224.01	0.73889	0.120135	6.15048	7.72466e-10	2.59695e-08	DDX60L
ENSG00000187231	527.957	0.820675	0.136227	6.02433	1.69807e-09	5.21685e-08	SESTD1
ENSG00000165525	1305.65	0.610791	0.121034	5.04643	4.50135e-07	7.8061e-06	NEMF
ENSG00000162614	282.71	1.82871	0.177119	10.3248	5.44548e-25	1.32557e-22	NEXN
ENSG00000139218	2182.25	0.60829	0.100779	6.0359	1.58075e-09	4.9007e-08	SCAF11
ENSG00000083896	988.737	0.736973	0.134627	5.47418	4.39551e-08	9.97911e-07	YTHDC1
ENSG00000145623	81.888	0.770689	0.246302	3.12903	0.00175382	0.00968048	OSMR
ENSG00000198774	78.0145	1.26815	0.249524	5.08227	3.72953e-07	6.58049e-06	RASSF9
ENSG00000074621	131.931	0.660308	0.215852	3.05907	0.00222024	0.0116787	SLC24A1
ENSG00000145908	174.85	0.602608	0.195952	3.07529	0.00210301	0.0111648	ZNF300
ENSG00000133083	44.5949	1.14252	0.298311	3.82997	0.000128157	0.00108406	DCLK1
ENSG00000146463	1247.24	0.638737	0.10098	6.3254	2.52581e-10	9.37903e-09	ZMYM4
ENSG00000151276	597.497	0.616385	0.129764	4.75004	2.03373e-06	2.92487e-05	MAGI1
ENSG00000100784	71.19	0.763628	0.259525	2.94241	0.00325673	0.0161198	RPS6KA5
ENSG00000128487	123.213	1.00518	0.222293	4.52188	6.12939e-06	7.84072e-05	SPECC1
ENSG00000180182	298.153	0.61876	0.18021	3.43355	0.00059574	0.00398524	MED14
ENSG00000205038	278.486	1.8362	0.166633	11.0194	3.08063e-28	1.15699e-25	PKHD1L1
ENSG00000159917	72.4085	0.717724	0.263401	2.72483	0.0064334	0.0278877	ZNF235
ENSG00000134986	931.247	0.915924	0.117071	7.82365	5.13133e-15	4.11289e-13	NREP
ENSG00000100815	2081.43	0.784559	0.110115	7.12493	1.04137e-12	6.08392e-11	TRIP11
ENSG00000118418	932.834	0.589766	0.155407	3.79497	0.000147662	0.00122077	HMGN3
ENSG00000156787	159.489	0.741368	0.196189	3.77885	0.000157551	0.00128955	TBC1D31
ENSG00000138398	1677.6	1.02709	0.145407	7.06356	1.62291e-12	9.19534e-11	PPIG
ENSG00000145348	430.464	0.931522	0.13922	6.69101	2.21641e-11	1.0187e-09	TBCK
ENSG00000099337	233.01	0.794621	0.186057	4.27085	1.9473e-05	0.000215829	KCNK6
ENSG00000129675	170.314	1.24403	0.193752	6.42072	1.35631e-10	5.24375e-09	ARHGEF6
ENSG00000135218	92.5606	1.16169	0.244329	4.75462	1.98824e-06	2.87259e-05	CD36
ENSG00000138185	712.72	1.9563	0.138873	14.087	4.56538e-45	7.50149e-42	ENTPD1
ENSG00000138433	588.469	0.850792	0.142938	5.9522	2.64568e-09	7.94007e-08	CIR1
ENSG00000158019	80.6766	0.6426	0.249408	2.5765	0.0099805	0.0397544	BRE
ENSG00000064692	176.331	0.592205	0.196001	3.02144	0.00251574	0.0129582	SNCAIP
ENSG00000135968	1108.85	0.930157	0.109289	8.51096	1.72503e-17	1.84354e-15	GCC2
ENSG00000116815	179.591	0.703253	0.221203	3.17923	0.00147668	0.00839213	CD58
ENSG00000158417	1229	0.927712	0.133786	6.93427	4.0832e-12	2.12991e-10	EIF5B
ENSG00000106443	1004.73	0.803352	0.123644	6.4973	8.17758e-11	3.31773e-09	PHF14
ENSG00000166037	892.811	0.693914	0.134616	5.15476	2.53962e-07	4.67377e-06	CEP57
ENSG00000170160	9.22852	1.28517	0.323108	3.97753	6.96361e-05	0.000643717	CCDC144A
ENSG00000170873	611.812	0.733778	0.131675	5.57263	2.50919e-08	6.08548e-07	MTSS1
ENSG00000159658	810.317	0.641138	0.129312	4.95808	7.11915e-07	1.16539e-05	EFCAB14
ENSG00000023287	2166.69	0.60414	0.105976	5.70073	1.19297e-08	3.11143e-07	RB1CC1
ENSG00000184867	699.756	0.619243	0.124217	4.98516	6.19092e-07	1.03274e-05	ARMCX2
ENSG00000198586	468.044	0.593524	0.142103	4.17671	2.95758e-05	0.000307088	TLK1
ENSG00000116698	160.266	0.671594	0.202979	3.30868	0.000937365	0.00574704	SMG7
ENSG00000065609	22.2162	1.19168	0.332119	3.5881	0.000333093	0.00243928	SNAP91
ENSG00000152061	511.104	0.630126	0.130981	4.8108	1.50325e-06	2.24294e-05	RABGAP1L
ENSG00000135473	117.364	0.615318	0.222966	2.75969	0.00578557	0.025641	PAN2
ENSG00000241399	175.211	1.16336	0.190178	6.11721	9.52251e-10	3.12933e-08	CD302
ENSG00000101935	215.031	0.60804	0.178495	3.40649	0.000658045	0.00432284	AMMECR1
ENSG00000118412	695.711	0.640942	0.130357	4.91684	8.79543e-07	1.4134e-05	CASP8AP2
ENSG00000149531	150.799	0.605271	0.222289	2.72289	0.00647128	0.028005	NA
ENSG00000226702	116.652	2.68811	0.24035	11.1841	4.87581e-29	2.21009e-26	NA
ENSG00000269996	119.869	0.709051	0.223791	3.16836	0.00153302	0.00868228	NA
ENSG00000228495	502.586	0.738767	0.153425	4.81518	1.47067e-06	2.20182e-05	NA
ENSG00000276107	254.651	1.15495	0.167616	6.89043	5.56234e-12	2.81374e-10	NA
ENSG00000215386	222.767	0.743144	0.179189	4.14726	3.36484e-05	0.000344745	NA
ENSG00000215548	54.8967	0.803381	0.295805	2.71592	0.00660926	0.0283938	NA
ENSG00000279765	708.735	0.612885	0.128177	4.78156	1.73944e-06	2.5691e-05	NA
ENSG00000281508	11.1678	1.71859	0.322455	5.3297	9.83726e-08	2.01105e-06	NA
ENSG00000253352	711.96	0.618574	0.120815	5.12	3.05535e-07	5.50172e-06	NA
ENSG00000187667	99.2906	0.661904	0.231255	2.86222	0.00420686	0.0198347	NA
ENSG00000196295	174.332	0.708375	0.202601	3.49641	0.000471559	0.00325217	NA
ENSG00000237973	370.937	1.1847	0.188017	6.30104	2.9566e-10	1.07065e-08	NA
ENSG00000165121	44.0958	1.11968	0.301559	3.71296	0.000204846	0.00161239	NA
ENSG00000140181	570.257	1.41538	0.131566	10.758	5.43472e-27	1.62362e-24	NA
ENSG00000244398	106.56	0.916502	0.240688	3.80784	0.000140184	0.0011685	NA
ENSG00000245910	459.734	0.636901	0.153303	4.15451	3.25981e-05	0.000335291	NA
ENSG00000248334	104.571	0.685234	0.240124	2.85366	0.00432184	0.0202317	NA
ENSG00000230606	44.9765	1.01845	0.296682	3.4328	0.000597391	0.00399019	NA
ENSG00000233757	48.6526	0.879938	0.286756	3.0686	0.00215068	0.0113721	NA
ENSG00000205664	67.4485	0.897992	0.267045	3.3627	0.000771828	0.00490841	NA
ENSG00000253177	26.1626	0.865442	0.331271	2.61249	0.0089885	0.0366028	NA
ENSG00000197258	73.9715	0.695947	0.28093	2.4773	0.0132381	0.049954	NA
ENSG00000197083	13.1942	1.91248	0.332187	5.75723	8.55047e-09	2.32223e-07	NA
ENSG00000254635	311.824	0.623781	0.165633	3.76604	0.000165854	0.00134412	NA
