# Supplementary material for: Light modulation ameliorates expression of circadian genes and disease progression in spinal muscular atrophy mice
Source: Hum Mol Genet. 2018 Aug 14;27(20):3582–97. doi: 10.1093/hmg/ddy249 (PMC6168969; doi:10.1093/hmg/ddy249)
Supplement: Supplementary Data [file ddy249_supp.zip › S4 Dataset.xlsx]

## Sheet: HUVEC
Chromosome	Start	End	Associated genes (distance to TSS (bp))
chr1	1051427	1051660	C1orf159 (-66)
chr1	1310528	1310734	AURKAIP1 (-94)
chr1	2457563	2457843	PANK4 (+336)
chr1	6673584	6673823	PHF13 (-41)
chr1	16840575	16840640	NECAP2 (+73377), NBPF1 (+99374)
chr1	21039129	21039203	DDOST (-51166), KIF17 (+5344)
chr1	22110128	22110276	USP48 (-103)
chr1	26324539	26324767	PAFAH2 (-5)
chr1	44678993	44679136	DMAP1 (-98)
chr1	45965763	45965907	MMACHC (+110)
chr1	46152716	46152876	GPBP1L1 (-494), TMEM69 (-90)
chr1	54304176	54304409	NDC1 (+240)
chr1	74405979	74406044	FPGT (-257914)
chr1	91852829	91853104	ZNF644 (-365937), HFM1 (+17459)
chr1	93594926	93594991	MTF2 (+50164), TMED5 (+51326)
chr1	95538182	95538304	ALG14 (+258)
chr1	105412760	105412825	NONE
chr1	105617883	105617970	NONE
chr1	120543941	120544009	ADAM30 (-104857), NOTCH2 (+68265)
chr1	153931151	153931300	CRTC2 (-125)
chr1	156186472	156186567	BGLAP (-25233), PMF1-BGLAP (+3722)
chr1	156711001	156711066	MRPL24 (-154)
chr1	156736999	156737353	PRCC (-116)
chr1	174996308	174996373	MRPS14 (-3780)
chr1	179851791	179851964	TOR1AIP2 (-4944), TOR1AIP1 (+431)
chr1	196854624	196854736	CFHR4 (-2464)
chr1	205091363	205091429	RBBP5 (-253)
chr1	205180772	205180988	DSTYK (-186)
chr1	205744532	205744759	RAB7L1 (-72)
chr1	212965192	212965260	NSL1 (-102), TATDN3 (+56)
chr1	227922937	227923070	SNAP47 (+307)
chr1	231114630	231114864	ARV1 (-48)
chr1	247095515	247095642	AHCTF1 (-853)
chr1	248376707	248376795	OR2M4 (-25480), OR2M3 (+10419)
chr10	8404608	8404715	GATA3 (+308006)
chr10	8404775	8404949	GATA3 (+308206)
chr10	8405003	8405099	GATA3 (+308395)
chr10	13156785	13156851	MCM10 (-46761), OPTN (+14645)
chr10	17576684	17576773	ST8SIA6 (-80400), PTPLA (+82647)
chr10	24079272	24079354	KIAA1217 (-418780), OTUD1 (+351115)
chr10	43048260	43048438	ZNF33B (+85643)
chr10	61986232	61986341	CCDC6 (-319873), ANK3 (+163201)
chr10	74870118	74870234	NUDT13 (-41)
chr10	95462418	95462484	FRA10AC1 (-122)
chr10	103113572	103113763	BTRC (-152)
chr10	103892596	103892804	PPRC1 (-87)
chr10	104262516	104262593	SUFU (-1189), ACTR1A (-87)
chr10	122610709	122610867	WDR11 (+101)
chr10	124913565	124913738	BUB3 (-141)
chr10	135462739	135462804	FRG2B (-22473)
chr11	450138	450383	PTDSS2 (-19)
chr11	16759987	16760204	C11orf58 (+148)
chr11	28131736	28131863	KIF18A (-1945), METTL15 (+1899)
chr11	36615838	36616101	RAG2 (+3816), RAG1 (+26395)
chr11	43665637	43665833	HSD17B12 (-36524), API5 (+332196)
chr11	47429925	47430041	SLC39A13 (-197)
chr11	47600521	47600639	NDUFS3 (+18)
chr11	61560245	61560329	TMEM258 (-205), FEN1 (+178)
chr11	62359035	62359133	MIR3654 (-81), TUT1 (+25)
chr11	64863559	64863651	VPS51 (-26)
chr11	65100434	65100519	DPF2 (-748)
chr11	65488271	65488397	RNASEH2C (+84)
chr11	72145581	72145826	CLPB (-12)
chr11	74109807	74109878	PGM2L1 (-325)
chr11	77899759	77899835	USP35 (-156), KCTD21 (+71)
chr11	81234149	81234225	NONE
chr11	82997033	82997112	CCDC90B (+377)
chr11	85195013	85195267	DLG2 (+143174)
chr11	86013063	86013316	C11orf73 (-75)
chr11	134123267	134123417	THYN1 (-104), ACAD8 (-47)
chr12	861443	861665	WNK1 (-535)
chr12	6961531	6961824	CDCA3 (-448), USP5 (+386)
chr12	32832052	32832154	DNM1L (-121)
chr12	34175334	34175407	ALG10 (+155)
chr12	38710537	38710634	ALG10B (+206)
chr12	49245889	49246089	DDX23 (-43)
chr12	53895255	53895353	TARBP2 (+594)
chr12	54121247	54121532	CALCOCO1 (-166)
chr12	56710168	56710263	CNPY2 (-96)
chr12	69080709	69080778	NUP107 (+230)
chr12	88535974	88536075	TMTC3 (-48), CEP290 (-32)
chr12	96429448	96429549	LTA4H (-60)
chr12	104323523	104323594	HSP90B1 (-553)
chr12	107167919	107168043	RIC8B (-437)
chr12	109490305	109490443	USP30 (-17)
chr12	110151268	110151481	MMAB (-139696), TRPV4 (+101321)
chr12	124086520	124086678	DDX55 (-47)
chr12	124196710	124196886	ATP6V0A2 (-67)
chr12	127650488	127650654	NONE
chr12	133532818	133532961	ZNF605 (+2)
chr13	25497049	25497141	CENPJ (-77)
chr13	31736480	31736617	HSPH1 (-485)
chr13	41345290	41345425	MRPS31 (-49)
chr13	41706880	41707082	KBTBD6 (-99)
chr13	41768671	41768863	KBTBD7 (-65)
chr13	113863004	113863090	CUL4A (-811), PCID2 (-64)
chr14	24658088	24658223	IPO4 (+14)
chr14	26878468	26878569	NOVA1 (+188441)
chr14	49402912	49402982	RPS29 (+650147)
chr14	65453885	65453963	FNTB (+486)
chr14	73493919	73494036	ZFYVE1 (-58)
chr14	77923937	77924134	AHSA1 (-337), VIPAS39 (-88)
chr14	81408036	81408259	CEP128 (-19)
chr14	82000520	82000594	SEL1L (-352)
chr14	84465524	84465629	NONE
chr14	104028933	104029343	BAG5 (-503), APOPT1 (-161), ENSG00000256500 (-161)
chr15	41099692	41099785	DNAJC17 (-64), ZFYVE19 (+452)
chr15	64679904	64680015	TRIP4 (-43)
chr15	75182256	75182411	MPI (-14)
chr15	75918012	75918218	SNUPN (-86)
chr16	279427	279549	LUC7L (-39)
chr16	577546	577683	CAPN15 (-241)
chr16	619843	620021	PIGQ (-86)
chr16	686343	686457	RHOT2 (-31686), WFIKKN1 (+5468)
chr16	740400	740512	METRN (-24659), STUB1 (+10180)
chr16	1823097	1823181	NME3 (-1408), EME2 (-69), MRPS34 (+17)
chr16	2205673	2205766	TRAF7 (-46)
chr16	2827271	2827377	TCEB2 (-46)
chr16	4674666	4674815	MGRN1 (-50)
chr16	12009872	12010072	GSPT1 (-195)
chr16	19535031	19535126	GDE1 (-1612), CCP110 (-100)
chr16	30103191	30103415	TBX6 (-98)
chr16	30908452	30908543	BCL7C (-2217), CTF1 (+570)
chr16	30933888	30934011	FBXL19 (-1946)
chr16	30934648	30934713	FBXL19 (-1215)
chr16	31106274	31106360	ENSG00000255439 (-40), VKORC1 (-39)
chr16	33963316	33963393	TP53TG3B (+701840)
chr16	46918071	46918285	GPT2 (-112)
chr16	49133009	49133080	N4BP1 (-488925), CBLN1 (+182697)
chr16	50788874	50788991	CYLD (+12262), SALL1 (+396253)
chr16	60881295	60881366	NONE
chr16	60918207	60918360	NONE
chr16	66005507	66005586	CDH11 (-849446), CDH5 (-394986)
chr16	67840460	67840820	TSNAXIP1 (-387), RANBP10 (-85)
chr16	68482547	68482768	SMPD3 (-67)
chr16	70473141	70473325	ST3GAL2 (-38692), FUK (-15091)
chr16	70488337	70488472	FUK (+81)
chr16	71287444	71287513	HYDIN (-22887), FTSJD1 (+36033)
chr16	78608906	78608971	WWOX (+475629)
chr16	87984577	87984739	BANP (-18966), CA5A (-14536)
chr16	89160166	89160294	ACSF3 (+13)
chr17	7118327	7118547	ACADVL (-2007)
chr17	7358852	7358917	SLC35G6 (-25836), CHRNB1 (+10505)
chr17	17494899	17495210	PEMT (-41)
chr17	17991096	17991256	DRG2 (-24)
chr17	19091383	19091515	GRAP (-140499), EPN2 (-49205)
chr17	21117463	21117690	TMEM11 (+360)
chr17	26972172	26972319	KIAA0100 (-97)
chr17	27279335	27279526	PHF12 (-642)
chr17	30771401	30771514	PSMD11 (+179)
chr17	31149599	31149858	MYO1D (+54466), CDK5R1 (+336092)
chr17	33478119	33478242	UNC45B (+3345), SLC35G3 (+43231)
chr17	38083818	38083979	ORMDL3 (-805)
chr17	42402111	42402404	SLC25A39 (-75)
chr17	42404260	42404508	SLC25A39 (-2201)
chr17	48785259	48785331	ANKRD40 (-10)
chr17	57287262	57287346	SMG8 (+543)
chr17	61678121	61678258	TACO1 (-41)
chr17	73780637	73780877	H3F3B (-4897), UNK (-95)
chr17	73851598	73851714	WBP2 (+932)
chr17	76210229	76210419	BIRC5 (+57)
chr17	79367747	79367934	TMEM105 (-63367), ENSG00000171282 (-5699)
chr18	9475264	9475444	RALBP1 (+347)
chr18	56806961	56807117	SEC11C (+330)
chr18	62883947	62884031	CDH7 (-534168)
chr18	67872959	67873087	RTTN (+158)
chr18	67873132	67873348	RTTN (-59)
chr18	71815574	71815789	FBXO15 (-582), TIMM21 (-64)
chr18	77439357	77439606	CTDP1 (-319)
chr19	488955	489156	ODF3L2 (-14073), MADCAM1 (-7398)
chr19	507838	508027	TPGS1 (+634)
chr19	1383723	1383926	NDUFS7 (+195)
chr19	2740172	2740268	ENSG00000267001 (-174), SLC39A3 (-70)
chr19	3185819	3185905	NCLN (+264)
chr19	3435288	3435402	C19orf77 (+45195), NFIC (+68761)
chr19	4065991	4066071	ZBTB7A (+912)
chr19	4791453	4791786	FEM1A (-108)
chr19	5680599	5680714	RPL36 (-536), HSD11B1L (-390), C19orf70 (+250)
chr19	19431420	19431588	MAU2 (-119), SUGP1 (+149)
chr19	19887256	19887367	ZNF14 (-43406), ZNF506 (+45248)
chr19	36066518	36066620	HAUS5 (-37103), ATP4A (-12009)
chr19	36208385	36208535	ENSG00000272333 (-461)
chr19	37569220	37569314	ZNF420 (-115)
chr19	42463511	42463639	RABAC1 (-33)
chr19	42748943	42749077	GSK3A (-2265)
chr19	42772791	42772984	CIC (-15929), ERF (-13579)
chr19	43167408	43167629	CEACAM8 (-68437), PSG3 (+77202)
chr19	43167707	43167781	CEACAM8 (-68662), PSG3 (+76977)
chr19	45908669	45908878	CD3EAP (-693), PPP1R13L (+833)
chr19	45988650	45988810	RTN2 (+11589), FOSB (+17477)
chr19	46027139	46027267	VASP (+16529), OPA3 (+60897)
chr19	47354208	47354477	AP2S1 (-94)
chr19	48866386	48866552	SYNGR4 (-1183), TMEM143 (+1025)
chr19	48922646	48922783	GRWD1 (-26315), GRIN2D (+24583)
chr19	49013899	49014052	LMTK3 (+2470), CYTH2 (+41687)
chr19	49148093	49148351	DBP (-7527), CA11 (+1347)
chr19	49248556	49248736	RASIP1 (-4668)
chr19	49250462	49250566	IZUMO1 (-348)
chr19	49298695	49298915	BCAT2 (+15472), FGF21 (+39989)
chr19	49309956	49310052	BCAT2 (+4273), FGF21 (+51188)
chr19	49469150	49469303	FTL (+669)
chr19	49947024	49947181	SLC17A7 (-2295)
chr19	50651485	50651665	VRK3 (-122372), IZUMO2 (+14877)
chr19	50836791	50836869	KCNC3 (-4196)
chr19	51014492	51014580	JOSD2 (+74)
chr19	51142517	51142707	SYT3 (-1310)
chr19	51611689	51611805	CTU1 (-120)
chr19	52097674	52097788	ENSG00000167765 (-98)
chr19	54024155	54024251	ZNF331 (-75)
chr19	54382660	54382824	PRKCG (-2725)
chr19	54480835	54480913	CACNG6 (-14668), CACNG8 (+14580)
chr19	54618696	54618859	PRPF31 (-59), TFPT (+277)
chr19	55690458	55690658	DNAAF3 (-12540), SYT5 (+1251)
chr19	55816983	55817135	TMEM150B (+19610), BRSK1 (+21525)
chr19	55831275	55831428	TMEM150B (+5317), BRSK1 (+35818)
chr19	56652254	56652445	ZNF444 (-206)
chr19	58838226	58838436	ZSCAN22 (-54)
chr19	58838573	58838739	ZSCAN22 (+271)
chr19	59031219	59031391	ZBTB45 (+284)
chr2	13502933	13503031	TRIB2 (+645967)
chr2	14177335	14177435	NONE
chr2	27304122	27304203	KHK (-5452), EMILIN1 (+2728)
chr2	27886582	27886652	SUPT7L (+59), SLC4A1AP (+279)
chr2	44223336	44223591	LRPPRC (-320)
chr2	44636230	44636309	SIX3 (-532632), CAMKMT (+47167)
chr2	54950546	54950640	EML6 (-1086)
chr2	63815876	63816152	MDH1 (-353), WDPCP (-81)
chr2	68694429	68694610	APLF (-173)
chr2	85839157	85839310	USP39 (-4075)
chr2	86332692	86332798	PTCD3 (-560), POLR1A (+533)
chr2	86989794	86989868	CHMP3 (-41586), CD8A (+45688)
chr2	99797538	99797638	MITD1 (-67), MRPL30 (+46)
chr2	137103314	137103457	THSD7B (-536363), CXCR4 (-229573)
chr2	165017187	165017260	FIGN (-424707), GRB14 (+461134)
chr2	172543882	172543964	DYNC1I2 (-57)
chr2	197664404	197664491	GTF3C3 (-23)
chr2	219135055	219135215	AAMP (-155), PNKD (-73)
chr2	224822045	224822175	MRPL44 (-11)
chr2	232646281	232646445	COPS7B (-4761), PDE6D (-344)
chr2	232651017	232651199	COPS7B (-16)
chr2	241525687	241525798	CAPN10 (-390)
chr20	1099142	1099211	PSMF1 (-64)
chr20	1447441	1447532	NSFL1C (+76)
chr20	25677484	25677583	ZNF337 (-9941)
chr20	32398906	32399121	CHMP4B (-96)
chr20	40322088	40322271	CHD6 (-75047)
chr20	47804983	47805138	STAU1 (-157)
chr20	54200446	54200531	CBLN4 (+380039)
chr20	57226180	57226355	STX16-NPEPL1 (-222), STX16 (-71)
chr20	62289547	62289624	STMN3 (-4806), RTEL1-TNFRSF6B (-1170), RTEL1 (-58)
chr20	62289905	62289989	RTEL1-TNFRSF6B (-809), RTEL1 (+303)
chr20	62339276	62339385	ARFRP1 (-321), ZGPAT (-111)
chr20	62587747	62588060	UCKL1 (-136)
chr20	62694287	62694552	TCEA2 (-77)
chr21	9825741	9825826	NONE
chr21	9826297	9826611	NONE
chr21	15755530	15755667	HSPA13 (-91)
chr21	46359829	46359979	C21orf67 (-144)
chr21	47706126	47706216	YBEY (-127), MCM3AP (+40)
chr22	19419949	19420069	HIRA (-753), MRPL40 (+584)
chr22	20861753	20861838	MED15 (-101)
chr22	22337119	22337200	TOP3B (-13)
chr22	22337263	22337332	TOP3B (-151)
chr22	24951812	24951877	SNRPD3 (+374)
chr22	30163148	30163221	ZMAT5 (-216), UQCR10 (-173)
chr22	41682289	41682444	RANGAP1 (-3849)
chr22	50624150	50624275	PANX2 (+15053), TUBGCP6 (+58780)
chr3	4344881	4345024	SETMAR (-35)
chr3	10362755	10362922	SEC13 (+23)
chr3	49466749	49466814	NICN1 (-23)
chr3	50329792	50330093	IFRD2 (-46)
chr3	50388472	50388658	ZMYND10 (-4282), NPRL2 (-43), CYB561D2 (+276)
chr3	50397070	50397202	TMEM115 (-95)
chr3	51053268	51053347	MANF (-369170), DOCK3 (+340636)
chr3	51572568	51572803	RAD54L2 (-2910)
chr3	53381588	53381715	DCP1A (+2)
chr3	58292026	58292208	RPP14 (+128), ENSG00000255154 (+143)
chr3	58477629	58477909	PDHB (-58190), KCTD6 (-5731)
chr3	60846835	60846916	FHIT (+390257)
chr3	69788396	69788593	MITF (-91)
chr3	113775310	113775449	QTRTD1 (-202)
chr3	141030554	141030719	ZBTB38 (-76017), ACPL2 (+79967)
chr3	144517897	144517968	C3orf58 (+827293)
chr3	144518033	144518448	C3orf58 (+827601)
chr3	144991048	144991147	PLOD2 (+887856)
chr3	155283879	155283960	PLCH1 (+109908), MME (+486484)
chr3	160662573	160662657	B3GALNT1 (+160524), PPM1L (+188619)
chr3	185216719	185216856	TMEM41A (+57)
chr3	192546378	192546445	FGF12 (-419574), HRASLS (-412502)
chr4	4543830	4543924	STX18 (-122)
chr4	18023771	18023904	LCORL (-355)
chr4	70296667	70296738	UGT2B4 (+64923), UGT2B28 (+150486)
chr4	71554073	71554173	UTP3 (-73)
chr4	82709387	82709480	RASGEF1B (-316365), HNRNPD (+585675)
chr4	92417904	92417978	GRID2 (-807609)
chr4	106629824	106630005	GSTCD (-60), INTS12 (+350)
chr4	152682146	152682283	PET112 (-40)
chr4	158127261	158127340	GRIA2 (-14569), GLRB (+130092)
chr4	182809677	182809742	TENM3 (-354872)
chr4	190970889	190970977	FRG2 (-22521), DUX4L7 (-21154)
chr4	190971092	190971192	FRG2 (-22730), DUX4L7 (-20945)
chr5	25999557	25999627	NONE
chr5	55008161	55008237	SLC38A9 (+355)
chr5	57878752	57878908	RAB3C (-37)
chr5	71146743	71146905	MAP1B (-256237), CARTPT (+131834)
chr5	74062989	74063072	GFM2 (+165), NSA2 (+214)
chr5	145562267	145562354	LARS (-88)
chr5	171433703	171433799	FBXW11 (-107)
chr5	173043617	173043914	BOD1 (-103)
chr5	177026960	177027178	B4GALT7 (-32)
chr5	178157731	178157856	ZNF354A (-91)
chr5	178487331	178487459	ZNF354C (-21)
chr6	5003852	5004048	RPP40 (+331)
chr6	10722986	10723253	TMEM14C (-28)
chr6	28048638	28048757	ZNF165 (-55)
chr6	30875762	30876001	GTF2H4 (-79)
chr6	43214961	43215182	SLC22A7 (-50930), TTBK1 (+3654)
chr6	55408213	55408308	HMGCLL1 (+35724), GFRAL (+215994)
chr6	67684307	67684428	NONE
chr6	70631260	70631342	COL19A1 (+54838), COL9A1 (+381485)
chr6	110501255	110501457	WASF1 (-149), CDC40 (+12)
chr6	131949462	131949554	MED23 (-139), ENPP3 (-93)
chr6	143771826	143771957	PEX3 (-225), ADAT2 (-82)
chr6	157744533	157744685	TMEM242 (+24)
chr6	157801042	157801194	ZDHHC14 (-1047)
chr7	2598432	2598761	BRAT1 (-3236), IQCE (-35)
chr7	5465273	5465356	TNRC18 (-2138)
chr7	15569281	15569346	DGKB (-626328), AGMO (+32326)
chr7	20017655	20017720	TMEM196 (-204672), MACC1 (+239325)
chr7	23271424	23271524	GPNMB (-14842), NUPL2 (+50028)
chr7	32459787	32459869	PDE1C (-120887), LSM5 (+70202)
chr7	38481343	38481457	AMPH (+189767), STARD3NL (+263576)
chr7	74071875	74071942	GTF2I (-102)
chr7	75293288	75293366	POM121C (-177779), HIP1 (+74938)
chr7	75781918	75781990	HSPB1 (-149907), MDH2 (+104569)
chr7	76751708	76751822	POMZP3 (-495207), FGL2 (+77378)
chr7	92861539	92861760	HEPACAM2 (-5813), CALCR (+342392)
chr7	100888049	100888158	FIS1 (+262)
chr7	112090942	112091036	IFRD1 (+506)
chr7	116671755	116671823	ST7 (+78408), WNT2 (+291554)
chr7	120590560	120590728	ING3 (-159)
chr7	128864598	128864710	AHCYL2 (-210)
chr7	141438021	141438139	SSBP1 (-327)
chr7	150755081	150755160	SLC4A2 (-178), CDK5 (+496)
chr8	25463047	25463133	CDCA2 (+146577), EBF2 (+439823)
chr8	26413635	26413721	PNMA2 (-42070), DPYSL2 (-21681)
chr8	28747721	28747933	INTS9 (-346), HMBOX1 (-94)
chr8	67579479	67579762	C8orf44-SGK3 (-230), VCPIP1 (-169)
chr8	70602305	70602496	SLCO5A1 (+144898), SULF1 (+223542)
chr8	74884596	74884807	TMEM70 (-3742), TCEB1 (-180)
chr8	95731969	95732139	DPY19L4 (-74)
chr8	110346274	110346505	ENY2 (-163), NUDCD1 (+224)
chr8	119634223	119634351	EXT1 (-510195), TNFRSF11B (+330152)
chr8	124054030	124054239	DERL1 (+528)
chr8	140699824	140699919	COL22A1 (-773636), KCNK9 (+15427)
chr8	143751335	143751470	ARC (-54570), PSCA (-10471)
chr8	144699683	144699787	TSTA3 (+1)
chr8	144897892	144898093	SCRIB (-444)
chr8	145144499	145144579	CYC1 (-5391), GPAA1 (+7026)
chr8	145159777	145159942	SHARPIN (-767), MAF1 (+458)
chr9	15422697	15422833	SNAPC3 (+63)
chr9	37800639	37800869	DCAF10 (+255)
chr9	79186684	79186873	GCNT1 (+130197), PRUNE2 (+334224)
chr9	82186677	82186797	TLE4 (+49)
chr9	102861360	102861482	INVS (-117), ERP44 (-99)
chr9	108006604	108006709	SLC44A1 (-246)
chr9	111882214	111882384	TMEM245 (-74)
chr9	129993261	129993349	ANGPTL2 (-108143), GARNL3 (-33500)
chr9	131965191	131965275	NTMT1 (-405930), PPP2R4 (+91636)
chr9	136283174	136283248	ADAMTS13 (-3909), REXO4 (-47)
chr9	136933137	136933306	BRD3 (-83)
chr9	139560457	139560535	EGFL7 (+7188), AGPAT2 (+21379)
chr9	139569288	139569601	AGPAT2 (+12430), EGFL7 (+16137)
chr9	140317620	140317725	NOXA1 (-129), EXD3 (+41)
chrX	779024	779146	SHOX (+194006), CRLF2 (+552442)
chrX	53513557	53513653	HSD17B10 (-52285), HUWE1 (+197509)
chrX	64113161	64113261	MTMR8 (-497900), ZC4H2 (+83153)
chrX	71792905	71792995	HDAC8 (+3)
chrX	73163981	73164212	ZCCHC13 (-359928), CHIC1 (+381053)
chrX	87047014	87047109	CPXCR1 (-955164), KLHL4 (+274245)
chrX	88574708	88574849	TGIF2LX (-602176), CPXCR1 (+572553)
chrX	108297385	108297467	IRS4 (-317775), GUCY2F (+427875)
chrX	113621334	113621477	HTR2C (-197145)
chrX	114359997	114360129	IL13RA2 (-106527), RBMXL3 (-63900)
chrX	127683750	127683838	ACTRT1 (-497412), SMARCA1 (+973683)
chrX	127683902	127683980	ACTRT1 (-497559), SMARCA1 (+973536)
chrX	141932454	141932534	MAGEC2 (-639418), SLITRK4 (+789825)
chrY	729036	729147	NONE
chrY	10037795	10037871	FAM197Y1 (-653140)

## Sheet: HEK293T
Chromosome	Start	End	Associated genes (distance to TSS (bp))
chr1	714405	714533	SAMD11 (-146649), OR4F16 (-92416)
chr1	11968312	11968595	NPPB (-49466), KIAA2013 (+18026)
chr1	11969640	11969940	NPPB (-50802), KIAA2013 (+16690)
chr1	16161009	16161171	SPEN (-13269), FBLIM1 (+70096)
chr1	16839562	16839813	NECAP2 (+72457), NBPF1 (+100294)
chr1	16840028	16840776	NECAP2 (+73171), NBPF1 (+99580)
chr1	16872359	16872553	NBPF1 (+67526), NECAP2 (+105225)
chr1	16940140	16940274	NBPF1 (-225)
chr1	16992800	16993482	CROCC (-255304), NBPF1 (-53159)
chr1	17066974	17067606	CROCC (-181155), NBPF1 (-127308)
chr1	17188516	17188723	NBPF1 (-248638), CROCC (-59825)
chr1	17222475	17222890	NBPF1 (-282701), CROCC (-25762)
chr1	17222959	17223203	NBPF1 (-283099), CROCC (-25364)
chr1	17223357	17223408	NBPF1 (-283401), CROCC (-25062)
chr1	28157095	28157292	PPP1R8 (-95)
chr1	28908226	28908479	RAB42 (-10359), TRNAU1AP (+28756)
chr1	28975097	28975614	GMEB1 (-19936), TAF12 (-5839)
chr1	31538324	31538434	PUM1 (+163)
chr1	32410349	32410420	KHDRBS1 (-69045), PTP4A2 (-6397)
chr1	38157792	38157891	CDCA8 (-248)
chr1	38455701	38455847	SF3A3 (+819)
chr1	40723505	40723583	ZMPSTE24 (-235)
chr1	43389882	43389970	SLC2A1 (+34575), ZNF691 (+77619)
chr1	45196352	45196393	TMEM53 (-56146), KIF2C (-9119)
chr1	45196444	45196629	TMEM53 (-56310), KIF2C (-8955)
chr1	45285122	45285654	TCTEX1D4 (-12431), PTCH2 (+23347)
chr1	51433903	51434066	C1orf185 (-133921), CDKN2C (+7568)
chr1	52344644	52344669	NRD1 (-180)
chr1	52344805	52344950	NRD1 (-401)
chr1	59250935	59251083	JUN (-1224)
chr1	59762722	59762879	FGGY (+148)
chr1	62189907	62190040	TM2D1 (+1121), NFIA (+642440)
chr1	62190880	62190946	TM2D1 (+182)
chr1	63250025	63250097	ATG4C (+255)
chr1	63250164	63250332	ATG4C (+442)
chr1	63833456	63833659	ALG6 (+297)
chr1	64059159	64059165	PGM1 (-29602), EFCAB7 (+70101)
chr1	64059209	64059291	PGM1 (-29514), EFCAB7 (+70189)
chr1	65468418	65468665	AK4 (-144971), JAK1 (-36355)
chr1	67520282	67520414	SLC35D1 (-566)
chr1	67896253	67896930	SERBP1 (-523)
chr1	70820118	70820206	HHLA3 (-357), ANKRD13C (+243)
chr1	70876408	70876779	CTH (-361)
chr1	76190483	76190655	ACADM (+104)
chr1	78225205	78225331	USP33 (+269)
chr1	78354627	78354809	NEXN (+405)
chr1	84764662	84764805	DNASE2B (-99481), PRKACB (+154780)
chr1	84972271	84972463	GNG5 (-119)
chr1	91966761	91966989	CDC7 (+210)
chr1	92764176	92764529	RPAP2 (-169), GLMN (+180)
chr1	93297669	93297874	RPL5 (+190)
chr1	93645636	93645726	TMED5 (+604)
chr1	94312681	94312819	BCAR3 (-44)
chr1	94884113	94884500	ABCD3 (+296)
chr1	100315585	100315773	AGL (-366)
chr1	100598407	100598500	TRMT13 (-265), SASS6 (+57)
chr1	101360186	101360398	SLC30A7 (-1340), EXTL2 (+1262)
chr1	109633249	109633401	TMEM167B (-32)
chr1	109969273	109969445	PSMA5 (-386)
chr1	110880819	110881081	RBM15 (-178)
chr1	114355024	114355181	RSBN1 (-5)
chr1	115053963	115054180	TRIM33 (-291)
chr1	120612282	120612392	NOTCH2 (-97)
chr1	143743397	143743428	PPIAL4G (+24468)
chr1	143743518	143743668	PPIAL4G (+24288)
chr1	143743812	143743927	PPIAL4G (+24011)
chr1	143912801	143913073	NBPF8 (-233875), PPIAL4G (-145056)
chr1	143914118	143914316	NBPF8 (-232595), PPIAL4G (-146336)
chr1	144593651	144593943	PPIAL4B (-229551), NBPF9 (-217951)
chr1	144931997	144932146	PDE4DIP (+62950), NBPF9 (+120324)
chr1	145139789	145139921	PDE4DIP (-144833), ENSG00000255168 (-69290)
chr1	145208965	145209116	ENSG00000255168 (-104)
chr1	145382924	145382950	HFE2 (-30341), NOTCH2NL (+158338)
chr1	145395489	145395621	HFE2 (-17723), NOTCH2NL (+170956)
chr1	145397748	145397883	HFE2 (-15462), NOTCH2NL (+173217)
chr1	145399246	145399389	HFE2 (-13960), NOTCH2NL (+174719)
chr1	145610823	145610956	RNF115 (-146), POLR3C (-6)
chr1	145969226	145969383	GPR89C (+85437), NBPF11 (+113328)
chr1	145979091	145979223	GPR89C (+95289), NBPF11 (+103476)
chr1	147142036	147142302	ACP6 (+449)
chr1	147510940	147511169	NBPF24 (+88494), GPR89B (+110549)
chr1	147806604	147806842	NBPF24 (-207174), PPIAL4A (+148696)
chr1	147860642	147860735	NBPF24 (-261140), PPIAL4A (+94730)
chr1	147931297	147931477	NBPF24 (-331838), PPIAL4A (+24032)
chr1	148000400	148000545	PPIAL4A (-45054), NBPF14 (+25375)
chr1	148000726	148000858	PPIAL4A (-45373), NBPF14 (+25056)
chr1	148176181	148176396	NBPF14 (-150441), PPIAL4D (+26247)
chr1	148241518	148241819	PPIAL4D (-39133), NBPF20 (+105382)
chr1	148241967	148242129	PPIAL4D (-39512), NBPF20 (+105003)
chr1	148247637	148248298	PPIAL4D (-45432), NBPF20 (+99083)
chr1	148555807	148555938	NBPF15 (-4970)
chr1	148556024	148556409	NBPF15 (-4626)
chr1	148598170	148598591	NBPF16 (-141062), NBPF15 (+37538)
chr1	148604520	148604948	NBPF16 (-134709), NBPF15 (+43891)
chr1	148760301	148760466	PPIAL4C (-792619), NBPF16 (+20941)
chr1	148760711	148760832	PPIAL4C (-792231), NBPF16 (+21329)
chr1	148766808	148766938	PPIAL4C (-786130), NBPF16 (+27430)
chr1	149222619	149222853	PPIAL4C (-330267), NBPF16 (+483293)
chr1	149223145	149223251	PPIAL4C (-329805), NBPF16 (+483755)
chr1	149223443	149224220	PPIAL4C (-329171), NBPF16 (+484389)
chr1	149298423	149298656	PPIAL4C (-254463), NBPF16 (+559097)
chr1	149804125	149804262	HIST2H4A (-38)
chr1	149804326	149804542	HIST2H4A (+202)
chr1	149814096	149814228	HIST2H3C (-1397), HIST2H2AA3 (+316)
chr1	149832264	149832409	HIST2H4B (+377)
chr1	149832519	149832619	HIST2H4B (+145)
chr1	149832751	149832859	HIST2H4B (-91)
chr1	149871148	149871282	HIST2H2AB (-11749), SV2A (+18219)
chr1	150039621	150039837	VPS45 (+360)
chr1	150848551	150848715	ARNT (+611)
chr1	151170707	151170939	PIP5K1A (-228)
chr1	151227243	151227248	PSMD4 (+67)
chr1	154532190	154532257	UBE2Q1 (-1115)
chr1	156084462	156084766	LMNA (+116)
chr1	156252686	156252870	TMEM79 (-1292), SMG5 (-162)
chr1	161410562	161410717	FCGR2A (-64580), SDHC (+126593)
chr1	161411353	161411516	FCGR2A (-63785), SDHC (+127388)
chr1	161412908	161413384	FCGR2A (-62074), SDHC (+129099)
chr1	161416840	161417422	FCGR2A (-58089), SDHC (+133084)
chr1	161417934	161418131	FCGR2A (-57187), SDHC (+133986)
chr1	161418759	161418949	FCGR2A (-56366), SDHC (+134807)
chr1	161420316	161420778	FCGR2A (-54673), SDHC (+136500)
chr1	161424226	161424808	FCGR2A (-50703), SDHC (+140470)
chr1	161425311	161425525	FCGR2A (-49802), SDHC (+141371)
chr1	161426124	161426257	FCGR2A (-49029), SDHC (+142144)
chr1	161427751	161428232	FCGR2A (-47228), SDHC (+143945)
chr1	161431609	161432206	FCGR2A (-43312), SDHC (+147861)
chr1	161432604	161432928	FCGR2A (-42454), SDHC (+148719)
chr1	161435114	161435607	FCGR2A (-39859), SDHC (+151314)
chr1	161439008	161439589	FCGR2A (-35921), SDHC (+155252)
chr1	161439924	161440289	FCGR2A (-35113), SDHC (+156060)
chr1	161440894	161441080	FCGR2A (-34233), SDHC (+156940)
chr1	161500055	161500225	HSPA6 (+6104), FCGR3A (+19678)
chr1	161500814	161501063	HSPA6 (+6903), FCGR3A (+18879)
chr1	161509914	161510239	FCGR3A (+9741), HSPA6 (+16041)
chr1	161591434	161591676	FCGR3A (-71737), FCGR3B (+9441)
chr1	161734716	161734820	ATF6 (-1316)
chr1	165205023	165205203	LMX1A (+120839), PBX1 (+676241)
chr1	167789389	167789585	ADCY10 (+93853), MPZL1 (+98300)
chr1	167905371	167905545	DCAF6 (-598), MPC2 (-180)
chr1	167906621	167906786	MPC2 (-1426), DCAF6 (+648)
chr1	169863151	169863322	SCYL3 (-161)
chr1	173990753	173990859	RC3H1 (+629)
chr1	174128671	174128875	RABGAP1L (+118)
chr1	174128951	174128963	RABGAP1L (+302)
chr1	174129065	174129286	RABGAP1L (+521)
chr1	180471906	180472058	ACBD6 (+107)
chr1	180991898	180992030	STX6 (+83)
chr1	182573673	182573824	RGS16 (-206)
chr1	183204075	183204349	LAMC2 (+48789), NMNAT2 (+183525)
chr1	183441082	183441272	SMG7 (-461)
chr1	184005549	184005714	APOBEC4 (-383184), COLGALT2 (+1231)
chr1	185703358	185703384	HMCN1 (-312)
chr1	193028982	193029056	UCHL5 (-393), TROVE2 (-145)
chr1	197170253	197170403	ZBTB41 (-656)
chr1	200638882	200638961	DDX59 (+175)
chr1	204475559	204475721	PIK3C2B (-16088), MDM4 (-9871)
chr1	204485556	204485726	MDM4 (+130)
chr1	205091360	205091537	RBBP5 (-306)
chr1	205180794	205180940	DSTYK (-173)
chr1	205718336	205718500	NUCKS1 (+986)
chr1	206137383	206137426	FAM72A (-1052)
chr1	211556168	211556269	TRAF5 (+56040), RD3 (+110040)
chr1	215741282	215741400	KCTD3 (+606)
chr1	224033880	224034012	TP53BP2 (-272)
chr1	224180528	224180661	DEGS1 (-190278), TP53BP2 (-146921)
chr1	224544443	224544607	CNIH4 (-27)
chr1	225616273	225616391	LBR (+187)
chr1	225965681	225965812	SRP9 (+216)
chr1	226187615	226187815	H3F3A (-63963), LEFTY2 (-58526)
chr1	226249632	226249729	H3F3A (-1997)
chr1	226595081	226595368	PARP1 (+549)
chr1	226595528	226595741	PARP1 (+139)
chr1	226596303	226596340	PARP1 (-548)
chr1	227127450	227127730	ADCK3 (+42353), CDC42BPA (+378585)
chr1	227503783	227503975	CDC42BPA (+2296), ADCK3 (+418642)
chr1	227505231	227505285	CDC42BPA (+917)
chr1	228674538	228674689	RNF187 (-148)
chr1	229643848	229644018	NUP133 (+155)
chr1	229694937	229695125	ABCB10 (-589)
chr1	234746191	234746428	IRF2BP2 (-1039)
chr1	234748511	234748682	IRF2BP2 (-3326)
chr1	235457759	235457930	RBM34 (-133073), ARID4B (+33687)
chr1	235492151	235492386	ARID4B (-737), GGPS1 (+384)
chr1	235668046	235668148	B3GALNT2 (-316)
chr1	235668240	235668543	B3GALNT2 (-611)
chr1	236029925	236030070	LYST (+222)
chr1	236444848	236444940	ERO1LB (+391)
chr1	236767920	236768359	HEATR1 (-336)
chr1	242011149	242011418	EXO1 (-198)
chr1	244997665	244997684	COX20 (-949)
chr1	244997737	244997917	COX20 (-797)
chr1	245028008	245028207	HNRNPU (-335)
chr1	245133279	245133340	EFCAB2 (+139)
chr1	245134205	245134324	KIF26B (-184022), EFCAB2 (+1094)
chr1	245134486	245134630	KIF26B (-183729), EFCAB2 (+1387)
chr10	5854809	5854827	GDI2 (+694)
chr10	15139058	15139190	RPP38 (-257), C10orf111 (+194)
chr10	21806474	21806633	NEBL (-620023), SKIDA1 (+8057)
chr10	22518239	22518395	DNAJC1 (-225663), COMMD3 (-86586)
chr10	43892746	43892915	HNRNPF (-552)
chr10	43916609	43916619	HNRNPF (-24335), ZNF487 (-15960)
chr10	52384897	52385144	SGMS1 (-1278)
chr10	60029019	60029173	IPMK (-1402), CISD1 (+278)
chr10	65225419	65225655	JMJD1C (+104)
chr10	70092543	70092696	PBLD (+64), HNRNPH3 (+788)
chr10	70092745	70092968	PBLD (-173)
chr10	70715882	70716224	DDX21 (+169)
chr10	71561035	71561099	COL13A1 (-621)
chr10	71813769	71814015	H2AFY2 (+1340), AIFM2 (+78798)
chr10	74032590	74032677	DDIT4 (-1044)
chr10	75255286	75255464	PPP3CB (+407)
chr10	75490217	75490318	AGAP5 (-32714), SEC24C (-13881)
chr10	77158780	77158870	COMTD1 (-163056), ZNF503 (+2839)
chr10	81586760	81586917	SFTPD (+122020), SFTPA1 (+216138)
chr10	81664471	81664640	SFTPD (+44303), SFTPA1 (+293855)
chr10	95255865	95255937	CEP55 (-488)
chr10	96161955	96162087	TBC1D12 (-240)
chr10	98273567	98273712	TLL2 (+28)
chr10	101380654	101380743	SLC25A28 (-578)
chr10	101381163	101381308	SLC25A28 (-1115)
chr10	101492022	101492130	COX15 (-219), CUTC (+99)
chr10	102757050	102757332	LZTS2 (-2042)
chr10	102757503	102757653	LZTS2 (-1655)
chr10	103124521	103124689	BTRC (+10785), POLL (+223422)
chr10	111967299	111967487	MXI1 (+30)
chr10	114206825	114206855	VTI1A (-176), ZDHHC6 (-168)
chr10	115439422	115439451	CASP7 (+11)
chr11	576257	576399	PHRF1 (-193)
chr11	9481300	9481379	ZNF143 (-1172)
chr11	10880189	10880483	ZBED5 (-716)
chr11	28131761	28131882	KIF18A (-1967), METTL15 (+1921)
chr11	33061096	33061127	TCP11L1 (+149)
chr11	33280181	33280342	KIAA1549L (-283559), HIPK3 (+1129)
chr11	33280400	33280532	KIAA1549L (-283355), HIPK3 (+1333)
chr11	34460603	34460729	CAT (+194)
chr11	46722878	46723295	ARHGAP1 (-938), ZNF408 (+719)
chr11	46724179	46724323	ARHGAP1 (-2102), ZNF408 (+1883)
chr11	46724461	46724866	ARHGAP1 (-2515), ZNF408 (+2296)
chr11	46725843	46727472	ARHGAP1 (-4509), ZNF408 (+4290)
chr11	47600488	47600642	NDUFS3 (+3)
chr11	59317850	59318270	OR4D9 (+35674), OSBP (+65557)
chr11	59521626	59521757	STX3 (-840)
chr11	62608989	62609247	WDR74 (+163)
chr11	63952696	63952831	STIP1 (-823)
chr11	65430926	65431005	RELA (-401)
chr11	65769654	65769805	EIF1AD (-102), BANF1 (+180)
chr11	73694080	73694211	UCP2 (+206)
chr11	75946863	75946926	WNT11 (-29319), PRKRIR (+145091)
chr11	82782881	82782930	RAB30 (+2)
chr11	102980206	102980384	DYNC2H1 (-9)
chr11	129872323	129872470	PRDM10 (+333)
chr12	860379	860625	WNK1 (-1587)
chr12	12869909	12870081	CDKN1B (-63)
chr12	32112096	32112194	H3F3C (-166970), BICD1 (-148018)
chr12	46384102	46384288	SCAF11 (+153)
chr12	51418597	51418932	SLC11A2 (+3293), HIGD1C (+71060)
chr12	54427326	54427385	HOXC5 (+719)
chr12	54427428	54427491	HOXC5 (+823)
chr12	54673361	54673659	HNRNPA1 (-1029), CBX5 (+376)
chr12	56109986	56110124	RDH5 (-4127), BLOC1S1 (+234)
chr12	69005321	69005450	RAP1B (+767)
chr12	69753600	69753732	YEATS4 (+183)
chr12	76953707	76953967	OSBPL8 (-248)
chr12	80083325	80083507	PAWR (+1461), SYT1 (+824967)
chr12	89919808	89919810	GALNT4 (-1226), POC1B (-8), POC1B-GALNT4 (+166)
chr12	94853468	94853731	CCDC41 (+128)
chr12	100595516	100595611	ACTR6 (+1699), DEPDC4 (+65293)
chr12	112450780	112450915	ERP29 (-272), TMEM116 (+67)
chr12	120729000	120729245	PXN (-25560), SIRT4 (-11001)
chr12	120729387	120729583	PXN (-25922), SIRT4 (-10639)
chr12	120730695	120730880	PXN (-27225), SIRT4 (-9336)
chr12	122240716	122240948	SETD1B (-1806)
chr12	123942641	123942760	SNRNP35 (-1369)
chr12	125424097	125424181	UBC (-24245), DHX37 (+49528)
chr13	31191872	31192069	HMGB1 (-237), USPL1 (+51)
chr13	37574594	37574830	ALG5 (-1208), EXOSC8 (+34)
chr13	41345285	41345440	MRPS31 (-54)
chr13	41634623	41634762	WBP4 (-717)
chr13	45992133	45992303	SLC25A30 (+297)
chr13	49550303	49550377	FNDC3A (+292)
chr13	52158954	52159179	WDFY2 (+423)
chr13	67804974	67805097	PCDH9 (-568)
chr13	67805263	67805519	PCDH9 (-923)
chr13	73301904	73302176	MZT1 (-215), BORA (-24)
chr13	73355916	73356108	PIBF1 (-185), DIS3 (+59)
chr13	77900483	77900623	MYCBP2 (+261)
chr13	79232850	79232924	RNF219 (+427)
chr13	80917118	80917132	SPRY2 (-3331)
chr13	85457164	85457432	SLITRK6 (+916325)
chr13	88323330	88323824	SLITRK5 (-1293)
chr13	91999476	91999651	GPC5 (-51365)
chr13	93880364	93880496	GPC6 (+1335)
chr13	95201296	95201536	DCT (-69480), TGDS (+47095)
chr13	95201699	95202096	DCT (-69962), TGDS (+46613)
chr13	95254256	95254780	GPR180 (+361)
chr14	19642497	19642724	OR11H12 (+265089), POTEM (+377661)
chr14	19925268	19925322	POTEM (+94977), OR11H12 (+547773)
chr14	19932557	19932868	POTEM (+87559), OR11H12 (+555191)
chr14	21151409	21151610	ANG (-826), RNASE4 (-749)
chr14	21152158	21152369	ANG (-72), RNASE4 (+5)
chr14	31495976	31496196	STRN3 (-498)
chr14	31677178	31677262	HECTD1 (-531)
chr14	35015925	35016628	EAPP (-7361), SNX6 (+83112)
chr14	35025111	35025567	EAPP (-16423), SNX6 (+74050)
chr14	35451567	35451762	SRP54 (+502)
chr14	37641207	37641313	SLC25A21 (+811)
chr14	37666800	37666985	MIPOL1 (-262)
chr14	37667278	37667336	MIPOL1 (+152)
chr14	50360401	50360475	ARF6 (+628)
chr14	55518130	55518270	LGALS3 (-77562), SOCS4 (+24252)
chr14	58894193	58894375	TIMM9 (+48), KIAA0586 (+181)
chr14	74253299	74253453	PTGR2 (-65173), ELMSAN1 (-26375)
chr14	89017799	89017946	PTPN21 (+3204), SPATA7 (+165999)
chr14	102783427	102783554	ZNF839 (-2597)
chr15	30396588	30396645	GOLGA8T (-30735), GOLGA8J (+21361)
chr15	40886035	40886203	CASC5 (-99)
chr15	65588443	65588640	PARP16 (-9332), IGDCC3 (+81836)
chr15	65597029	65597479	PARP16 (-18044), IGDCC3 (+73124)
chr15	66999774	66999907	SMAD3 (-358342), SMAD6 (+5275)
chr15	68569932	68570121	FEM1B (-114)
chr15	69707218	69707352	KIF23 (+597)
chr15	72410087	72410092	MYO9A (+332), SENP8 (+898)
chr15	72410185	72410319	MYO9A (+170)
chr15	72767660	72767782	GOLGA6B (-179358), ARIH1 (+1054)
chr15	76196036	76196298	FBXO22 (-33)
chr15	79152913	79153074	ADAMTS7 (-49221), MORF4L1 (-12162)
chr15	80352824	80353027	FAH (-92196), ZFAND6 (+1016)
chr15	82798253	82798321	EFTUD1 (-243183), RPS17 (+26685)
chr15	83023933	83024065	RPS17 (-199027), RPS17L (+185316)
chr15	85524583	85524719	PDE8A (+980)
chr15	85525744	85526016	AKAP13 (-398080), PDE8A (+2209)
chr15	89631180	89631350	ABHD2 (-116)
chr15	89878641	89878914	POLG (-700)
chr15	90437230	90437474	AP3S2 (+222)
chr15	91537989	91538131	PRC1 (-335)
chr15	93352715	93352979	FAM174B (-153659), CHD2 (-90211)
chr15	93616044	93616176	RGMA (+982)
chr16	3202935	3202954	OR1F1 (-51302), CASP16 (+8701)
chr16	3207078	3207373	OR1F1 (-47021), CASP16 (+12982)
chr16	3208850	3209036	OR1F1 (-45304), CASP16 (+14699)
chr16	3238050	3238195	OR1F1 (-16124), CASP16 (+43879)
chr16	4666572	4666806	CDIP1 (-101579), MGRN1 (-8102)
chr16	4897122	4897251	GLYR1 (+156)
chr16	15247973	15248107	ENSG00000261130 (-241571), RRN3 (-59866)
chr16	19566763	19566980	C16orf62 (+135)
chr16	30006963	30007080	INO80E (+407), HIRIP3 (+735)
chr16	30007143	30007223	INO80E (+568), HIRIP3 (+574)
chr16	30007372	30007849	HIRIP3 (+146), INO80E (+996)
chr16	30076544	30076851	PPP4C (-10613), ALDOA (+12254)
chr16	30569852	30570007	ZNF764 (-346), ENSG00000260869 (-330)
chr16	30621584	30621853	ZNF689 (-19)
chr16	30645881	30646020	ZNF689 (-24251), FBRS (-23801)
chr16	30817106	30817178	ZNF629 (-18619), BCL7C (+89139)
chr16	30968748	30968938	SETD1A (+228)
chr16	68119995	68120020	NFATC3 (+447)
chr16	72127281	72127380	DHX38 (-130), TXNL4B (+219)
chr16	87417537	87417700	FBXO31 (-256)
chr16	89883285	89883414	FANCA (-296)
chr17	8023621	8023824	ALOXE3 (-1358)
chr17	8025960	8026075	ALOXE3 (-3653)
chr17	8090009	8090217	TMEM107 (-10396), AURKB (+23803)
chr17	8090326	8090464	TMEM107 (-10678), AURKB (+23521)
chr17	8090897	8091052	TMEM107 (-11258), AURKB (+22941)
chr17	8124154	8124208	AURKB (-10265), CTC1 (+27181)
chr17	8124895	8125024	AURKB (-11044), CTC1 (+26402)
chr17	15602852	15602997	ENSG00000187607 (-166), ZNF286A (-130)
chr17	16289881	16290207	TRPV2 (-28812), UBB (+5931)
chr17	17204290	17204413	NT5M (-2297)
chr17	17826266	17826412	SREBF1 (-86038), TOM1L2 (+49372)
chr17	17941989	17942299	ATPAF2 (+338)
chr17	18217835	18217990	SMCR8 (-711), TOP3A (+394)
chr17	18965183	18966336	EPN2 (-174894), GRAP (-14810)
chr17	18966448	18967446	EPN2 (-173707), GRAP (-15997)
chr17	19014971	19015943	EPN2 (-125197), GRAP (-64507)
chr17	19091283	19092430	GRAP (-140907), EPN2 (-48797)
chr17	19092524	19092525	GRAP (-141575), EPN2 (-48129)
chr17	19092575	19093625	GRAP (-142150), EPN2 (-47554)
chr17	19411353	19411555	SLC47A1 (-25713), RNF112 (+96947)
chr17	38573814	38573946	TOP2A (+322)
chr17	41150167	41150400	RPL27 (-210)
chr17	41985576	41985831	MPP2 (-591)
chr17	42092302	42092487	TMEM101 (+8124), NAGS (+10481)
chr17	42147886	42148039	G6PC3 (-140)
chr17	42201401	42201445	HDAC5 (-417)
chr17	44439359	44439593	ARL17B (-346)
chr17	44657286	44657536	ARL17A (-363)
chr17	46682340	46682433	HOXB6 (-33)
chr17	47269848	47270021	GNGT2 (+16827), B4GALNT2 (+59606)
chr17	48944394	48944789	TOB1 (-886)
chr17	48945058	48945266	TOB1 (-1456)
chr17	55888245	55888418	ENSG00000166329 (-65659), MRPS23 (+39085)
chr17	56708696	56709164	SEPT4 (-90751), TEX14 (+60454)
chr17	56756794	56756967	SEPT4 (-138702), TEX14 (+12503)
chr17	57231681	57231946	PRR11 (-1046), SKA2 (+816)
chr17	61818947	61819015	STRADA (+188)
chr17	72439125	72439332	CD300A (-23326), GPRC5C (+12177)
chr17	73031107	73031297	ATP5H (+11856), ICT1 (+22433)
chr17	73201205	73201346	NUP85 (-510)
chr17	74552993	74553238	PRCD (+16944), ST6GALNAC2 (+29094)
chr17	74733260	74733469	SRSF2 (+50), MFSD11 (+972)
chr17	74733594	74733684	SRSF2 (-224)
chr17	79316987	79317230	ENSG00000171282 (-56431), TMEM105 (-12635)
chr17	80452337	80452539	FOXK2 (-25153), NARF (+35956)
chr17	80709794	80709924	TBCD (-81)
chr18	20513630	20513725	RBBP8 (-111)
chr18	21083106	21083255	C18orf8 (-292)
chr18	23670445	23670577	SS18 (+78)
chr18	28621464	28621596	DSC3 (+1177)
chr18	28682200	28682333	DSC2 (+111)
chr18	29672077	29672114	RNF138 (+278)
chr18	32870257	32870450	ZSCAN30 (-158)
chr18	47018682	47018829	RPL17-C18orf32 (-800), RPL17 (+150)
chr19	13030120	13030334	SYCE2 (-137)
chr19	40950437	40950572	SERTAD3 (+107)
chr19	46174389	46174568	GIPR (+2977), SNRPD2 (+21112)
chr19	47616213	47616388	ZC3H4 (+708)
chr19	49314134	49314325	BCAT2 (+47)
chr19	50608442	50608554	VRK3 (-79295), IZUMO2 (+57954)
chr19	50964495	50964655	EMC10 (-15181), MYBPC2 (+28415)
chr19	58987299	58987444	ZNF446 (-159)
chr19	59086908	59087013	MZF1 (-2019)
chr2	55277467	55277656	RTN4 (+118)
chr2	61244308	61244486	PEX13 (-460), PUS10 (+992)
chr2	61991223	61991272	XPO1 (-225830), FAM161A (+89940)
chr2	64068619	64068843	UGP2 (-113)
chr2	70475641	70475717	TIA1 (+94)
chr2	71503779	71503937	ZNF638 (-55036), PAIP2B (-49645)
chr2	71504044	71504226	ZNF638 (-54759), PAIP2B (-49922)
chr2	85843323	85843567	USP39 (+136)
chr2	95873174	95873281	PROM2 (-66973), ZNF2 (+42045)
chr2	99952836	99952978	EIF5B (-909), TXNDC9 (+18)
chr2	108905273	108905405	SULT1C2 (+244)
chr2	110551855	110552047	RGPD5 (+66)
chr2	111334621	111334809	RGPD6 (-37)
chr2	113299912	113299993	POLR1B (+461)
chr2	114647126	114647330	ACTR3 (-309)
chr2	122288472	122288664	TFCP2L1 (-245785), CLASP1 (+118484)
chr2	122407313	122407424	CLASP1 (-317)
chr2	153032039	153032233	STAM2 (+370)
chr2	174830275	174830417	SP3 (+84)
chr2	175113089	175113192	OLA1 (+285)
chr2	178128196	178128435	NFE2L2 (+1543), HNRNPA3 (+51025)
chr2	182322268	182322389	ITGA4 (+377)
chr2	183989190	183989356	NUP35 (+190)
chr2	189157581	189157870	GULP1 (+167)
chr2	198318341	198318468	COQ10B (+258)
chr2	200820034	200820286	C2orf47 (+120), TYW5 (+299)
chr2	201753929	201754097	NIF3L1 (-95), PPIL3 (-21)
chr2	201827900	201828319	ORC2 (+293)
chr2	201828655	201828718	ORC2 (-284)
chr2	204103760	204103874	CYP20A1 (+154)
chr2	207024083	207024224	NDUFS1 (-236), EEF1B2 (-175)
chr2	209130691	209130987	PIKFYVE (-152)
chr2	223725686	223725860	ACSL3 (+121)
chr2	232571574	232571681	PTMA (-1598)
chr2	233470588	233470782	TIGD1 (-55459), EFHD1 (-27253)
chr20	277936	278159	ZCCHC3 (+311)
chr20	1757804	1758053	SIRPG (-119504), SIRPA (-118013)
chr20	17949305	17949437	MGME1 (-185), SNX5 (+252)
chr20	23343084	23343216	GZF1 (+331)
chr20	33543231	33543526	GSS (+241)
chr20	34542339	34542378	SCAND1 (+5035), PHF20 (+182454)
chr21	45148655	45148787	PDXK (+9728), CSTB (+47605)
chr21	47394545	47394687	COL6A1 (-7035), PCBP3 (+331008)
chr22	18632658	18632885	USP18 (+106)
chr22	19132107	19132256	DGCR14 (+15)
chr22	21336337	21336570	LZTR1 (+152)
chr22	30819761	30819816	MTFP1 (-1729)
chr22	31743346	31743435	PATZ1 (-1173)
chr22	35768015	35768153	HMOX1 (-8744), TOM1 (+72287)
chr22	39097395	39097522	GTPBP1 (-4269), JOSD1 (-787)
chr22	39715448	39715790	RPL3 (+157)
chr22	43011406	43011708	POLDIP3 (-589)
chr3	5022057	5022164	ARL8B (-141794), BHLHE40 (+1310)
chr3	5028645	5028910	ARL8B (-135127), BHLHE40 (+7977)
chr3	12598709	12598823	MKRN2 (+253)
chr3	28390326	28390471	ZCWPW2 (-241), AZI2 (+219)
chr3	33138867	33139008	TMPPE (-645), GLB1 (-216)
chr3	33840049	33840350	PDCD6IP (+134)
chr3	37217477	37217877	LRRFIP2 (+174)
chr3	41240925	41241085	CTNNB1 (+75)
chr3	42845795	42846084	HIGD1A (-15)
chr3	45730357	45730587	SACM1L (-282)
chr3	46037137	46037267	FYCO1 (+105)
chr3	47204682	47204722	SETD2 (+755)
chr3	47205671	47205979	SETD2 (-368)
chr3	47516848	47516999	SCAP (+679)
chr3	49967436	49967562	MON1A (+79)
chr3	53304071	53304279	TKT (-14137), DCP1A (+77479)
chr3	53381657	53381747	DCP1A (-48)
chr3	55520373	55520524	LRTM1 (-558348), WNT5A (+3524)
chr3	57541806	57541926	PDE12 (-138)
chr3	57743278	57743432	FLNB (-250772), SLMAP (+1398)
chr3	61546671	61546826	PTPRG (-836)
chr3	71631351	71631429	FOXP1 (-451402), EIF4E3 (+143136)
chr3	73159991	73160204	PPP4R2 (+114162), PDZRN3 (+513993)
chr3	101443218	101443265	CEP97 (+473)
chr3	107148722	107148858	BBX (-93033)
chr3	128368970	128369074	RPN1 (+670)
chr3	128902214	128902343	CNBP (+474)
chr3	141457403	141457471	RNF7 (+391)
chr3	141594972	141595057	ATP1B3 (-441)
chr3	142297433	142297657	ATR (+123)
chr3	142315325	142315386	PLS1 (-26872), ATR (-17688)
chr3	149531122	149531259	RNF13 (+634)
chr3	150321249	150321451	SERP1 (-389), ENSG00000198843 (+275)
chr3	167453503	167453601	PDCD10 (-938), SERPINI1 (+41)
chr3	167967583	167967767	GOLIM4 (-153912), MECOM (+896418)
chr3	168864032	168864257	MECOM (-52)
chr3	169487426	169487700	MYNN (-3056), ACTRT3 (+120)
chr3	184428661	184428808	VPS8 (-101196), EPHB3 (+149163)
chr4	15682927	15682975	FAM200B (-478)
chr4	56412009	56412132	CLOCK (-35877), NMU (+90394)
chr4	57775525	57775593	POLR2B (-68349), REST (+1484)
chr4	73935194	73935349	COX18 (+186)
chr4	77134581	77134735	SCARB2 (+388)
chr4	78078116	78078248	CCNG2 (-122)
chr4	83295417	83295748	HNRNPD (-474)
chr4	83821433	83821693	THAP9 (-342)
chr4	87515479	87515717	PTPN13 (+130)
chr4	87856286	87856407	AFF1 (+193)
chr4	88312260	88312358	HSD17B11 (+229)
chr4	89744360	89744427	NAP1L5 (-125008), FAM13A (+233929)
chr4	93226786	93226910	GRID2 (+1298)
chr4	95373123	95373225	PDLIM5 (-3222)
chr4	103423113	103423318	NFKB1 (+730)
chr4	103997745	103997831	SLC9B2 (+142)
chr4	106629828	106629931	GSTCD (-95), INTS12 (+385)
chr4	110354514	110354638	SEC24B (-395)
chr4	113627759	113627891	ANK2 (-343007), LARP7 (+69543)
chr4	122617888	122618109	ANXA5 (+269)
chr4	122744865	122745032	CCNA2 (+138)
chr4	128544151	128544222	INTU (-9900)
chr4	128704345	128704407	PLK4 (-97640), HSPA4L (+1081)
chr4	140003938	140004131	CCRN4L (+67092), ELF2 (+94337)
chr4	164415686	164415831	TKTL2 (-20712), MARCH1 (+889443)
chr4	174292087	174292282	SAP30 (+91)
chr4	175204567	175204793	CEP44 (-375), FBXO8 (+735)
chr4	183065324	183065443	TENM3 (-99198)
chr4	184365123	184365265	CDKN2AIP (-550)
chr4	186317404	186317563	ANKRD37 (-154)
chr5	415337	415900	C5orf55 (+27639), AHRR (+111328)
chr5	69006827	69006998	SERF1B (-314183), GTF2H2C (+150844)
chr5	69697466	69697586	SERF1A (-498988), SMN2 (+352087)
chr5	72112171	72112334	TNPO1 (+114)
chr5	76787985	76788206	WDR41 (+325)
chr5	78907815	78908057	PAPD4 (-307)
chr5	82768392	82768501	VCAN (+1163), HAPLN1 (+248985)
chr5	90679369	90679478	ARRDC3 (-248)
chr5	93954667	93954708	ANKRD32 (+636)
chr5	94890194	94890336	ARSK (-513), TTC37 (+446)
chr5	96270747	96270879	LNPEP (-355)
chr5	102455811	102455978	GIN1 (-40), PPIP5K2 (-9)
chr5	102595194	102595402	C5orf30 (+895)
chr5	107005178	107005306	EFNA5 (+1354)
chr5	126112283	126112548	LMNB1 (-424)
chr5	137224809	137224990	PKD2L2 (-258)
chr5	137549390	137549574	CDC23 (-450)
chr5	138630153	138630340	MATR3 (+910)
chr5	140090903	140090949	PCDHA1 (-74950), ZMAT2 (+11007)
chr5	141303264	141303475	KIAA0141 (-3)
chr5	171614610	171614691	STK10 (+739)
chr5	171710290	171710399	UBTD2 (+730)
chr5	172198008	172198140	DUSP1 (+124)
chr5	179125343	179125659	CANX (-406)
chr5	180523948	180524120	OR2V1 (+28270), BTNL9 (+56809)
chr5	180524250	180524287	OR2V1 (+28035), BTNL9 (+57044)
chr5	180524436	180524675	OR2V1 (+27748), BTNL9 (+57331)
chr5	180528734	180528891	OR2V1 (+23491), BTNL9 (+61588)
chr5	180528938	180528967	OR2V1 (+23351), BTNL9 (+61728)
chr5	180529059	180529091	OR2V1 (+23229), BTNL9 (+61850)
chr5	180591076	180591198	OR2V2 (+9194), TRIM7 (+41035)
chr5	180601279	180601316	OR2V2 (+19355), TRIM7 (+30874)
chr5	180600789	180601191	OR2V2 (+19047), TRIM7 (+31182)
chr5	180615375	180615587	TRIM7 (+16691), OR2V2 (+33538)
chr5	180634604	180634804	TRIM7 (-2532)
chr5	180648919	180649134	TRIM41 (-1263)
chr5	180649282	180649526	TRIM41 (-886)
chr6	4018400	4018850	PRPF4B (-2935)
chr6	7389674	7389818	RIOK1 (+17)
chr6	10886978	10887387	SYCP2L (+119)
chr6	17706231	17706306	NUP153 (+349)
chr6	19804632	19804794	ID4 (-32904)
chr6	26104008	26104255	HIST1H4C (+28)
chr6	26204851	26204910	HIST1H4E (+23)
chr6	26285722	26285833	HIST1H4H (-16)
chr6	26311945	26312148	BTN3A2 (-53412), HIST1H4H (-26285)
chr6	26322918	26323191	BTN3A2 (-42404), HIST1H4H (-37293)
chr6	26522495	26522649	HMGN4 (-16061), BTN1A1 (+21123)
chr6	26533105	26533189	HMGN4 (-5486), BTN1A1 (+31698)
chr6	26533249	26533414	HMGN4 (-5301), BTN1A1 (+31883)
chr6	26538012	26538170	HMGN4 (-542)
chr6	26538216	26538349	HMGN4 (-350)
chr6	26569050	26569161	ABT1 (-28074), HMGN4 (+30473)
chr6	26735434	26735743	ZNF322 (-75609), HIST1H2BJ (+364940)
chr6	26758359	26758541	ZNF322 (-98470), HIST1H2BJ (+342079)
chr6	26766348	26766621	ZNF322 (-106505), HIST1H2BJ (+334044)
chr6	27114972	27115094	HIST1H2BK (-414), HIST1H2AH (+172)
chr6	27197771	27197824	PRSS16 (-17704), HIST1H2AH (+82937)
chr6	27198282	27198525	PRSS16 (-17098), HIST1H2AH (+83543)
chr6	27248024	27248200	ZNF391 (-108385), PRSS16 (+32610)
chr6	27302679	27302804	ZNF391 (-53755), PRSS16 (+87240)
chr6	27356668	27356857	ZNF391 (+266)
chr6	27441019	27441087	ZNF184 (-156)
chr6	27463541	27463780	ZNF184 (-22764), HIST1H2BL (+312048)
chr6	27521135	27521417	ZNF184 (-80379), HIST1H2BL (+254433)
chr6	27569844	27570160	ZNF184 (-129105), HIST1H2BL (+205707)
chr6	27570341	27570480	ZNF184 (-129514), HIST1H2BL (+205298)
chr6	27640250	27640316	ZNF184 (-199386), HIST1H2BL (+135426)
chr6	27651821	27652043	ZNF184 (-211035), HIST1H2BL (+123777)
chr6	27652223	27652397	ZNF184 (-211413), HIST1H2BL (+123399)
chr6	27655786	27656241	ZNF184 (-215117), HIST1H2BL (+119695)
chr6	27759162	27759361	ZNF184 (-318365), HIST1H2BL (+16447)
chr6	27759879	27760152	ZNF184 (-319119), HIST1H2BL (+15693)
chr6	27791824	27791940	HIST1H4J (-2)
chr6	27805858	27806056	HIST1H2BN (-483), HIST1H2AK (+160)
chr6	27860760	27860941	HIST1H3J (-2281), HIST1H2BO (-352), HIST1H2AM (+112)
chr6	28109739	28109891	ZKSCAN8 (+99)
chr6	28180768	28180878	ZSCAN9 (-12230), ZKSCAN8 (+71107)
chr6	28510721	28510965	GPX5 (+17141), SCAND3 (+44269)
chr6	28696958	28697007	SCAND3 (-141871), TRIM27 (+194783)
chr6	28763726	28763875	SCAND3 (-208689), TRIM27 (+127965)
chr6	28785007	28785181	SCAND3 (-229982), TRIM27 (+106672)
chr6	28863959	28864145	SCAND3 (-308940), TRIM27 (+27714)
chr6	28864755	28864892	SCAND3 (-309712), TRIM27 (+26942)
chr6	28892034	28892072	TRIM27 (-287)
chr6	28908754	28908869	TRIM27 (-17046), ZNF311 (+64225)
chr6	28909373	28909612	TRIM27 (-17727), ZNF311 (+63544)
chr6	30034809	30034979	PPP1R11 (+29)
chr6	30434652	30434744	HLA-E (-22546), RPP21 (+121790)
chr6	31802228	31802263	HSPA1B (+6734), NEU1 (+28437)
chr6	32939876	32940181	BRD2 (+1351), HLA-DOA (+37360)
chr6	33756985	33757103	LEMD2 (-131)
chr6	34359579	34359747	NUDT3 (+788)
chr6	41888527	41888802	BYSL (-261), MED20 (+172)
chr6	52149675	52149853	MCM3 (-129)
chr6	52149929	52150081	MCM3 (-370)
chr6	52860591	52860631	GSTA4 (-435)
chr6	74230676	74230782	EEF1A1 (+12)
chr6	82957112	82957300	IBTK (+265)
chr6	83777439	83777661	UBE3D (-1990), DOPEY1 (+165)
chr6	86388998	86389121	SYNCRIP (-36057)
chr6	99841961	99842103	COQ3 (+48)
chr6	105307541	105307664	HACE1 (+191)
chr6	105584576	105584761	BVES (+380)
chr6	110499992	110500115	CDC40 (-1290), WASF1 (+1153)
chr6	111195644	111195815	AMD1 (-243)
chr6	111803282	111803472	REV3L (+1538), KIAA1919 (+222826)
chr6	111805419	111805644	REV3L (-617)
chr6	116989479	116989632	ZUFSP (+401)
chr6	119214843	119214983	ASF1A (-471)
chr6	119216130	119216223	ASF1A (+793)
chr6	126069589	126069672	HEY2 (-1095)
chr6	126111240	126111525	HINT3 (-166544), NCOA7 (+9076)
chr6	135376118	135376341	HBS1L (-194)
chr6	136611244	136611407	BCLAF1 (-337)
chr6	143771782	143771977	PEX3 (-237), ADAT2 (-70)
chr6	150038818	150038982	LATS1 (+492)
chr6	150039297	150039301	LATS1 (+93)
chr6	151711108	151711267	ZBTB2 (+1495), AKAP12 (+150054)
chr6	151773505	151773676	RMND1 (-332)
chr6	154831146	154831382	CNKSR3 (+529)
chr6	157744433	157744702	TMEM242 (+65)
chr6	158652681	158652813	TULP4 (-80945), GTF2H5 (+63363)
chr6	170151938	170152028	TCTE3 (-328), C6orf70 (+262)
chr7	17979039	17979208	SNX13 (+993)
chr7	17979929	17980109	SNX13 (+98)
chr7	17980282	17980504	SNX13 (-276)
chr7	21985205	21985359	CDCA7L (+420)
chr7	23513717	23513975	IGF2BP3 (-3760)
chr7	30518112	30518135	NOD1 (+272)
chr7	30634341	30634463	GARS (+105)
chr7	44530277	44530387	CAMK2B (-165235), NPC1L1 (+50582)
chr7	73493742	73493856	LIMK1 (-4471)
chr7	74988998	74989032	TRIM73 (-35888), GTF2IRD2B (+480628)
chr7	75157272	75157384	POM121C (-41780), HIP1 (+210937)
chr7	80548613	80548799	SEMA3C (-39)
chr7	92219681	92219732	RBM48 (+61620), CDK6 (+243524)
chr7	99724491	99724616	MBLAC1 (+237)
chr7	102119199	102119317	POLR2J (+96)
chr7	102212894	102213079	POLR2J3 (-1)
chr7	106810013	106810107	HBP1 (+600)
chr7	113725421	113725467	FOXP2 (-329608), PPP1R3A (-166324)
chr7	115858363	115858549	CAV2 (-280988), TES (+7909)
chr7	134671361	134671478	AGBL3 (+161)
chr7	135194496	135194609	CNOT4 (+322)
chr7	138793926	138794108	ZC3HAV1 (+377)
chr7	141437971	141438103	SSBP1 (-370)
chr7	148725496	148725769	PDIA4 (+100)
chr7	148843560	148843653	ZNF398 (-961)
chr7	148843702	148843826	ZNF398 (-804)
chr7	148892573	148892775	ZNF282 (+97)
chr7	155302681	155302819	RBM33 (-134623), EN2 (+51926)
chr8	53625995	53626223	RB1CC1 (+883)
chr8	56685862	56686097	TMEM68 (-14), TGS1 (+279)
chr8	63951580	63951712	GGH (+84)
chr8	71520455	71520590	TRAM1 (+81)
chr8	77912186	77912508	PEX2 (+933)
chr8	94752833	94752853	RBM12B (+402)
chr8	94753029	94753197	RBM12B (+132)
chr8	95732002	95732152	DPY19L4 (-51)
chr8	109455944	109456055	EMC2 (+147)
chr8	109456124	109456162	EMC2 (+290)
chr8	121166115	121166265	COL14A1 (+28843), MRPL13 (+291436)
chr9	19049023	19049305	RRAGA (-208)
chr9	26892622	26892826	CAAP1 (+78)
chr9	26947297	26947502	PLAA (+61), IFT74 (+90)
chr9	35103270	35103379	STOML2 (-171)
chr9	37800627	37800812	DCAF10 (+221)
chr9	66493610	66493748	SPATA31A7 (-984069)
chr9	88896832	88897025	ISCA1 (+515)
chr9	93956063	93956199	AUH (+168064), SYK (+392062)
chr9	99181218	99181360	ZNF367 (-678)
chr9	108006539	108006778	SLC44A1 (-244)
chr9	108457298	108457429	TMEM38B (+539)
chr9	115142419	115142522	HSDL2 (+254)
chr9	128469266	128469432	MAPKAP1 (+164)
chr9	128508546	128508731	PBX3 (-1078)
chr9	131418527	131418643	WDR34 (+481)
chr9	131534233	131534357	ZER1 (-123)
chr9	140429328	140429473	NSMF (-75615), PNPLA7 (+15585)
chrX	40944172	40944363	USP9X (-620)
chrX	73163994	73164160	ZCCHC13 (-359948), CHIC1 (+381033)
chrX	114990430	114990595	AGTR2 (-311462), ENSG00000228532 (-36844)
chrX	118986763	118986962	UPF3B (+98)
chrX	119379025	119379182	ZBTB33 (-5503), RHOXF2 (+86637)
chrX	123095883	123096014	SH2D1A (-384245), STAG2 (+1580)
chrX	129194443	129194607	ELF4 (+49945), BCORL1 (+55361)
chrX	129402619	129402771	ZNF280C (+178)
