# Supplementary material for: Light modulation ameliorates expression of circadian genes and disease progression in spinal muscular atrophy mice
Source: Hum Mol Genet. 2018 Aug 14;27(20):3582–97. doi: 10.1093/hmg/ddy249 (PMC6168969; doi:10.1093/hmg/ddy249)
Supplement: Supplementary Data [file ddy249_supp.zip › Karjosukarso et al - HMG-2018-D-00441_S3 Dataset.xlsx]

## Sheet: upregulated
Ensembl ID	baseMean	log2FoldChange	lfcSE	stat	pvalue	padj	symbol
ENSG00000170558	1092.49	-2.07376	0.109807	-18.8856	1.49855e-79	6.73336e-77	CDH2
ENSG00000101473	97.5426	-0.611394	0.246065	-2.48468	0.0129666	0.0412175	ACOT8
ENSG00000136560	1234.91	-0.811339	0.111075	-7.3044	2.78511e-13	6.50568e-12	TANK
ENSG00000180900	271.032	-0.83491	0.195536	-4.26986	1.95599e-05	0.000139504	MIR937
ENSG00000229833	30.9446	-0.984932	0.332454	-2.96261	0.00305041	0.0118548	PET100
ENSG00000204767	108.832	-1.10297	0.229041	-4.81562	1.46746e-06	1.32654e-05	FAM196B
ENSG00000188681	8.56654	-0.752326	0.312346	-2.40863	0.0160124	0.0490716	TEKT4P2
ENSG00000188681	8.56654	-0.752326	0.312346	-2.40863	0.0160124	0.0490716	LOC100233156
ENSG00000172366	33.1731	-0.806074	0.318443	-2.5313	0.0113642	0.0368913	LOC100287175
ENSG00000179776	6941.91	-0.702468	0.084358	-8.32723	8.27585e-17	2.66169e-15	CDH5
ENSG00000182118	162.254	-1.05757	0.21723	-4.86843	1.12487e-06	1.03489e-05	MIR1182
ENSG00000101346	805.545	-0.793094	0.130423	-6.08095	1.19473e-09	1.74994e-08	MIR1825
ENSG00000184216	688.857	-0.984438	0.137933	-7.13708	9.53361e-13	2.07767e-11	MIR718
ENSG00000182372	244.128	-0.716468	0.173625	-4.12653	3.68277e-05	0.000244829	MIR3674
ENSG00000266835	31.3453	-1.0618	0.323532	-3.28191	0.00103106	0.00461921	GAPLINC
ENSG00000159216	83.7874	-0.628409	0.250622	-2.5074	0.0121623	0.0390425	LOC100506403
ENSG00000253837	7.63962	-1.26299	0.314278	-4.0187	5.85207e-05	0.000368213	LOC100507156
ENSG00000163597	1667.41	-0.714056	0.10574	-6.75291	1.44907e-11	2.70629e-10	SNHG16
ENSG00000229124	24.5847	-0.819437	0.333223	-2.45912	0.0139277	0.0437766	VIM-AS1
ENSG00000204520	572.98	-1.42	0.146658	-9.68235	3.58386e-22	1.80695e-20	MICA
ENSG00000178882	122.7	-1.51544	0.227544	-6.65997	2.7389e-11	4.94588e-10	ZNF664-FAM101A
ENSG00000157593	358.682	-1.07373	0.152808	-7.02666	2.11536e-12	4.40878e-11	MIR4647
ENSG00000103335	1773.69	-0.81198	0.120147	-6.75824	1.39676e-11	2.61498e-10	MIR4722
ENSG00000119655	1052.28	-0.639738	0.118121	-5.41597	6.09559e-08	6.94943e-07	MIR4709
ENSG00000130702	342.046	-0.649106	0.198446	-3.27094	0.00107192	0.0047687	MIR4758
ENSG00000254986	466.07	-1.06097	0.184906	-5.73787	9.58774e-09	1.22982e-07	DPP3
ENSG00000184281	136.819	-0.898903	0.226208	-3.97378	7.07398e-05	0.000437527	TSSC4
ENSG00000033627	199.241	-0.712736	0.187908	-3.793	0.000148837	0.000849058	MIR5010
ENSG00000162704	3403.02	-0.663439	0.0878004	-7.55622	4.14942e-14	1.04605e-12	ARPC5
ENSG00000241553	529.444	-1.11083	0.146471	-7.58397	3.35137e-14	8.5617e-13	ARPC4
ENSG00000115091	7239.53	-0.624126	0.0958007	-6.51484	7.27669e-11	1.22835e-09	ACTR3
ENSG00000140391	3462.01	-0.963259	0.0918348	-10.489	9.70091e-26	6.0738e-24	TSPAN3
ENSG00000188042	347.58	-1.35074	0.170789	-7.90883	2.59822e-15	7.39163e-14	ARL4C
ENSG00000185825	1386.28	-0.89239	0.101996	-8.7493	2.14681e-18	8.098e-17	BCAP31
ENSG00000182220	1784.45	-0.692953	0.122478	-5.65775	1.53366e-08	1.92521e-07	ATP6AP2
ENSG00000115514	1324.69	-0.61215	0.134718	-4.54393	5.52141e-06	4.39784e-05	TXNDC9
ENSG00000151327	634.448	-0.819826	0.137443	-5.96485	2.44852e-09	3.43175e-08	LOC101927178
ENSG00000270164	7.77654	-1.23574	0.316537	-3.90393	9.46419e-05	0.000565667	LINC01480
ENSG00000245648	22.3663	-1.66219	0.334317	-4.97191	6.62949e-07	6.40194e-06	LOC101928100
ENSG00000227517	17.0135	-2.02704	0.336362	-6.02637	1.67687e-09	2.39864e-08	LINC01483
ENSG00000106069	37.5192	-0.766102	0.31568	-2.42683	0.0152313	0.0471578	LOC101928168
ENSG00000219665	60.0749	-0.958311	0.292119	-3.28055	0.00103606	0.00464025	LOC101928464
ENSG00000013297	2130.65	-0.928889	0.260338	-3.56802	0.000359692	0.00184026	LOC101928583
ENSG00000235448	38.548	-2.16168	0.319246	-6.77121	1.27708e-11	2.40566e-10	LURAP1L-AS1
ENSG00000229656	10.8166	-0.924446	0.333057	-2.77564	0.00550926	0.0197339	LOC101929475
ENSG00000276170	18.9247	-1.02777	0.337324	-3.04683	0.00231271	0.00931239	LOC101929494
ENSG00000259518	29.0588	-1.16323	0.324277	-3.58716	0.000334301	0.00172756	LINC01583
ENSG00000251314	27.3068	-0.93148	0.326547	-2.85252	0.00433745	0.0160482	LOC101929710
ENSG00000105810	781.088	-0.940901	0.15563	-6.04578	1.48692e-09	2.14704e-08	CDK6
ENSG00000123136	616.488	-0.593598	0.127511	-4.65525	3.23581e-06	2.73113e-05	DDX39A
ENSG00000115233	1925.16	-0.684957	0.115818	-5.91407	3.33746e-09	4.58099e-08	PSMD14
ENSG00000134058	650.197	-0.84583	0.143716	-5.88543	3.97015e-09	5.36743e-08	CDK7
ENSG00000173334	169.067	-0.651389	0.208303	-3.12713	0.00176524	0.00736214	TRIB1
ENSG00000105355	288.474	-1.19122	0.185989	-6.40479	1.50581e-10	2.43174e-09	PLIN3
ENSG00000109736	147.674	-1.03246	0.221866	-4.65353	3.26295e-06	2.74796e-05	MFSD10
ENSG00000135926	1412.8	-1.15365	0.110525	-10.4379	1.66481e-25	1.02554e-23	MIR6513
ENSG00000008710	130.18	-0.664879	0.248017	-2.68078	0.00734514	0.0253378	MIR6511B1
ENSG00000177963	796.677	-0.835501	0.124385	-6.71707	1.85411e-11	3.4168e-10	MIR6743
ENSG00000076706	15103.7	-1.57837	0.0813949	-19.3915	9.10168e-84	4.7947e-81	MIR6756
ENSG00000141526	541.966	-1.81965	0.16184	-11.2435	2.49233e-29	1.91537e-27	MIR6787
ENSG00000106266	192.976	-1.0983	0.196895	-5.5781	2.43154e-08	2.96699e-07	MIR6836
ENSG00000130164	500.802	-1.20178	0.147596	-8.14236	3.87662e-16	1.17974e-14	MIR6886
ENSG00000241878	335.724	-0.593226	0.158273	-3.74811	0.000178172	0.000991238	MIR7109
ENSG00000128645	102.064	-0.812486	0.253326	-3.20728	0.00133998	0.00580078	MIR7704
ENSG00000171346	59.3213	-0.850967	0.326333	-2.60766	0.00911624	0.0305615	MIR6510
ENSG00000019144	736.007	-1.14035	0.146557	-7.78092	7.19966e-15	1.96059e-13	MIR6716
ENSG00000066322	680.605	-0.691862	0.14196	-4.87364	1.09561e-06	1.00951e-05	MIR6734
ENSG00000104886	270.707	-0.670741	0.180754	-3.7108	0.000206608	0.00113415	MIR6789
ENSG00000087077	391.022	-0.589793	0.170081	-3.46771	0.000524908	0.00255709	MIR6875
ENSG00000136279	1032.49	-0.866199	0.122485	-7.07187	1.52855e-12	3.2478e-11	MIR6837
ENSG00000172336	149.829	-0.66288	0.223371	-2.96761	0.00300121	0.0117052	POP7
ENSG00000164056	122.781	-0.778344	0.217037	-3.58623	0.000335489	0.00173093	SPRY1
ENSG00000136158	116.684	-1.45315	0.225101	-6.45557	1.07809e-10	1.78634e-09	SPRY2
ENSG00000124762	1662.28	-1.46507	0.120294	-12.1791	4.01766e-34	3.98557e-32	CDKN1A
ENSG00000084073	1783.87	-0.770474	0.101837	-7.56573	3.85694e-14	9.77156e-13	ZMPSTE24
ENSG00000070404	78.7836	-2.43126	0.268816	-9.04434	1.50567e-19	6.21677e-18	FSTL3
ENSG00000116685	367.448	-0.603781	0.153664	-3.92923	8.52179e-05	0.000516207	LOC102724984
ENSG00000103266	572.638	-1.23815	0.141541	-8.74764	2.17858e-18	8.19759e-17	STUB1
ENSG00000147889	102.699	-1.43568	0.248748	-5.7716	7.85219e-09	1.01745e-07	CDKN2A
ENSG00000147883	403.812	-2.03062	0.162792	-12.4737	1.03853e-35	1.1173e-33	CDKN2B
ENSG00000157538	825.13	-0.694816	0.118248	-5.87593	4.20478e-09	5.66843e-08	DSCR3
ENSG00000110719	262.707	-0.79537	0.198844	-3.99998	6.33482e-05	0.000395816	TCIRG1
ENSG00000117448	533.162	-0.626285	0.137053	-4.56964	4.88551e-06	3.93557e-05	AKR1A1
ENSG00000131148	208.392	-0.799292	0.18952	-4.21745	2.47077e-05	0.000170642	EMC8
ENSG00000174130	54.0307	-1.20085	0.285878	-4.20054	2.66273e-05	0.000183072	TLR6
ENSG00000264462	89.2698	-1.20694	0.278056	-4.34065	1.42064e-05	0.000104141	MIR3648-2
ENSG00000164442	431.94	-1.04863	0.16089	-6.51765	7.14155e-11	1.20687e-09	CITED2
ENSG00000123416	4547.98	-0.633224	0.0874898	-7.23769	4.56395e-13	1.03141e-11	TUBA1B
ENSG00000188229	2995.42	-0.794484	0.0904293	-8.78569	1.55408e-18	5.96526e-17	TUBB4B
ENSG00000103647	36.8708	-1.23893	0.317079	-3.90734	9.33177e-05	0.000558845	CORO2B
ENSG00000118680	6505.29	-0.586301	0.0873755	-6.71013	1.94453e-11	3.5705e-10	MYL12B
ENSG00000164741	1140	-0.683358	0.11837	-5.77306	7.78425e-09	1.01012e-07	DLC1
ENSG00000101335	114.281	-1.11951	0.227145	-4.92864	8.28061e-07	7.81849e-06	MYL9
ENSG00000064225	116.447	-0.843532	0.230857	-3.65392	0.000258272	0.00137613	ST3GAL6
ENSG00000104324	260.041	-1.03766	0.170979	-6.06893	1.28768e-09	1.87173e-08	CPQ
ENSG00000176788	881.434	-0.729702	0.150013	-4.86428	1.14876e-06	1.05403e-05	BASP1
ENSG00000164040	245.899	-0.897586	0.171651	-5.22914	1.70298e-07	1.82956e-06	PGRMC2
ENSG00000149798	132.097	-0.760655	0.225817	-3.36846	0.000755907	0.00352073	CDC42EP2
ENSG00000126749	126.918	-0.839982	0.228418	-3.67738	0.00023564	0.0012752	EMG1
ENSG00000134375	1631.89	-0.972555	0.106482	-9.13353	6.63017e-20	2.85321e-18	TIMM17A
ENSG00000130204	266.931	-0.770524	0.185358	-4.15695	3.22525e-05	0.00021725	TOMM40
ENSG00000198721	2159.65	-0.608872	0.111544	-5.45856	4.8e-08	5.5637e-07	ECI2
ENSG00000106400	546.691	-0.98802	0.143694	-6.87588	6.16088e-12	1.20617e-10	ZNHIT1
ENSG00000171148	227.202	-0.865817	0.190648	-4.54144	5.58717e-06	4.44269e-05	TADA3
ENSG00000198689	284.709	-0.621263	0.16957	-3.66376	0.000248543	0.00133134	SLC9A6
ENSG00000112186	91.4674	-0.639667	0.255797	-2.50069	0.0123953	0.0396821	CAP2
ENSG00000131236	4918.63	-0.99456	0.101032	-9.84406	7.27182e-23	3.83074e-21	CAP1
ENSG00000107175	466.157	-0.992447	0.152256	-6.5183	7.111e-11	1.20304e-09	CREB3
ENSG00000108828	2779.07	-1.2051	0.100408	-12.002	3.46897e-33	3.27132e-31	VAT1
ENSG00000115694	1626.59	-0.915861	0.108505	-8.44077	3.15256e-17	1.05618e-15	STK25
ENSG00000167680	550.127	-0.713995	0.157061	-4.54597	5.46836e-06	4.36014e-05	SEMA6B
ENSG00000185043	244.844	-0.891845	0.179764	-4.9612	7.00601e-07	6.72304e-06	CIB1
ENSG00000149428	2266.68	-0.622182	0.096086	-6.47526	9.46461e-11	1.58717e-09	HYOU1
ENSG00000110811	261.269	-0.601727	0.177727	-3.38569	0.000709996	0.00333537	P3H3
ENSG00000256940	26.2384	-1.09267	0.331034	-3.30078	0.000964172	0.00436434	LOC105369340
ENSG00000257219	95.1497	-2.14261	0.263775	-8.12288	4.55251e-16	1.37993e-14	LOC105369848
ENSG00000268516	41.4614	-0.952736	0.313487	-3.03915	0.00237243	0.00949781	LOC105372482
ENSG00000230400	6.14414	-0.775521	0.304438	-2.54739	0.0108534	0.0354743	LOC105372566
ENSG00000160209	328.833	-0.816173	0.162065	-5.03608	4.75169e-07	4.72909e-06	LOC105372824
ENSG00000254486	34.3638	-2.29404	0.32761	-7.00234	2.5172e-12	5.15485e-11	LOC105376554
ENSG00000101000	4361.22	-0.722067	0.122158	-5.91095	3.4015e-09	4.65634e-08	PROCR
ENSG00000123131	923.193	-0.596921	0.128555	-4.64329	3.42901e-06	2.87356e-05	PRDX4
ENSG00000144746	3180.65	-0.721433	0.115727	-6.23394	4.54846e-10	6.99767e-09	ARL6IP5
ENSG00000109854	1109.79	-0.672203	0.140318	-4.79057	1.66309e-06	1.48319e-05	HTATIP2
ENSG00000137965	278.403	-0.913831	0.19072	-4.79147	1.6556e-06	1.48012e-05	IFI44
ENSG00000105404	238.06	-0.968236	0.201456	-4.8062	1.53827e-06	1.38317e-05	RABAC1
ENSG00000151640	198.434	-1.50181	0.201951	-7.4365	1.03386e-13	2.515e-12	DPYSL4
ENSG00000119655	1052.28	-0.639738	0.118121	-5.41597	6.09559e-08	6.94943e-07	NPC2
ENSG00000184470	577.032	-1.67654	0.157878	-10.6192	2.42583e-26	1.55712e-24	TXNRD2
ENSG00000175550	707.009	-0.670846	0.162375	-4.13147	3.60449e-05	0.000240026	DRAP1
ENSG00000100591	1228.46	-0.770115	0.106997	-7.19752	6.13154e-13	1.35559e-11	AHSA1
ENSG00000141696	356.605	-0.717044	0.161568	-4.43803	9.07839e-06	6.9069e-05	P3H4
ENSG00000152291	1913.92	-0.590478	0.0990831	-5.95942	2.53133e-09	3.53483e-08	TGOLN2
ENSG00000113356	511.482	-0.904736	0.155893	-5.80356	6.49216e-09	8.59451e-08	POLR3G
ENSG00000221926	86.498	-0.890906	0.258679	-3.44405	0.000573061	0.00276521	TRIM16
ENSG00000136231	2113.68	-0.806437	0.0958206	-8.41611	3.89198e-17	1.28418e-15	IGF2BP3
ENSG00000106636	992.955	-0.829263	0.127103	-6.52433	6.83061e-11	1.16204e-09	YKT6
ENSG00000240694	579.199	-0.673155	0.136939	-4.91575	8.84447e-07	8.28938e-06	PNMA2
ENSG00000253522	10.6795	-1.34579	0.324803	-4.14341	3.42177e-05	0.000228872	MIR3142HG
ENSG00000172757	5800.47	-0.645211	0.128459	-5.02269	5.09527e-07	5.04802e-06	CFL1
ENSG00000090273	1211.88	-0.597952	0.129989	-4.60002	4.22442e-06	3.4604e-05	NUDC
ENSG00000116793	859.935	-0.61989	0.114813	-5.39915	6.69586e-08	7.59411e-07	PHTF1
ENSG00000129250	2387.57	-0.797548	0.0994347	-8.02081	1.05046e-15	3.09208e-14	KIF1C
ENSG00000154016	280.752	-0.913598	0.169417	-5.3926	6.9444e-08	7.85849e-07	GRAP
ENSG00000123159	107.001	-1.08645	0.245221	-4.43048	9.4024e-06	7.13919e-05	GIPC1
ENSG00000119408	334.389	-0.733203	0.157499	-4.6553	3.23517e-06	2.73113e-05	NEK6
ENSG00000173083	162.138	-1.34022	0.21051	-6.36657	1.93307e-10	3.09231e-09	HPSE
ENSG00000011105	634.815	-0.658205	0.140177	-4.69552	2.65932e-06	2.27982e-05	TSPAN9
ENSG00000125966	13.3741	-1.35698	0.336234	-4.03583	5.441e-05	0.000344905	MMP24
ENSG00000174851	373.558	-0.620727	0.153721	-4.038	5.39078e-05	0.000342006	YIF1A
ENSG00000143543	494.635	-0.750947	0.145661	-5.15544	2.53038e-07	2.65864e-06	JTB
ENSG00000032444	380.506	-0.618105	0.174262	-3.54698	0.000389673	0.0019712	PNPLA6
ENSG00000172594	80.845	-0.635088	0.249326	-2.54722	0.0108586	0.0354837	SMPDL3A
ENSG00000110047	572.225	-0.908582	0.141587	-6.41711	1.38885e-10	2.25478e-09	EHD1
ENSG00000104356	255.62	-1.15088	0.182147	-6.31843	2.64237e-10	4.18316e-09	POP1
ENSG00000169223	1277.02	-0.699029	0.110782	-6.30994	2.79148e-10	4.39644e-09	LMAN2
ENSG00000213190	1049.92	-1.64715	0.140451	-11.7276	9.20226e-32	8.03331e-30	MLLT11
ENSG00000119673	42.8004	-0.802112	0.301996	-2.65603	0.00790656	0.0270039	ACOT2
ENSG00000136026	3345.89	-0.972621	0.0961825	-10.1122	4.87536e-24	2.74837e-22	CKAP4
ENSG00000148671	101.324	-0.715632	0.245153	-2.91912	0.00351025	0.0133965	ADIRF
ENSG00000127540	251.133	-0.923912	0.182025	-5.07574	3.85984e-07	3.90508e-06	UQCR11
ENSG00000168090	398.61	-0.606159	0.153543	-3.94782	7.88646e-05	0.000481783	COPS6
ENSG00000118508	992.312	-1.72928	0.116191	-14.8832	4.23946e-50	8.41119e-48	RAB32
ENSG00000089154	1061.21	-0.806787	0.117921	-6.84174	7.82346e-12	1.51674e-10	GCN1
ENSG00000105135	93.6708	-0.727057	0.256099	-2.83896	0.00452604	0.0166693	ILVBL
ENSG00000175602	260.152	-0.881102	0.206958	-4.25739	2.06828e-05	0.000146283	CCDC85B
ENSG00000139278	1359.89	-1.58105	0.115264	-13.7167	8.06394e-43	1.17327e-40	GLIPR1
ENSG00000099203	167.206	-0.87008	0.212228	-4.09974	4.13609e-05	0.000271722	TMED1
ENSG00000111737	454.463	-0.613916	0.152632	-4.02218	5.7661e-05	0.000363402	RAB35
ENSG00000130706	867.514	-0.649823	0.140812	-4.61483	3.93425e-06	3.2506e-05	ADRM1
ENSG00000123124	568.138	-0.884033	0.150043	-5.89187	3.81861e-09	5.1855e-08	WWP1
ENSG00000114395	33.7693	-0.776029	0.314992	-2.46364	0.0137532	0.0433034	CYB561D2
ENSG00000126062	167.535	-0.826848	0.225152	-3.6724	0.000240286	0.00129429	TMEM115
ENSG00000276023	327.456	-1.26136	0.163679	-7.70628	1.2954e-14	3.42384e-13	DUSP14
ENSG00000100106	906.068	-0.604716	0.118453	-5.10513	3.30569e-07	3.39389e-06	TRIOBP
ENSG00000157916	1136.71	-0.906211	0.112133	-8.08158	6.39348e-16	1.91892e-14	RER1
ENSG00000164283	6575.52	-3.28016	0.118233	-27.7432	2.10502e-169	5.35974e-166	ESM1
ENSG00000150687	7323.95	-1.77911	0.110111	-16.1574	1.00785e-58	2.48339e-56	PRSS23
ENSG00000148606	520.159	-0.71252	0.13402	-5.31652	1.05771e-07	1.16585e-06	POLR3A
ENSG00000142330	144.093	-0.707214	0.221818	-3.18826	0.00143132	0.00611815	CAPN10
ENSG00000118162	25.2039	-0.824782	0.328732	-2.50898	0.0121079	0.0389007	KPTN
ENSG00000128283	112.244	-0.645244	0.25067	-2.57407	0.0100509	0.0332811	CDC42EP1
ENSG00000196998	157.136	-0.71555	0.204235	-3.50357	0.000459073	0.00227777	WDR45
ENSG00000163430	10140.8	-0.909997	0.0844701	-10.773	4.61665e-27	3.06646e-25	FSTL1
ENSG00000168309	152.168	-1.06104	0.217412	-4.88033	1.05907e-06	9.78203e-06	FAM107A
ENSG00000136378	242.759	-0.628643	0.184272	-3.41149	0.000646078	0.00306431	ADAMTS7
ENSG00000049192	842.429	-0.878573	0.122073	-7.19712	6.14964e-13	1.35763e-11	ADAMTS6
ENSG00000160326	103.96	-2.33151	0.255458	-9.12681	7.05476e-20	3.02741e-18	SLC2A6
ENSG00000068028	138.088	-0.661886	0.227205	-2.91316	0.00357786	0.0136205	RASSF1
ENSG00000197150	105.999	-0.991464	0.238559	-4.15606	3.23785e-05	0.000218002	ABCB8
ENSG00000174233	232.666	-0.676431	0.196772	-3.43764	0.000586806	0.00281838	ADCY6
ENSG00000139629	968.699	-1.52365	0.112731	-13.5157	1.26273e-41	1.7379e-39	GALNT6
ENSG00000123094	1639.03	-0.70189	0.102488	-6.84852	7.46197e-12	1.44849e-10	RASSF8
ENSG00000106069	37.5192	-0.766102	0.31568	-2.42683	0.0152313	0.0471578	CHN2
ENSG00000166073	383.943	-1.0929	0.150615	-7.25624	3.98007e-13	9.06808e-12	GPR176
ENSG00000177239	813.048	-0.734869	0.117094	-6.27591	3.47585e-10	5.40189e-09	MAN1B1
ENSG00000168386	604.229	-1.34215	0.154132	-8.70778	3.09875e-18	1.15181e-16	FILIP1L
ENSG00000222041	335.354	-1.18426	0.161529	-7.33158	2.27462e-13	5.34606e-12	CYTOR
ENSG00000159210	339.908	-0.696195	0.160403	-4.3403	1.42291e-05	0.000104258	SNF8
ENSG00000184979	178.061	-0.648558	0.204015	-3.17897	0.00147798	0.00629997	USP18
ENSG00000161013	563.472	-0.98977	0.151005	-6.55453	5.58171e-11	9.668e-10	MGAT4B
ENSG00000126790	200.805	-0.588312	0.190632	-3.08612	0.00202786	0.00829884	L3HYPDH
ENSG00000027847	190.756	-0.83544	0.200057	-4.17602	2.96655e-05	0.000201601	B4GALT7
ENSG00000160877	345.632	-0.820192	0.182161	-4.50256	6.71382e-06	5.25177e-05	NACC1
ENSG00000121281	92.0513	-0.85092	0.24823	-3.42795	0.000608162	0.00290522	ADCY7
ENSG00000007376	110.908	-0.62625	0.238889	-2.62151	0.00875403	0.0295091	RPUSD1
ENSG00000011009	362.087	-1.04736	0.173877	-6.02353	1.70656e-09	2.43884e-08	LYPLA2
ENSG00000185567	1921.19	-0.749388	0.101544	-7.3799	1.58408e-13	3.76947e-12	AHNAK2
ENSG00000105669	361.962	-1.10624	0.166023	-6.66316	2.67998e-11	4.84521e-10	COPE
ENSG00000227500	49.772	-0.722022	0.297838	-2.42421	0.0153417	0.0474155	SCAMP4
ENSG00000141524	247.543	-0.822837	0.182148	-4.51741	6.26001e-06	4.92452e-05	TMC6
ENSG00000076351	18.7553	-0.834302	0.337097	-2.47496	0.013325	0.0421988	SLC46A1
ENSG00000111678	202.77	-0.9238	0.203419	-4.54136	5.58935e-06	4.44269e-05	C12orf57
ENSG00000097021	183.076	-0.812592	0.197064	-4.1235	3.73163e-05	0.000247861	ACOT7
ENSG00000063244	863.43	-0.681695	0.135355	-5.03634	4.74521e-07	4.72572e-06	U2AF2
ENSG00000138435	78.596	-2.66058	0.271703	-9.79224	1.21576e-22	6.31741e-21	CHRNA1
ENSG00000198818	103.593	-0.946476	0.243627	-3.88493	0.000102358	0.000606096	SFT2D1
ENSG00000074416	566.301	-1.08015	0.140361	-7.69549	1.40957e-14	3.70038e-13	MGLL
ENSG00000247596	185.775	-1.2922	0.209795	-6.15932	7.30568e-10	1.10504e-08	TWF2
ENSG00000139410	22.0325	-1.17469	0.334161	-3.51533	0.000439211	0.00219204	SDSL
ENSG00000100100	192.61	-0.618658	0.191985	-3.22243	0.00127109	0.00553546	PIK3IP1
ENSG00000169258	79.1171	-0.630622	0.262132	-2.40574	0.0161398	0.0493727	GPRIN1
ENSG00000164796	21.2024	-2.1714	0.336082	-6.46094	1.04057e-10	1.7298e-09	CSMD3
ENSG00000144589	71.5	-0.718036	0.266254	-2.6968	0.00700086	0.0243073	STK11IP
ENSG00000166897	18.2647	-1.48282	0.337593	-4.39233	1.12141e-05	8.41032e-05	ELFN2
ENSG00000055813	95.8575	-0.989794	0.246747	-4.01137	6.03673e-05	0.000379051	CCDC85A
ENSG00000164484	105.689	-1.87815	0.242435	-7.74701	9.40805e-15	2.5304e-13	TMEM200A
ENSG00000144645	385.182	-0.803047	0.153278	-5.23914	1.61323e-07	1.7368e-06	OSBPL10
ENSG00000156804	97.8194	-1.67057	0.241681	-6.91227	4.76959e-12	9.5e-11	FBXO32
ENSG00000173926	481.808	-0.923256	0.141636	-6.51849	7.1018e-11	1.20282e-09	MARCH3
ENSG00000116212	265.291	-0.639668	0.169358	-3.77702	0.000158716	0.000895056	LRRC42
ENSG00000163072	17.0442	-0.977906	0.338104	-2.89232	0.00382409	0.0144534	NOSTRIN
ENSG00000164932	448.385	-1.19986	0.149467	-8.0276	9.93942e-16	2.93703e-14	CTHRC1
ENSG00000150551	239.427	-2.56918	0.189723	-13.5417	8.8699e-42	1.24317e-39	LYPD1
ENSG00000163762	1596.4	-0.633007	0.116362	-5.44	5.32809e-08	6.13855e-07	TM4SF18
ENSG00000183617	178.851	-0.928168	0.220132	-4.21642	2.4821e-05	0.000171192	MRPL54
ENSG00000146409	186.732	-0.612745	0.192003	-3.19133	0.00141618	0.00606207	SLC18B1
ENSG00000131584	163.54	-1.0748	0.224317	-4.79145	1.65578e-06	1.48012e-05	ACAP3
ENSG00000106367	967.396	-1.18329	0.127831	-9.25668	2.10897e-20	9.47609e-19	AP1S1
ENSG00000042753	1233.84	-0.708259	0.10392	-6.81545	9.39683e-12	1.808e-10	AP2S1
ENSG00000073464	220.167	-0.631415	0.181721	-3.47464	0.000511543	0.00249676	CLCN4
ENSG00000160087	216.007	-0.590879	0.215391	-2.74329	0.00608267	0.0215049	UBE2J2
ENSG00000163297	2063.5	-1.04449	0.0928035	-11.2548	2.1922e-29	1.70869e-27	ANTXR2
ENSG00000103249	167.76	-0.867646	0.221847	-3.91102	9.19083e-05	0.000551486	CLCN7
ENSG00000155256	123.757	-0.593865	0.22718	-2.61408	0.00894683	0.030086	ZFYVE27
ENSG00000213719	4447.25	-0.874885	0.086354	-10.1314	4.00947e-24	2.28555e-22	CLIC1
ENSG00000175416	738.49	-0.704722	0.165849	-4.24918	2.14556e-05	0.000151119	CLTB
ENSG00000227825	18.8605	-0.863253	0.337437	-2.55826	0.0105197	0.0345908	SLC9A7P1
ENSG00000151136	9.70477	-1.34215	0.321591	-4.17347	2.99997e-05	0.000203601	BTBD11
ENSG00000172590	518.612	-0.99952	0.14294	-6.9926	2.69846e-12	5.51865e-11	MRPL52
ENSG00000139926	3489.52	-1.13339	0.0926086	-12.2385	1.93609e-34	1.97184e-32	FRMD6
ENSG00000183813	3.55616	-0.735548	0.254548	-2.88962	0.00385707	0.0145493	CCR4
ENSG00000166446	898.807	-0.819116	0.117915	-6.94665	3.74057e-12	7.52894e-11	CDYL2
ENSG00000157637	673.66	-0.947762	0.139127	-6.81221	9.61098e-12	1.84456e-10	SLC38A10
ENSG00000171302	320.682	-0.696165	0.181278	-3.84032	0.000122875	0.000714023	CANT1
ENSG00000167703	371.966	-1.58268	0.171832	-9.21062	3.24249e-20	1.44841e-18	SLC43A2
ENSG00000142409	146.369	-0.597724	0.213426	-2.80061	0.00510062	0.0184562	ZNF787
ENSG00000167378	650.717	-0.832141	0.125554	-6.62774	3.40868e-11	6.08346e-10	IRGQ
ENSG00000131116	261.565	-0.832995	0.207749	-4.00962	6.08161e-05	0.000381555	ZNF428
ENSG00000173846	123.634	-0.883762	0.231324	-3.82045	0.000133211	0.000768817	PLK3
ENSG00000161091	238.782	-1.29214	0.19269	-6.70583	2.00266e-11	3.66841e-10	MFSD12
ENSG00000130176	5.24031	-1.26707	0.276013	-4.5906	4.41971e-06	3.59722e-05	CNN1
ENSG00000064666	999.897	-0.922831	0.120555	-7.65486	1.9352e-14	5.03648e-13	CNN2
ENSG00000173786	455.644	-0.867895	0.149482	-5.806	6.39834e-09	8.47767e-08	CNP
ENSG00000169972	34.6115	-0.865215	0.31673	-2.73172	0.00630055	0.0221731	PUSL1
ENSG00000169991	342.181	-1.39662	0.164223	-8.50442	1.82512e-17	6.25166e-16	IFFO2
ENSG00000158109	500.698	-0.712815	0.134915	-5.28344	1.26782e-07	1.38743e-06	TPRG1L
ENSG00000197982	93.8097	-1.1357	0.266587	-4.26013	2.04304e-05	0.0001449	C1orf122
ENSG00000187498	15581	-1.47596	0.0963971	-15.3113	6.4303e-53	1.36438e-50	COL4A1
ENSG00000134871	8821.88	-1.12066	0.0956541	-11.7158	1.05822e-31	9.18543e-30	COL4A2
ENSG00000130635	2017.02	-1.79408	0.133649	-13.4238	4.38644e-41	5.8271e-39	COL5A1
ENSG00000204262	7989.24	-0.951388	0.0784136	-12.1329	7.06683e-34	6.96516e-32	COL5A2
ENSG00000100124	166.598	-0.596654	0.200285	-2.97902	0.00289173	0.0113274	ANKRD54
ENSG00000163092	71.2497	-3.58155	0.300568	-11.9159	9.77735e-33	8.99811e-31	XIRP2
ENSG00000152056	49.2916	-0.818382	0.299362	-2.73375	0.00626171	0.0220618	AP1S3
ENSG00000197467	1124.74	-1.56881	0.129842	-12.0824	1.30768e-33	1.24859e-31	COL13A1
ENSG00000175182	193.679	-0.670141	0.196792	-3.40534	0.000660827	0.00312459	FAM131A
ENSG00000057019	3521.35	-2.60319	0.100896	-25.8009	8.67311e-147	1.47221e-143	DCBLD2
ENSG00000163870	133.952	-0.852742	0.228248	-3.73603	0.000186951	0.00103442	TPRA1
ENSG00000136867	36.7173	-0.788195	0.321476	-2.4518	0.0142144	0.0444531	SLC31A2
ENSG00000156110	765.284	-0.643037	0.129292	-4.97352	6.57481e-07	6.3612e-06	ADK
ENSG00000145247	696.547	-1.6581	0.139522	-11.8842	1.4306e-32	1.3087e-30	OCIAD2
ENSG00000131143	2732.78	-0.66732	0.0983666	-6.78401	1.16884e-11	2.20722e-10	COX4I1
ENSG00000135940	1041.54	-0.750446	0.141147	-5.31677	1.05625e-07	1.16508e-06	COX5B
ENSG00000111775	117.951	-0.795552	0.240518	-3.30766	0.000940778	0.00427534	COX6A1
ENSG00000126267	656.751	-0.637871	0.163168	-3.90929	9.25679e-05	0.000555008	COX6B1
ENSG00000164284	573.133	-1.1858	0.131062	-9.04764	1.46097e-19	6.04859e-18	GRPEL2
ENSG00000161281	65.1402	-0.981204	0.276124	-3.55349	0.000380155	0.00192945	COX7A1
ENSG00000112695	1041.01	-0.868307	0.123504	-7.03061	2.05627e-12	4.30915e-11	COX7A2
ENSG00000163751	72.8811	-1.27993	0.266265	-4.80698	1.53225e-06	1.37939e-05	CPA3
ENSG00000105887	4099.2	-0.666929	0.0921789	-7.23516	4.64987e-13	1.04619e-11	MTPN
ENSG00000158669	937.098	-0.806787	0.113871	-7.08513	1.38919e-12	2.96405e-11	GPAT4
ENSG00000095794	304.183	-0.786549	0.164169	-4.79109	1.65875e-06	1.48105e-05	CREM
ENSG00000156920	3.68474	-0.955181	0.247331	-3.86196	0.000112481	0.000659897	ADGRG4
ENSG00000127837	585.677	-0.722488	0.132332	-5.45965	4.77062e-08	5.53805e-07	AAMP
ENSG00000198832	92.351	-1.09533	0.264723	-4.13764	3.509e-05	0.000234296	SELENOM
ENSG00000184992	163.821	-0.829032	0.207012	-4.00476	6.20816e-05	0.000388856	BRI3BP
ENSG00000125995	299.077	-1.19188	0.191409	-6.22687	4.75836e-10	7.31323e-09	ROMO1
ENSG00000168005	147.048	-0.700684	0.217659	-3.21918	0.00128556	0.00558894	C11orf84
ENSG00000178882	122.7	-1.51544	0.227544	-6.65997	2.7389e-11	4.94588e-10	RFLNA
ENSG00000188735	90.1294	-0.644537	0.249476	-2.58357	0.00977848	0.0324611	TMEM120B
ENSG00000165891	182.054	-0.655858	0.194464	-3.37265	0.000744489	0.00347709	E2F7
ENSG00000103653	149.67	-0.626568	0.235982	-2.65515	0.00792741	0.027057	CSK
ENSG00000167767	72.9874	-1.79942	0.275356	-6.53488	6.36607e-11	1.09152e-09	KRT80
ENSG00000198324	102.801	-1.42114	0.261693	-5.43055	5.61796e-08	6.4482e-07	FAM109A
ENSG00000187676	505.347	-0.767172	0.156489	-4.90241	9.46689e-07	8.80789e-06	B3GLCT
ENSG00000038427	35.6797	-1.26393	0.321554	-3.9307	8.46992e-05	0.000513472	VCAN
ENSG00000159176	2195.79	-1.39879	0.103927	-13.4593	2.71377e-41	3.66888e-39	CSRP1
ENSG00000101439	367.34	-1.00623	0.169866	-5.92364	3.14885e-09	4.33769e-08	CST3
ENSG00000160213	277.964	-0.615063	0.167484	-3.67236	0.000240317	0.00129429	CSTB
ENSG00000216588	8.18711	-1.61418	0.309849	-5.20956	1.89291e-07	2.02649e-06	IGSF23
ENSG00000119559	72.2425	-1.04356	0.267769	-3.89722	9.73017e-05	0.000578864	C19orf25
ENSG00000162695	1297.46	-0.695392	0.127477	-5.45505	4.89588e-08	5.66195e-07	SLC30A7
ENSG00000161179	36.8112	-0.836804	0.313014	-2.67338	0.00750913	0.025833	YDJC
ENSG00000164733	10779.5	-1.71998	0.0863614	-19.9161	2.95059e-88	1.7337e-85	CTSB
ENSG00000117984	395.845	-0.786203	0.16296	-4.8245	1.40355e-06	1.27328e-05	CTSD
ENSG00000143869	79.3183	-2.69288	0.274858	-9.79736	1.15569e-22	6.02575e-21	GDF7
ENSG00000163328	62.878	-1.0703	0.278267	-3.8463	0.000119915	0.000698149	GPR155
ENSG00000180611	132.107	-1.72395	0.2278	-7.56781	3.79565e-14	9.63226e-13	MB21D2
ENSG00000163131	79.4761	-1.09543	0.256768	-4.26621	1.98825e-05	0.000141277	CTSS
ENSG00000122694	311.396	-0.792371	0.161303	-4.91231	9.00083e-07	8.41528e-06	GLIPR2
ENSG00000163491	96.817	-0.827963	0.246258	-3.36218	0.00077329	0.00359037	NEK10
ENSG00000101160	1190.84	-0.817501	0.104246	-7.84204	4.43276e-15	1.23575e-13	CTSZ
ENSG00000154639	521.442	-1.13364	0.162195	-6.98936	2.76146e-12	5.61741e-11	CXADR
ENSG00000163293	24.3638	-0.898411	0.332355	-2.70317	0.0068682	0.0238956	NIPAL1
ENSG00000178343	43.0346	-0.77875	0.310178	-2.51066	0.0120507	0.0387332	SHISA3
ENSG00000051523	66.6493	-1.43448	0.270877	-5.29567	1.18578e-07	1.30045e-06	CYBA
ENSG00000179091	386.556	-0.658329	0.153393	-4.29177	1.77254e-05	0.000127611	CYC1
ENSG00000196715	285.824	-0.680202	0.163046	-4.17183	3.02159e-05	0.000204886	VKORC1L1
ENSG00000121039	222.178	-0.60169	0.18891	-3.18507	0.00144721	0.00618262	RDH10
ENSG00000176853	1414	-1.05444	0.122761	-8.58944	8.73976e-18	3.0997e-16	FAM91A1
ENSG00000001630	31.362	-1.05505	0.322514	-3.27134	0.00107037	0.00476473	CYP51A1
ENSG00000153071	1960.31	-0.940428	0.0934424	-10.0643	7.94895e-24	4.35255e-22	DAB2
ENSG00000196352	1894.4	-0.697185	0.107864	-6.46358	1.02256e-10	1.70171e-09	CD55
ENSG00000145214	122.041	-0.729403	0.247513	-2.94693	0.00320946	0.0123815	DGKQ
ENSG00000112977	163.638	-0.643755	0.20996	-3.06608	0.00216887	0.00880752	DAP
ENSG00000167657	337.207	-1.31745	0.161197	-8.1729	3.01069e-16	9.29177e-15	DAPK3
ENSG00000160570	96.8724	-0.625527	0.239925	-2.60718	0.00912926	0.0305984	DEDD2
ENSG00000244038	3006.24	-0.777072	0.0921864	-8.42935	3.47593e-17	1.15439e-15	DDOST
ENSG00000104964	1104.32	-0.636192	0.128019	-4.96951	6.71225e-07	6.46959e-06	AES
ENSG00000164023	1034.22	-0.698217	0.136563	-5.11278	3.17444e-07	3.27453e-06	SGMS2
ENSG00000158683	71.7382	-0.924881	0.271598	-3.40533	0.000660834	0.00312459	PKD1L1
ENSG00000165661	224.033	-0.999008	0.186673	-5.35165	8.71563e-08	9.73309e-07	QSOX2
ENSG00000100413	113.499	-0.713266	0.230178	-3.09876	0.00194333	0.00799707	POLR3H
ENSG00000172893	266.835	-1.31847	0.172643	-7.63697	2.22398e-14	5.75861e-13	DHCR7
ENSG00000116133	1298.64	-0.860996	0.110434	-7.79649	6.36533e-15	1.74271e-13	DHCR24
ENSG00000211448	130.066	-3.71584	0.259428	-14.3232	1.56735e-46	2.75223e-44	DIO2
ENSG00000075711	2443.06	-0.948944	0.0972219	-9.7606	1.66168e-22	8.54731e-21	DLG1
ENSG00000124721	104.951	-1.7558	0.241103	-7.28237	3.27998e-13	7.53509e-12	DNAH8
ENSG00000013563	1058.88	-1.53155	0.120908	-12.667	9.00559e-37	1.00422e-34	DNASE1L1
ENSG00000197102	9544.86	-1.08434	0.0883638	-12.2713	1.29155e-34	1.32423e-32	DYNC1H1
ENSG00000101384	1302.15	-0.841992	0.111411	-7.55754	4.10757e-14	1.03721e-12	JAG1
ENSG00000159200	335.597	-0.695685	0.156614	-4.44204	8.91118e-06	6.78983e-05	RCAN1
ENSG00000155850	897.735	-0.659091	0.121724	-5.41464	6.14114e-08	6.99614e-07	SLC26A2
ENSG00000134769	87.0495	-1.31747	0.26637	-4.94601	7.57509e-07	7.22376e-06	DTNA
ENSG00000113070	413.463	-2.12683	0.160518	-13.2498	4.52464e-40	5.71263e-38	HBEGF
ENSG00000106823	4.20396	-1.01662	0.258551	-3.93198	8.42483e-05	0.000510941	ECM2
ENSG00000120129	389.224	-1.44043	0.151413	-9.51324	1.84823e-21	8.79607e-20	DUSP1
ENSG00000108861	938.658	-0.691207	0.11436	-6.04415	1.50199e-09	2.16675e-08	DUSP3
ENSG00000136827	543.867	-0.762623	0.134797	-5.65758	1.53524e-08	1.9256e-07	TOR1A
ENSG00000117298	5738.53	-0.585994	0.0910257	-6.43767	1.21318e-10	1.99073e-09	ECE1
ENSG00000213694	332.599	-0.928503	0.15466	-6.0035	1.93111e-09	2.73923e-08	S1PR3
ENSG00000078401	5254.49	-0.933552	0.109063	-8.55976	1.13107e-17	3.9541e-16	EDN1
ENSG00000101444	935.182	-0.719201	0.119135	-6.03687	1.57129e-09	2.25749e-08	AHCY
ENSG00000247077	446.71	-0.810448	0.145324	-5.57685	2.44917e-08	2.98374e-07	PGAM5
ENSG00000203805	110.064	-0.858231	0.229765	-3.73526	0.000187523	0.00103684	PLPP4
ENSG00000160588	285.197	-0.698263	0.163316	-4.27553	1.90679e-05	0.000136386	MPZL3
ENSG00000151176	76.1268	-0.650434	0.270987	-2.40024	0.0163843	0.0499905	PLBD2
ENSG00000142627	989.83	-0.702889	0.122652	-5.73075	9.99877e-09	1.2804e-07	EPHA2
ENSG00000197774	110.71	-0.699572	0.250808	-2.78927	0.00528262	0.0190381	EME2
ENSG00000187840	255.531	-0.58832	0.17223	-3.4159	0.000635715	0.00302455	EIF4EBP1
ENSG00000114867	3667.13	-0.679625	0.101317	-6.70789	1.97454e-11	3.62125e-10	EIF4G1
ENSG00000132507	630.713	-0.919898	0.155523	-5.91485	3.32184e-09	4.56364e-08	EIF5A
ENSG00000172339	80.8132	-0.946172	0.259776	-3.64227	0.000270247	0.00142906	ALG14
ENSG00000163075	3.55901	-0.754721	0.256083	-2.94717	0.00320698	0.0123751	CFAP221
ENSG00000154803	212.137	-0.725203	0.19349	-3.74801	0.000178241	0.000991259	FLCN
ENSG00000179598	25.3236	-0.875381	0.3314	-2.64146	0.00825488	0.0280556	PLD6
ENSG00000134531	4215.89	-0.999426	0.0901118	-11.0909	1.38806e-28	1.01949e-26	EMP1
ENSG00000169689	137.921	-0.792921	0.220628	-3.59393	0.000325724	0.00168684	CENPX
ENSG00000092929	24.7539	-1.142	0.332793	-3.43155	0.000600134	0.00287136	UNC13D
ENSG00000142227	355.538	-1.5926	0.191339	-8.32346	8.54327e-17	2.73618e-15	EMP3
ENSG00000163527	4220.36	-0.608612	0.0908245	-6.70097	2.0704e-11	3.78796e-10	STT3B
ENSG00000240602	178.984	-0.932857	0.19318	-4.82894	1.37263e-06	1.24671e-05	AADACP1
ENSG00000170006	499.712	-2.09451	0.145201	-14.4249	3.60576e-47	6.55776e-45	TMEM154
ENSG00000167136	44.3285	-0.857094	0.303601	-2.8231	0.00475621	0.017396	ENDOG
ENSG00000106991	480.473	-1.11723	0.15628	-7.14889	8.7483e-13	1.91747e-11	ENG
ENSG00000074800	8802.5	-0.910613	0.0965728	-9.42929	4.12871e-21	1.90557e-19	ENO1
ENSG00000106992	48.8306	-0.822821	0.298832	-2.75346	0.00589685	0.020937	AK1
ENSG00000171169	74.4767	-0.638953	0.262205	-2.43685	0.014816	0.0460799	NAIF1
ENSG00000164970	264.566	-0.626187	0.171536	-3.65047	0.000261762	0.00139094	FAM219A
ENSG00000145242	21.9958	-1.98049	0.335693	-5.8997	3.64173e-09	4.95412e-08	EPHA5
ENSG00000182372	244.128	-0.716468	0.173625	-4.12653	3.68277e-05	0.000244829	CLN8
ENSG00000160113	154.35	-0.611842	0.206311	-2.96563	0.0030206	0.0117599	NR2F6
ENSG00000142208	1116.15	-0.86752	0.1335	-6.49829	8.12364e-11	1.36981e-09	AKT1
ENSG00000213462	354.236	-1.46549	0.159761	-9.17301	4.59977e-20	2.01927e-18	ERV3-1
ENSG00000173153	174.931	-1.08637	0.237363	-4.57681	4.72111e-06	3.81409e-05	ESRRA
ENSG00000126860	15.0151	-0.99595	0.338099	-2.94574	0.00322187	0.0124137	EVI2A
ENSG00000182197	1231.54	-1.46236	0.10415	-14.0409	8.75989e-45	1.43898e-42	EXT1
ENSG00000012232	980.269	-0.952006	0.125037	-7.61377	2.66208e-14	6.8697e-13	EXTL3
ENSG00000181104	3633.59	-0.677465	0.0905186	-7.48426	7.19492e-14	1.78436e-12	F2R
ENSG00000164251	692.17	-1.15169	0.143957	-8.00025	1.24169e-15	3.64793e-14	F2RL1
ENSG00000151726	236.169	-0.894535	0.176258	-5.07516	3.87175e-07	3.91454e-06	ACSL1
ENSG00000068366	2961.1	-1.06385	0.114613	-9.28208	1.66206e-20	7.51223e-19	ACSL4
ENSG00000103876	83.8753	-0.629088	0.258721	-2.43153	0.0150351	0.0466567	FAH
ENSG00000078098	18.4059	-2.42097	0.335887	-7.20769	5.69088e-13	1.2655e-11	FAP
ENSG00000169710	266.588	-1.12306	0.188891	-5.94553	2.75562e-09	3.82706e-08	FASN
ENSG00000083857	170.438	-1.15362	0.198924	-5.79931	6.65901e-09	8.79255e-08	FAT1
ENSG00000162144	252.337	-0.902082	0.184513	-4.88898	1.01359e-06	9.39074e-06	CYB561A3
ENSG00000183621	153.537	-1.03247	0.210657	-4.9012	9.52521e-07	8.85137e-06	ZNF438
ENSG00000148468	436.576	-0.83354	0.145825	-5.71603	1.0904e-08	1.38932e-07	FAM171A1
ENSG00000182957	42.675	-0.771542	0.298856	-2.58165	0.00983299	0.0326207	SPATA13
ENSG00000069122	2945.36	-1.02023	0.0940254	-10.8506	1.9818e-27	1.3456e-25	ADGRF5
ENSG00000172738	127.145	-2.07595	0.235651	-8.80944	1.25775e-18	4.88922e-17	TMEM217
ENSG00000186577	89.332	-0.793289	0.252139	-3.14624	0.00165384	0.00695832	C6orf1
ENSG00000180537	81.4045	-1.65472	0.264845	-6.24787	4.16086e-10	6.41427e-09	RNF182
ENSG00000146555	15.9127	-1.67726	0.336709	-4.98133	6.31487e-07	6.12911e-06	SDK1
ENSG00000164659	1911.16	-0.747427	0.0960213	-7.78396	7.02865e-15	1.91744e-13	KIAA1324L
ENSG00000161040	156.58	-2.03306	0.218995	-9.2836	1.63842e-20	7.42736e-19	FBXL13
ENSG00000160752	2273.1	-0.637652	0.103989	-6.13192	8.68246e-10	1.29155e-08	FDPS
ENSG00000153993	400.093	-1.75054	0.15757	-11.1095	1.1273e-28	8.36011e-27	SEMA3D
ENSG00000138675	185.25	-1.28617	0.203161	-6.3308	2.43895e-10	3.86914e-09	FGF5
ENSG00000149925	2635.72	-1.13666	0.124028	-9.16453	4.97642e-20	2.17213e-18	ALDOA
ENSG00000115641	901.467	-0.921494	0.118472	-7.77814	7.36006e-15	2.0007e-13	FHL2
ENSG00000105967	893.398	-1.46035	0.127707	-11.4352	2.78987e-30	2.27919e-28	TFEC
ENSG00000158186	52.697	-0.704126	0.286941	-2.4539	0.0141316	0.0442484	MRAS
ENSG00000139289	1025.22	-0.779756	0.127495	-6.11598	9.59634e-10	1.42333e-08	PHLDA1
ENSG00000179950	820.906	-0.612392	0.122135	-5.01407	5.32914e-07	5.25586e-06	PUF60
ENSG00000164292	1312.17	-0.751071	0.108843	-6.90051	5.18172e-12	1.02275e-10	RHOBTB3
ENSG00000169760	632.709	-0.998895	0.127731	-7.82031	5.26924e-15	1.44781e-13	NLGN1
ENSG00000171603	1327.73	-0.619429	0.121715	-5.08916	3.59654e-07	3.65808e-06	CLSTN1
ENSG00000138311	6.34184	-0.990184	0.300361	-3.29665	0.000978464	0.00442142	ZNF365
ENSG00000140320	107.776	-0.684418	0.2375	-2.88177	0.00395453	0.0148802	BAHD1
ENSG00000064932	193.388	-0.999045	0.204594	-4.88306	1.04453e-06	9.66524e-06	SBNO2
ENSG00000118985	619.593	-0.927053	0.133644	-6.93671	4.01329e-12	8.03553e-11	ELL2
ENSG00000107984	1251.72	-2.25031	0.118351	-19.014	1.30728e-80	6.44234e-78	DKK1
ENSG00000020577	816.636	-1.68708	0.12477	-13.5215	1.16735e-41	1.62124e-39	SAMD4A
ENSG00000127463	1437.19	-0.906223	0.104861	-8.64217	5.51551e-18	2.00144e-16	EMC1
ENSG00000105738	142.784	-0.852708	0.221064	-3.85729	0.000114649	0.000671584	SIPA1L3
ENSG00000020129	115.704	-0.877359	0.229334	-3.82568	0.000130414	0.000753859	NCDN
ENSG00000109436	1573.18	-1.07141	0.110386	-9.706	2.84274e-22	1.44281e-20	TBC1D9
ENSG00000196924	14126.2	-0.757036	0.105793	-7.15582	8.3175e-13	1.82829e-11	FLNA
ENSG00000010327	2780.49	-1.32316	0.116984	-11.3106	1.16306e-29	9.20625e-28	STAB1
ENSG00000136068	15208.6	-0.651653	0.080489	-8.09619	5.67094e-16	1.70541e-14	FLNB
ENSG00000134324	861.047	-0.803567	0.123067	-6.52951	6.59842e-11	1.1263e-09	LPIN1
ENSG00000128591	3228.67	-0.944465	0.108828	-8.6785	4.01024e-18	1.46566e-16	FLNC
ENSG00000019144	736.007	-1.14035	0.146557	-7.78092	7.19966e-15	1.96059e-13	PHLDB1
ENSG00000165688	590.902	-0.635726	0.1316	-4.83075	1.36022e-06	1.23618e-05	PMPCA
ENSG00000052749	351.526	-0.681416	0.159241	-4.27916	1.87599e-05	0.000134362	RRP12
ENSG00000100403	1103.23	-0.788843	0.116185	-6.78952	1.12509e-11	2.12722e-10	ZC3H7B
ENSG00000182473	1156.1	-0.677164	0.112164	-6.03726	1.56755e-09	2.25494e-08	EXOC7
ENSG00000186866	450.716	-1.27689	0.140973	-9.05769	1.33241e-19	5.53131e-18	POFUT2
ENSG00000100364	329.391	-0.748005	0.162331	-4.60789	4.06773e-06	3.35001e-05	KIAA0930
ENSG00000049759	224.323	-0.719303	0.174566	-4.12053	3.78006e-05	0.000250642	NEDD4L
ENSG00000139641	2202.38	-0.899585	0.093898	-9.58045	9.66227e-22	4.71599e-20	ESYT1
ENSG00000131018	1193.1	-1.00515	0.109948	-9.14205	6.12822e-20	2.65968e-18	SYNE1
ENSG00000156011	555.424	-0.888448	0.144227	-6.16007	7.27135e-10	1.10094e-08	PSD3
ENSG00000198952	935.949	-0.597216	0.119328	-5.00485	5.59062e-07	5.496e-06	SMG5
ENSG00000162736	608.936	-0.600922	0.125039	-4.80587	1.54078e-06	1.38461e-05	NCSTN
ENSG00000103187	1093.85	-1.09469	0.116982	-9.35773	8.14664e-21	3.72623e-19	COTL1
ENSG00000107130	541.889	-1.32095	0.13765	-9.5964	8.27836e-22	4.07963e-20	NCS1
ENSG00000166557	1176.7	-0.711675	0.104534	-6.80805	9.89278e-12	1.89388e-10	TMED3
ENSG00000127603	14135.7	-0.611269	0.0786338	-7.77361	7.62791e-15	2.06983e-13	MACF1
ENSG00000101346	805.545	-0.793094	0.130423	-6.08095	1.19473e-09	1.74994e-08	POFUT1
ENSG00000180900	271.032	-0.83491	0.195536	-4.26986	1.95599e-05	0.000139504	SCRIB
ENSG00000104635	924.35	-0.816166	0.116967	-6.97775	2.99943e-12	6.06918e-11	SLC39A14
ENSG00000159261	12.1725	-1.00798	0.333451	-3.02287	0.00250389	0.00997444	CLDN14
ENSG00000213722	358.767	-0.686747	0.178491	-3.84752	0.000119318	0.000695468	DDAH2
ENSG00000166946	475.543	-0.630955	0.14927	-4.22695	2.36879e-05	0.000164566	CCNDBP1
ENSG00000183726	1860.66	-0.663183	0.114721	-5.78085	7.43248e-09	9.70479e-08	TMEM50A
ENSG00000107201	1229.53	-0.751312	0.116726	-6.43655	1.22219e-10	2.00122e-09	DDX58
ENSG00000123130	1057.36	-0.613342	0.117616	-5.21477	1.84049e-07	1.97175e-06	ACOT9
ENSG00000174307	130.577	-0.769823	0.23678	-3.25122	0.00114911	0.00505759	PHLDA3
ENSG00000133265	120.868	-0.617338	0.23464	-2.631	0.00851334	0.0287931	HSPBP1
ENSG00000154589	283.143	-1.02074	0.196705	-5.18917	2.11231e-07	2.24407e-06	LY96
ENSG00000038358	261.376	-0.630106	0.16995	-3.70759	0.00020924	0.00114737	EDC4
ENSG00000105223	453.531	-0.900377	0.147342	-6.11081	9.91267e-10	1.46598e-08	PLD3
ENSG00000132254	470.81	-0.905344	0.137993	-6.56081	5.35173e-11	9.30129e-10	ARFIP2
ENSG00000103066	195.277	-1.50813	0.20505	-7.35497	1.90971e-13	4.50921e-12	PLA2G15
ENSG00000117758	2311.46	-1.02069	0.106584	-9.5764	1.00484e-21	4.87333e-20	STX12
ENSG00000130147	470.675	-0.631497	0.137828	-4.58177	4.61049e-06	3.73459e-05	SH3BP4
ENSG00000139112	930.14	-0.768039	0.10997	-6.98407	2.86744e-12	5.81752e-11	GABARAPL1
ENSG00000128228	91.4363	-0.800704	0.26266	-3.04844	0.00230034	0.00926831	SDF2L1
ENSG00000241878	335.724	-0.593226	0.158273	-3.74811	0.000178172	0.000991238	PISD
ENSG00000185022	394.457	-2.01761	0.169962	-11.871	1.67529e-32	1.51441e-30	MAFF
ENSG00000177663	102.798	-0.60659	0.233663	-2.59601	0.00943139	0.0314593	IL17RA
ENSG00000125848	41.9314	-1.72654	0.320947	-5.37953	7.46795e-08	8.41356e-07	FLRT3
ENSG00000128335	977.688	-0.756878	0.128631	-5.88411	4.0021e-09	5.40584e-08	APOL2
ENSG00000099968	838.218	-1.15186	0.120242	-9.57957	9.74514e-22	4.74129e-20	BCL2L13
ENSG00000137409	1779.51	-1.15732	0.104784	-11.0448	2.32191e-28	1.64985e-26	MTCH1
ENSG00000198691	38.8084	-0.778199	0.306505	-2.53894	0.0111187	0.0362486	ABCA4
ENSG00000110218	500.416	-1.19393	0.145238	-8.22047	2.0271e-16	6.32001e-15	PANX1
ENSG00000179431	126.049	-0.83338	0.227129	-3.66919	0.000243319	0.00130741	FJX1
ENSG00000087086	5439.05	-0.802388	0.112637	-7.12367	1.05092e-12	2.27084e-11	FTL
ENSG00000001036	1000.94	-0.769419	0.119008	-6.46525	1.01131e-10	1.68482e-09	FUCA2
ENSG00000154328	134.193	-0.828923	0.227192	-3.64856	0.000263712	0.00139983	NEIL2
ENSG00000172031	172.089	-1.15709	0.210873	-5.48715	4.08462e-08	4.79911e-07	EPHX4
ENSG00000126709	209.899	-1.24661	0.321693	-3.87517	0.00010655	0.000628478	IFI6
ENSG00000108001	6.35089	-0.833513	0.302294	-2.75729	0.00582826	0.0207549	EBF3
ENSG00000143469	53.0674	-2.8077	0.308241	-9.10881	8.32893e-20	3.55422e-18	SYT14
ENSG00000183828	92.5728	-0.632943	0.263229	-2.40453	0.0161933	0.0494932	NUDT14
ENSG00000165072	160.89	-1.86229	0.223915	-8.31693	9.02685e-17	2.87898e-15	MAMDC2
ENSG00000172159	230.027	-1.06962	0.191207	-5.59407	2.21807e-08	2.72173e-07	FRMD3
ENSG00000172260	416.651	-1.45838	0.152204	-9.58174	9.54225e-22	4.67234e-20	NEGR1
ENSG00000100242	452.177	-0.75316	0.1478	-5.09579	3.47285e-07	3.54881e-06	SUN2
ENSG00000152689	912.665	-0.957278	0.124275	-7.7029	1.33012e-14	3.50953e-13	RASGRP3
ENSG00000115828	284.209	-0.746366	0.183373	-4.0702	4.69729e-05	0.000303555	QPCT
ENSG00000164713	134.679	-0.831572	0.220185	-3.77669	0.000158927	0.000895582	BRI3
ENSG00000151014	136.603	-1.14985	0.21763	-5.2835	1.2674e-07	1.38743e-06	NOCT
ENSG00000126432	1803.26	-0.868016	0.104544	-8.30291	1.01594e-16	3.22673e-15	PRDX5
ENSG00000198792	303.205	-1.00569	0.18337	-5.48448	4.14686e-08	4.86571e-07	TMEM184B
ENSG00000174744	529.687	-0.654851	0.143547	-4.56192	5.06878e-06	4.07128e-05	BRMS1
ENSG00000196155	290.779	-1.31665	0.175987	-7.48153	7.34644e-14	1.81311e-12	PLEKHG4
ENSG00000034677	1961.12	-0.603771	0.110177	-5.48002	4.25278e-08	4.97472e-07	RNF19A
ENSG00000143641	819.428	-1.13742	0.145283	-7.829	4.91751e-15	1.35604e-13	GALNT2
ENSG00000249992	21.782	-1.10685	0.336797	-3.28641	0.00101472	0.004554	TMEM158
ENSG00000184743	3735.53	-0.630802	0.126079	-5.00323	5.63789e-07	5.53535e-06	ATL3
ENSG00000104951	24.3241	-1.29549	0.332773	-3.89302	9.90033e-05	0.000588282	IL4I1
ENSG00000169504	10971.1	-0.724456	0.0804392	-9.00625	2.13223e-19	8.66332e-18	CLIC4
ENSG00000136783	626.897	-0.628432	0.153558	-4.09248	4.26783e-05	0.000278989	NIPSNAP3A
ENSG00000115446	349.847	-0.73187	0.158294	-4.62349	3.77342e-06	3.13637e-05	UNC50
ENSG00000163659	919.212	-0.761115	0.1271	-5.98833	2.12e-09	2.99605e-08	TIPARP
ENSG00000131043	173.422	-0.591424	0.202985	-2.91363	0.00357253	0.0136043	AAR2
ENSG00000140474	178.67	-0.663333	0.202291	-3.27911	0.00104136	0.00466261	ULK3
ENSG00000181061	661.081	-0.838587	0.154736	-5.41947	5.97767e-08	6.82027e-07	HIGD1A
ENSG00000197324	762.278	-1.06632	0.15256	-6.98952	2.75825e-12	5.61741e-11	LRP10
ENSG00000006042	677.939	-0.654998	0.122518	-5.34615	8.98427e-08	1.00038e-06	TMEM98
ENSG00000173705	1096.91	-0.793331	0.107127	-7.40549	1.30667e-13	3.15355e-12	SUSD5
ENSG00000138604	5883.44	-1.09781	0.10931	-10.0432	9.84599e-24	5.35293e-22	GLCE
ENSG00000157954	903.039	-0.628439	0.121796	-5.15976	2.47261e-07	2.59973e-06	WIPI2
ENSG00000188976	788.107	-0.805814	0.12572	-6.40958	1.45923e-10	2.36151e-09	NOC2L
ENSG00000161956	133.596	-0.86828	0.237912	-3.64958	0.00026267	0.00139479	SENP3
ENSG00000153485	63.9129	-0.967596	0.282549	-3.42453	0.000615868	0.00293836	TMEM251
ENSG00000134242	129.796	-1.82147	0.237387	-7.673	1.6802e-14	4.38775e-13	PTPN22
ENSG00000149541	64.9617	-1.03581	0.287802	-3.59905	0.000319381	0.0016579	B3GAT3
ENSG00000048140	316.313	-0.72764	0.174807	-4.16253	3.14745e-05	0.000212948	TSPAN17
ENSG00000177628	250.493	-0.97045	0.17904	-5.42028	5.95049e-08	6.79923e-07	GBA
ENSG00000114480	1413.16	-1.1996	0.105969	-11.3203	1.04111e-29	8.32727e-28	GBE1
ENSG00000152137	116.687	-1.53246	0.234555	-6.53345	6.42722e-11	1.09954e-09	HSPB8
ENSG00000135441	47.0103	-0.888011	0.302443	-2.93612	0.00332342	0.0127664	BLOC1S1
ENSG00000176046	35.063	-0.792181	0.316056	-2.50646	0.0121948	0.0391223	NUPR1
ENSG00000173457	922.399	-0.6657	0.115175	-5.77992	7.47375e-09	9.74046e-08	PPP1R14B
ENSG00000100558	148.302	-0.872988	0.223281	-3.90983	9.23626e-05	0.000553994	PLEK2
ENSG00000119899	595.706	-0.772094	0.12718	-6.07089	1.27204e-09	1.85075e-08	SLC17A5
ENSG00000099800	503.938	-0.596309	0.144689	-4.12132	3.76713e-05	0.000250002	TIMM13
ENSG00000134809	154.849	-0.600421	0.211823	-2.83454	0.00458917	0.0168815	TIMM10
ENSG00000150779	582.512	-0.737827	0.140379	-5.25595	1.47262e-07	1.59668e-06	TIMM8B
ENSG00000172927	96.2426	-1.91502	0.256416	-7.46842	8.11659e-14	1.99352e-12	MYEOV
ENSG00000106638	291.368	-0.690159	0.185984	-3.71085	0.000206564	0.00113415	TBL2
ENSG00000185352	18.5499	-1.51068	0.337504	-4.47602	7.60473e-06	5.88837e-05	HS6ST3
ENSG00000198380	1473.85	-0.603247	0.102042	-5.91176	3.38481e-09	4.63765e-08	GFPT1
ENSG00000200959	76.2121	-0.979546	0.336196	-2.91361	0.00357272	0.0136043	SNORA74A
ENSG00000123091	1393.15	-0.64836	0.127095	-5.10136	3.37215e-07	3.45747e-06	RNF11
ENSG00000143322	2129.51	-0.791171	0.0941331	-8.40481	4.28559e-17	1.40798e-15	ABL2
ENSG00000196511	158.47	-1.09658	0.222473	-4.92905	8.26298e-07	7.81148e-06	TPK1
ENSG00000156642	1244.39	-0.586284	0.108006	-5.42826	5.69045e-08	6.52161e-07	NPTN
ENSG00000148677	9259.31	-2.05917	0.0868415	-23.7119	2.71996e-124	3.77754e-121	ANKRD1
ENSG00000164405	924.274	-0.603291	0.132821	-4.54212	5.56921e-06	4.43129e-05	UQCRQ
ENSG00000054116	720.32	-0.743926	0.120936	-6.15142	7.67918e-10	1.15289e-08	TRAPPC3
ENSG00000050165	2525.88	-1.47277	0.0909459	-16.1939	5.57149e-59	1.41859e-56	DKK3
ENSG00000118407	540.659	-0.646034	0.142066	-4.54744	5.43029e-06	4.33523e-05	FILIP1
ENSG00000102393	243.402	-1.11222	0.174467	-6.37495	1.83021e-10	2.93698e-09	GLA
ENSG00000102359	1120.7	-1.35912	0.11667	-11.6493	2.31472e-31	1.97553e-29	SRPX2
ENSG00000108106	129.467	-1.07523	0.24784	-4.33842	1.43514e-05	0.000105053	UBE2S
ENSG00000189306	405.633	-0.652224	0.149409	-4.36537	1.26909e-05	9.39794e-05	RRP7A
ENSG00000135643	82.9168	-1.02383	0.252026	-4.06241	4.85684e-05	0.000312807	KCNMB4
ENSG00000136816	419.325	-0.607129	0.148875	-4.0781	4.54053e-05	0.000295047	TOR1B
ENSG00000100418	518.769	-0.942037	0.146773	-6.41835	1.37761e-10	2.24043e-09	DESI1
ENSG00000100359	217.988	-0.675372	0.199815	-3.37998	0.000724899	0.00339286	SGSM3
ENSG00000088256	725.385	-0.632953	0.136526	-4.63614	3.54979e-06	2.96826e-05	GNA11
ENSG00000146535	318.186	-0.631072	0.163975	-3.84858	0.000118805	0.000693539	GNA12
ENSG00000172354	575.188	-0.67952	0.148102	-4.58818	4.47119e-06	3.62753e-05	GNB2
ENSG00000211450	168.102	-1.04255	0.224921	-4.63517	3.56637e-06	2.98049e-05	SELENOH
ENSG00000063660	192.683	-0.842672	0.227529	-3.70359	0.000212571	0.00116229	GPC1
ENSG00000196072	691.096	-0.764209	0.136458	-5.60033	2.1395e-08	2.63377e-07	BLOC1S2
ENSG00000250303	31.2983	-1.37151	0.321516	-4.26576	1.99225e-05	0.000141495	LOC283140
ENSG00000165899	25.2501	-1.05686	0.329769	-3.20485	0.00135133	0.00583997	OTOGL
ENSG00000177675	266.526	-0.734851	0.167258	-4.39352	1.11528e-05	8.37257e-05	CD163L1
ENSG00000171435	21.3269	-1.32698	0.33672	-3.94092	8.11707e-05	0.000493845	KSR2
ENSG00000255874	111.337	-0.963305	0.248622	-3.87457	0.000106812	0.000629781	LINC00346
ENSG00000151327	634.448	-0.819826	0.137443	-5.96485	2.44852e-09	3.43175e-08	FAM177A1
ENSG00000099814	190.586	-1.15396	0.212504	-5.43029	5.62638e-08	6.45302e-07	CEP170B
ENSG00000154188	127.181	-1.45518	0.231553	-6.28443	3.29065e-10	5.12972e-09	ANGPT1
ENSG00000224877	280.987	-0.779216	0.169415	-4.59944	4.2363e-06	3.46827e-05	NDUFAF8
ENSG00000176845	98.3932	-0.683239	0.264795	-2.58026	0.00987265	0.032731	METRNL
ENSG00000267519	34.3556	-1.27789	0.321303	-3.97722	6.97258e-05	0.000432657	LOC284454
ENSG00000196209	34.3749	-0.875215	0.313911	-2.7881	0.00530184	0.0190894	SIRPB2
ENSG00000227195	812.299	-1.38408	0.163679	-8.45603	2.7663e-17	9.30854e-16	MIR663AHG
ENSG00000163162	2080.34	-0.97521	0.107446	-9.07626	1.12369e-19	4.71612e-18	RNF149
ENSG00000144455	721.255	-0.7262	0.119145	-6.09507	1.09391e-09	1.6131e-08	SUMF1
ENSG00000249464	14.3145	-1.4292	0.33599	-4.2537	2.1027e-05	0.000148511	LINC01091
ENSG00000185477	161.234	-0.714671	0.225797	-3.16511	0.00155026	0.00658064	GPRIN3
ENSG00000164620	13.2483	-0.846231	0.336448	-2.51519	0.0118968	0.0383272	RELL2
ENSG00000174136	381.165	-0.826256	0.150829	-5.47811	4.29893e-08	5.02101e-07	RGMB
ENSG00000170379	66.318	-0.960561	0.275089	-3.49182	0.000479742	0.0023642	TCAF2
ENSG00000169727	358.201	-0.629612	0.159004	-3.95971	7.50401e-05	0.000460767	GPS1
ENSG00000233276	2401.69	-1.28597	0.129424	-9.93607	2.90031e-23	1.53847e-21	GPX1
ENSG00000151150	175.551	-0.70964	0.19312	-3.67461	0.00023821	0.00128682	ANK3
ENSG00000177885	441.158	-0.737359	0.147537	-4.9978	5.7989e-07	5.67519e-06	GRB2
ENSG00000115290	317.652	-0.968215	0.164831	-5.874	4.25409e-09	5.72597e-08	GRB14
ENSG00000182108	122.886	-0.693159	0.22802	-3.0399	0.00236655	0.00948171	DEXI
ENSG00000147586	29.5198	-1.07358	0.326666	-3.28647	0.00101452	0.004554	MRPS28
ENSG00000030582	1138.67	-0.869232	0.124614	-6.9754	3.05004e-12	6.16341e-11	GRN
ENSG00000081087	575.121	-0.986421	0.154433	-6.38739	1.68746e-10	2.71647e-09	OSTM1
ENSG00000087884	259.669	-1.05119	0.185096	-5.67916	1.35357e-08	1.70193e-07	AAMDC
ENSG00000102760	512.965	-1.64686	0.146588	-11.2346	2.75662e-29	2.10564e-27	RGCC
ENSG00000136279	1032.49	-0.866199	0.122485	-7.07187	1.52855e-12	3.2478e-11	DBNL
ENSG00000148335	168.631	-0.691166	0.208307	-3.31801	0.000906608	0.00414058	NTMT1
ENSG00000166825	1439.95	-1.33353	0.117073	-11.3906	4.65928e-30	3.76613e-28	ANPEP
ENSG00000178719	224.629	-0.623207	0.188757	-3.30164	0.000961214	0.00435483	GRINA
ENSG00000105393	140.188	-0.933368	0.223593	-4.1744	2.98775e-05	0.000202952	BABAM1
ENSG00000123353	137.839	-0.827826	0.216719	-3.81981	0.000133555	0.000770515	ORMDL2
ENSG00000108961	85.4006	-0.872492	0.273509	-3.18999	0.00142277	0.00608647	RANGRF
ENSG00000168701	98.1355	-0.775592	0.255166	-3.03956	0.00236926	0.00948761	TMEM208
ENSG00000135723	201.055	-0.603621	0.193399	-3.12112	0.00180165	0.00749557	FHOD1
ENSG00000120217	544.502	-1.76579	0.13771	-12.8225	1.22659e-37	1.40892e-35	CD274
ENSG00000163739	173.617	-2.04511	0.222512	-9.191	3.89193e-20	1.71841e-18	CXCL1
ENSG00000100983	397.89	-0.63754	0.153501	-4.15334	3.27661e-05	0.000220224	GSS
ENSG00000084207	1685.42	-0.855611	0.106052	-8.06783	7.15585e-16	2.13933e-14	GSTP1
ENSG00000152402	77.4804	-0.970284	0.272767	-3.5572	0.000374834	0.0019056	GUCY1A2
ENSG00000099904	78.7167	-0.769057	0.271939	-2.82805	0.00468326	0.0171738	ZDHHC8
ENSG00000105619	210.139	-0.623554	0.190699	-3.26983	0.00107611	0.00478468	TFPT
ENSG00000143774	974.809	-0.647271	0.117549	-5.5064	3.66247e-08	4.34744e-07	GUK1
ENSG00000106266	192.976	-1.0983	0.196895	-5.5781	2.43154e-08	2.96699e-07	SNX8
ENSG00000002919	144.477	-0.756326	0.207857	-3.63868	0.000274043	0.00144763	SNX11
ENSG00000058262	3591.18	-0.794466	0.102882	-7.72214	1.14397e-14	3.03409e-13	SEC61A1
ENSG00000147164	720.464	-0.604353	0.120726	-5.00599	5.55755e-07	5.46701e-06	SNX12
ENSG00000140961	24.1594	-0.930236	0.333264	-2.79129	0.00524984	0.0189423	OSGIN1
ENSG00000136732	94.7257	-0.791437	0.254859	-3.10539	0.00190027	0.00785457	GYPC
ENSG00000197019	111.953	-1.4792	0.240468	-6.15135	7.68244e-10	1.15289e-08	SERTAD1
ENSG00000089486	88.9768	-1.02695	0.254001	-4.0431	5.27487e-05	0.000335348	CDIP1
ENSG00000147650	221.978	-1.02981	0.199023	-5.1743	2.28761e-07	2.41686e-06	LRP12
ENSG00000104812	198.692	-0.702112	0.204344	-3.43593	0.000590532	0.00283162	GYS1
ENSG00000060971	381.733	-0.61794	0.16912	-3.65385	0.000258335	0.00137613	ACAA1
ENSG00000135046	9020.36	-0.786525	0.116771	-6.7356	1.63256e-11	3.02678e-10	ANXA1
ENSG00000182718	36163.8	-0.966043	0.102057	-9.4657	2.91594e-21	1.35813e-19	ANXA2
ENSG00000063854	198.379	-1.02357	0.226267	-4.52374	6.07567e-06	4.78792e-05	HAGH
ENSG00000170445	1228.01	-0.605076	0.108628	-5.57019	2.54465e-08	3.08774e-07	HARS
ENSG00000099937	449.324	-3.21609	0.170201	-18.8959	1.23319e-79	5.7089e-77	SERPIND1
ENSG00000180353	1427.26	-0.689577	0.122249	-5.64075	1.6931e-08	2.11492e-07	HCLS1
ENSG00000138772	1911.5	-1.51959	0.114674	-13.2515	4.4252e-40	5.63365e-38	ANXA3
ENSG00000109089	164.402	-0.808789	0.204017	-3.96432	7.36046e-05	0.000453228	CDR2L
ENSG00000213977	73.2567	-1.0991	0.293763	-3.74144	0.000182969	0.0010146	TAX1BP3
ENSG00000197043	4031.12	-0.862035	0.0864535	-9.97109	2.03986e-23	1.08582e-21	ANXA6
ENSG00000138356	21.1304	-2.26772	0.336701	-6.73512	1.63797e-11	3.03313e-10	AOX1
ENSG00000103415	1137.79	-1.29896	0.111806	-11.618	3.33859e-31	2.80239e-29	HMOX2
ENSG00000034053	236.466	-0.644415	0.177369	-3.63318	0.000279945	0.00147599	APBA2
ENSG00000108511	38.8974	-0.76341	0.310746	-2.4567	0.014022	0.0439746	HOXB6
ENSG00000180806	15.025	-1.38041	0.337413	-4.09116	4.29224e-05	0.000280464	HOXC9
ENSG00000128645	102.064	-0.812486	0.253326	-3.20728	0.00133998	0.00580078	HOXD1
ENSG00000115756	448.156	-0.998221	0.151031	-6.60936	3.85978e-11	6.84059e-10	HPCAL1
ENSG00000107521	229.68	-0.851165	0.190668	-4.46412	8.04003e-06	6.19403e-05	HPS1
ENSG00000174775	228.51	-0.964985	0.18311	-5.26998	1.3644e-07	1.48673e-06	HRAS
ENSG00000164062	350.582	-0.712122	0.162942	-4.37041	1.24011e-05	9.20117e-05	APEH
ENSG00000230989	1613.59	-0.780102	0.0987547	-7.89939	2.80273e-15	7.94384e-14	HSBP1
ENSG00000086696	31.0884	-2.81127	0.330393	-8.50887	1.75643e-17	6.02988e-16	HSD17B2
ENSG00000132002	370.452	-0.858612	0.155314	-5.52825	3.23448e-08	3.86645e-07	DNAJB1
ENSG00000084234	30573.4	-0.694115	0.0927513	-7.48362	7.2301e-14	1.78729e-12	APLP2
ENSG00000198108	68.345	-0.826905	0.260449	-3.17492	0.00149879	0.00637977	CHSY3
ENSG00000090339	195.21	-2.2804	0.198626	-11.4809	1.64618e-30	1.36678e-28	ICAM1
ENSG00000108622	3375.97	-0.806136	0.0943404	-8.54497	1.28568e-17	4.46804e-16	ICAM2
ENSG00000233930	3.5555	-0.805082	0.251867	-3.19646	0.00139124	0.00598278	KRTAP5-AS1
ENSG00000204237	78.04	-0.944279	0.264727	-3.56699	0.000361099	0.0018456	OXLD1
ENSG00000185298	207.811	-0.703001	0.188662	-3.72625	0.000194352	0.00107227	CCDC137
ENSG00000214087	191.049	-0.870367	0.209712	-4.15029	3.32054e-05	0.000222784	ARL16
ENSG00000185860	82.3198	-1.58256	0.273284	-5.7909	7.00102e-09	9.19644e-08	CCDC190
ENSG00000125968	447.429	-0.695603	0.150709	-4.61553	3.92089e-06	3.24307e-05	ID1
ENSG00000144644	3.44869	-0.733987	0.249109	-2.94645	0.00321445	0.0123945	GADL1
ENSG00000248905	5.81844	-0.946146	0.299903	-3.15484	0.00160584	0.00678629	FMN1
ENSG00000067064	860.616	-0.945846	0.142879	-6.61992	3.59405e-11	6.39934e-10	IDI1
ENSG00000010404	150.626	-0.650308	0.209261	-3.10764	0.00188589	0.00780143	IDS
ENSG00000165949	459.312	-3.01237	0.281244	-10.7109	9.0523e-27	5.93274e-25	IFI27
ENSG00000176771	19.4874	-1.64245	0.336517	-4.88075	1.05683e-06	9.76723e-06	NCKAP5
ENSG00000172985	147.203	-0.620922	0.210768	-2.946	0.00321912	0.0124063	SH3RF3
ENSG00000243701	72.6388	-0.812469	0.267062	-3.04225	0.00234818	0.009418	DUBR
ENSG00000174132	133.812	-0.603806	0.226642	-2.66414	0.0077186	0.0264329	FAM174A
ENSG00000157593	358.682	-1.07373	0.152808	-7.02666	2.11536e-12	4.40878e-11	SLC35B2
ENSG00000168528	32.4627	-1.58648	0.322712	-4.91608	8.82944e-07	8.28038e-06	SERINC2
ENSG00000139211	389.671	-0.654136	0.152483	-4.2899	1.7875e-05	0.000128567	AMIGO2
ENSG00000225663	148.804	-0.83206	0.213573	-3.8959	9.78359e-05	0.000581798	MCRIP1
ENSG00000115457	158.582	-1.42869	0.221961	-6.43668	1.22112e-10	2.00122e-09	IGFBP2
ENSG00000188511	32.7199	-0.785022	0.323886	-2.42376	0.0153607	0.0474645	C22orf34
ENSG00000167779	99.7749	-1.32959	0.245818	-5.40883	6.34367e-08	7.2161e-07	IGFBP6
ENSG00000163453	5001.44	-0.834456	0.212565	-3.92564	8.64993e-05	0.000522932	IGFBP7
ENSG00000142871	932.72	-1.02916	0.122559	-8.39725	4.5707e-17	1.49202e-15	CYR61
ENSG00000198931	308.685	-1.04742	0.181064	-5.78482	7.25915e-09	9.50283e-08	APRT
ENSG00000026103	239.03	-0.802425	0.182889	-4.38749	1.14666e-05	8.56606e-05	FAS
ENSG00000115008	28.9224	-2.00386	0.330622	-6.06088	1.35378e-09	1.96407e-08	IL1A
ENSG00000136244	30.9516	-1.11859	0.32803	-3.41002	0.000649579	0.003079	IL6
ENSG00000168685	126.45	-2.60139	0.234693	-11.0842	1.49635e-28	1.09377e-26	IL7R
ENSG00000169429	1699.78	-4.30738	0.223269	-19.2923	6.23015e-83	3.1726e-80	CXCL8
ENSG00000243646	219.348	-0.736324	0.18125	-4.06247	4.85553e-05	0.000312807	IL10RB
ENSG00000166333	1066.13	-0.814886	0.112893	-7.21821	5.26756e-13	1.1765e-11	ILK
ENSG00000122641	125.068	-0.719687	0.21831	-3.29663	0.000978518	0.00442142	INHBA
ENSG00000186480	673.815	-0.888118	0.156046	-5.69137	1.26026e-08	1.58852e-07	INSIG1
ENSG00000184216	688.857	-0.984438	0.137933	-7.13708	9.53361e-13	2.07767e-11	IRAK1
ENSG00000134070	253.276	-0.668826	0.185757	-3.60054	0.000317552	0.00165073	IRAK2
ENSG00000185507	47.6566	-0.772846	0.296879	-2.60324	0.00923479	0.0309047	IRF7
ENSG00000005884	968.5	-1.03686	0.124006	-8.36132	6.20229e-17	2.00747e-15	ITGA3
ENSG00000115232	269.485	-3.47313	0.193419	-17.9565	4.27119e-72	1.5536e-69	ITGA4
ENSG00000161638	9868.53	-1.22417	0.0873703	-14.0113	1.33034e-44	2.16209e-42	ITGA5
ENSG00000083457	119.076	-0.771953	0.224763	-3.43452	0.000593594	0.00284363	ITGAE
ENSG00000138448	6979.04	-1.76908	0.0960536	-18.4176	9.48829e-76	3.91764e-73	ITGAV
ENSG00000150093	28876.5	-0.76335	0.0986085	-7.74122	9.84685e-15	2.63451e-13	ITGB1
ENSG00000259207	423.541	-0.958723	0.157791	-6.07589	1.23304e-09	1.80087e-08	ITGB3
ENSG00000242372	614.419	-1.09892	0.139025	-7.9045	2.69015e-15	7.63891e-14	EIF6
ENSG00000082781	1298.73	-1.01003	0.10333	-9.77485	1.44369e-22	7.45111e-21	ITGB5
ENSG00000105855	266.328	-1.3078	0.186278	-7.02068	2.20785e-12	4.58902e-11	ITGB8
ENSG00000184916	331.893	-1.62178	0.165809	-9.78102	1.35837e-22	7.03454e-21	JAG2
ENSG00000162434	6107.94	-0.933514	0.0842468	-11.0807	1.55623e-28	1.12752e-26	JAK1
ENSG00000177606	1280.69	-1.1054	0.129136	-8.55999	1.12876e-17	3.9541e-16	JUN
ENSG00000011201	5.89422	-1.31377	0.285596	-4.6001	4.22281e-06	3.4604e-05	ANOS1
ENSG00000182118	162.254	-1.05757	0.21723	-4.86843	1.12487e-06	1.03489e-05	FAM89A
ENSG00000184408	3.71259	-0.754745	0.265575	-2.84192	0.00448423	0.0165353	KCND2
ENSG00000188157	761.871	-1.24793	0.150957	-8.26679	1.37612e-16	4.3436e-15	AGRN
ENSG00000168374	2716.45	-0.833557	0.114876	-7.25614	3.98291e-13	9.06808e-12	ARF4
ENSG00000128052	5876.64	-0.715726	0.0818651	-8.74275	2.27505e-18	8.53953e-17	KDR
ENSG00000140859	262.576	-1.02709	0.182518	-5.62737	1.82975e-08	2.27631e-07	KIFC3
ENSG00000135480	980.343	-2.23573	0.120595	-18.5392	9.97399e-77	4.23257e-74	KRT7
ENSG00000171346	59.3213	-0.850967	0.326333	-2.60766	0.00911624	0.0305615	KRT15
ENSG00000111057	1920.07	-0.803728	0.105049	-7.65099	1.99437e-14	5.18163e-13	KRT18
ENSG00000254838	131.839	-0.818302	0.222738	-3.67383	0.000238943	0.00128851	GVINP1
ENSG00000187479	24.0564	-1.0728	0.332485	-3.22663	0.00125259	0.00547049	C11orf96
ENSG00000234498	7.31889	-1.0423	0.313347	-3.32636	0.000879885	0.00404028	RPL13AP20
ENSG00000188549	90.445	-0.772647	0.268571	-2.87688	0.0040163	0.0150799	C15orf52
ENSG00000253368	224.226	-1.88442	0.186959	-10.0793	6.81915e-24	3.7745e-22	TRNP1
ENSG00000155366	2011.65	-1.43082	0.134126	-10.6677	1.44105e-26	9.36808e-25	RHOC
ENSG00000206538	115.555	-2.60592	0.248923	-10.4688	1.20162e-25	7.49274e-24	VGLL3
ENSG00000115963	2696.27	-1.18886	0.103797	-11.4538	2.25174e-30	1.85945e-28	RND3
ENSG00000213965	149.137	-0.766247	0.213239	-3.59337	0.000326433	0.00168933	NUDT19
ENSG00000156869	26.9261	-0.997415	0.325721	-3.06218	0.00219731	0.00891115	FRRS1
ENSG00000130702	342.046	-0.649106	0.198446	-3.27094	0.00107192	0.0047687	LAMA5
ENSG00000185896	4635.47	-1.06707	0.0881436	-12.1061	9.80735e-34	9.48271e-32	LAMP1
ENSG00000058085	923.379	-2.77773	0.134299	-20.6831	4.91373e-95	3.26378e-92	LAMC2
ENSG00000005893	2885.05	-0.606287	0.104526	-5.80035	6.61758e-09	8.7454e-08	LAMP2
ENSG00000156466	90.7578	-1.06992	0.248847	-4.29953	1.71157e-05	0.000123396	GDF6
ENSG00000002834	2522.79	-0.878059	0.110823	-7.9231	2.31657e-15	6.61498e-14	LASP1
ENSG00000130164	500.802	-1.20178	0.147596	-8.14236	3.87662e-16	1.17974e-14	LDLR
ENSG00000100097	6604.61	-1.6829	0.106578	-15.7903	3.62586e-56	8.2675e-54	LGALS1
ENSG00000242173	6.09295	-0.996372	0.289458	-3.4422	0.000576995	0.00278068	ARHGDIG
ENSG00000106683	227.416	-0.613079	0.185887	-3.29812	0.000973336	0.00440061	LIMK1
ENSG00000221968	519.214	-0.97732	0.13277	-7.36099	1.82553e-13	4.32382e-12	FADS3
ENSG00000250742	4.8397	-0.801295	0.273219	-2.93279	0.00335926	0.0128878	LOC400043
ENSG00000154016	280.752	-0.913598	0.169417	-5.3926	6.9444e-08	7.85849e-07	GRAPL
ENSG00000129038	66.3471	-0.932375	0.284821	-3.27355	0.00106206	0.00473309	LOXL1
ENSG00000134013	3152.6	-0.953999	0.0990235	-9.63406	5.74151e-22	2.84783e-20	LOXL2
ENSG00000182489	22.0896	-1.17424	0.335019	-3.505	0.000456614	0.00226778	XKRX
ENSG00000130881	44.2598	-0.787629	0.298421	-2.63932	0.00830728	0.0282023	LRP3
ENSG00000163956	1410.67	-1.11276	0.111178	-10.0088	1.39391e-23	7.52465e-22	LRPAP1
ENSG00000154102	60.8625	-1.85244	0.29038	-6.37936	1.7783e-10	2.85969e-09	C16orf74
ENSG00000272047	326.181	-0.644999	0.166052	-3.88431	0.00010262	0.00060741	GTF2H5
ENSG00000160285	467.293	-1.39285	0.145533	-9.57067	1.06215e-21	5.13496e-20	LSS
ENSG00000119681	3756.79	-1.30598	0.09845	-13.2654	3.67214e-40	4.71422e-38	LTBP2
ENSG00000104903	230.206	-0.960604	0.200492	-4.79123	1.6576e-06	1.48088e-05	LYL1
ENSG00000253522	10.6795	-1.34579	0.324803	-4.14341	3.42177e-05	0.000228872	MIR146A
ENSG00000163430	10140.8	-0.909997	0.0844701	-10.773	4.61665e-27	3.06646e-25	MIR198
ENSG00000062716	2531.8	-1.02523	0.21217	-4.8321	1.35102e-06	1.22886e-05	MIR21
ENSG00000186594	518.093	-0.649608	0.132872	-4.88897	1.01364e-06	9.39074e-06	MIR22
ENSG00000267519	34.3556	-1.27789	0.321303	-3.97722	6.97258e-05	0.000432657	MIR24-2
ENSG00000226380	69.101	-1.88982	0.287443	-6.57458	4.87894e-11	8.5281e-10	MIR29A
ENSG00000226380	69.101	-1.88982	0.287443	-6.57458	4.87894e-11	8.5281e-10	MIR29B1
ENSG00000059728	147.939	-0.633596	0.208765	-3.03497	0.00240562	0.00961556	MXD1
ENSG00000166949	536.516	-0.631467	0.137977	-4.57662	4.72541e-06	3.81555e-05	SMAD3
ENSG00000178573	3.80325	-0.622352	0.257999	-2.41223	0.0158553	0.0486595	MAF
ENSG00000197063	250.577	-0.67673	0.182645	-3.70517	0.000211246	0.00115712	MAFG
ENSG00000100299	70.0487	-1.06228	0.269279	-3.94491	7.98289e-05	0.000486069	ARSA
ENSG00000101846	169.104	-0.663282	0.197063	-3.36583	0.000763141	0.00355201	STS
ENSG00000112893	2506.69	-0.596348	0.0935987	-6.37133	1.87396e-10	3.00405e-09	MAN2A1
ENSG00000166963	101.643	-2.04392	0.245803	-8.31528	9.15371e-17	2.91336e-15	MAP1A
ENSG00000006756	272.906	-0.592024	0.162975	-3.63261	0.000280573	0.00147855	ARSD
ENSG00000157399	17.1298	-0.905596	0.337814	-2.68075	0.00734576	0.0253378	ARSE
ENSG00000076706	15103.7	-1.57837	0.0813949	-19.3915	9.10168e-84	4.7947e-81	MCAM
ENSG00000117335	5355.19	-0.797514	0.0936857	-8.51265	1.70003e-17	5.86263e-16	CD46
ENSG00000140545	121.301	-0.872158	0.226544	-3.84984	0.000118195	0.000690242	MFGE8
ENSG00000163975	18.8372	-1.13106	0.337607	-3.35023	0.000807449	0.00373573	MELTF
ENSG00000049130	1052.19	-2.08605	0.129842	-16.0661	4.41168e-58	1.05308e-55	KITLG
ENSG00000143198	788.477	-1.1438	0.118448	-9.65654	4.61189e-22	2.31003e-20	MGST3
ENSG00000104763	402.875	-1.02739	0.160073	-6.41824	1.37854e-10	2.24043e-09	ASAH1
ENSG00000204516	283.476	-1.32683	0.171303	-7.74548	9.52232e-15	2.55663e-13	MICB
ENSG00000187098	51.5994	-0.880987	0.292346	-3.01351	0.00258244	0.0102393	MITF
ENSG00000196611	456.094	-4.31474	0.200088	-21.5642	3.89404e-103	3.30496e-100	MMP1
ENSG00000166670	95.9847	-2.90178	0.259524	-11.1812	5.04168e-29	3.79417e-27	MMP10
ENSG00000157227	6048.36	-1.3646	0.0962274	-14.181	1.20156e-45	1.99525e-43	MMP14
ENSG00000103152	335.447	-0.911632	0.170543	-5.34546	9.01883e-08	1.0035e-06	MPG
ENSG00000182534	847.333	-1.02514	0.116862	-8.77221	1.75186e-18	6.6741e-17	MXRA7
ENSG00000166471	472.07	-0.626262	0.175825	-3.56186	0.000368239	0.00187457	TMEM41B
ENSG00000168273	80.7318	-0.954307	0.274089	-3.48174	0.000498173	0.00244086	SMIM4
ENSG00000110900	99.4846	-0.722802	0.250724	-2.88286	0.00394088	0.0148395	TSPAN11
ENSG00000244694	203.439	-0.633792	0.19073	-3.32299	0.000890591	0.00408208	PTCHD4
ENSG00000169715	1156.74	-1.69347	0.129486	-13.0784	4.37503e-39	5.43393e-37	MT1E
ENSG00000260549	56.29	-1.64013	0.296779	-5.52644	3.26797e-08	3.89733e-07	MT1L
ENSG00000125148	829.33	-2.11321	0.134005	-15.7697	5.02726e-56	1.12943e-53	MT2A
ENSG00000167508	181.763	-1.28989	0.199431	-6.46785	9.94102e-11	1.65796e-09	MVD
ENSG00000157601	374.807	-0.888356	0.315625	-2.81459	0.00488395	0.017786	MX1
ENSG00000099860	152.827	-0.845669	0.223154	-3.78962	0.000150876	0.000856853	GADD45B
ENSG00000100345	20999.8	-0.769962	0.0963248	-7.99339	1.3128e-15	3.84209e-14	MYH9
ENSG00000092841	9253.04	-1.13228	0.195903	-5.7798	7.47893e-09	9.74046e-08	MYL6
ENSG00000065534	114.562	-1.02098	0.237224	-4.30384	1.6786e-05	0.000121194	MYLK
ENSG00000197879	1540.62	-0.728574	0.120219	-6.06041	1.35774e-09	1.96795e-08	MYO1C
ENSG00000167306	34.3894	-0.805195	0.321538	-2.5042	0.012273	0.0393483	MYO5B
ENSG00000158747	43.5426	-0.902502	0.30893	-2.92138	0.0034848	0.013316	NBL1
ENSG00000158092	575.196	-0.668058	0.133148	-5.01741	5.23718e-07	5.1819e-06	NCK1
ENSG00000182636	5.38601	-0.788118	0.287296	-2.74322	0.00608393	0.0215049	NDN
ENSG00000125356	957.925	-0.965197	0.111999	-8.61792	6.81823e-18	2.45087e-16	NDUFA1
ENSG00000189043	1099.1	-0.784683	0.111158	-7.0592	1.67465e-12	3.54344e-11	NDUFA4
ENSG00000131473	4173.14	-0.596302	0.0878164	-6.79033	1.11879e-11	2.11793e-10	ACLY
ENSG00000183091	50.2791	-1.30415	0.291569	-4.47287	7.71776e-06	5.96078e-05	NEB
ENSG00000004779	541.455	-0.678488	0.136977	-4.9533	7.29636e-07	6.97537e-06	NDUFAB1
ENSG00000090266	417.067	-1.01192	0.159224	-6.35532	2.0799e-10	3.31677e-09	NDUFB2
ENSG00000165264	414.132	-0.622325	0.174254	-3.57136	0.000355126	0.00182056	NDUFB6
ENSG00000099795	430.674	-0.827268	0.159724	-5.17937	2.22636e-07	2.35704e-06	NDUFB7
ENSG00000166136	160.458	-0.760779	0.222108	-3.42527	0.000614185	0.00293124	NDUFB8
ENSG00000147684	693.891	-0.610308	0.132733	-4.59801	4.26539e-06	3.48648e-05	NDUFB9
ENSG00000168653	1598.04	-0.59351	0.112864	-5.25864	1.45128e-07	1.57466e-06	NDUFS5
ENSG00000129559	213.7	-1.17028	0.227474	-5.14468	2.67981e-07	2.80216e-06	NEDD8
ENSG00000111859	811.385	-1.3252	0.117862	-11.2437	2.48716e-29	1.91537e-27	NEDD9
ENSG00000177556	196.358	-0.911025	0.195603	-4.65752	3.20038e-06	2.70571e-05	ATOX1
ENSG00000204386	618.732	-0.92707	0.131459	-7.05215	1.7618e-12	3.71754e-11	NEU1
ENSG00000186575	1655.75	-1.48896	0.103422	-14.3969	5.41125e-47	9.7256e-45	NF2
ENSG00000143153	743.747	-1.60149	0.128615	-12.4518	1.3681e-35	1.46157e-33	ATP1B1
ENSG00000131669	158.266	-0.817222	0.221393	-3.69128	0.00022313	0.00121394	NINJ1
ENSG00000239672	752.573	-0.729513	0.153849	-4.74174	2.11891e-06	1.84975e-05	NME1
ENSG00000166741	1410.55	-0.859104	0.113566	-7.56481	3.88425e-14	9.82445e-13	NNMT
ENSG00000134250	777.059	-0.71752	0.12894	-5.56473	2.62551e-08	3.17326e-07	NOTCH2
ENSG00000198805	2396.83	-1.33528	0.102368	-13.0439	6.88787e-39	8.48597e-37	PNP
ENSG00000141458	351.85	-0.720377	0.166204	-4.33428	1.46238e-05	0.000106741	NPC1
ENSG00000091129	1161.16	-0.759439	0.104459	-7.27021	3.58917e-13	8.22064e-12	NRCAM
ENSG00000185483	75.8269	-1.481	0.265519	-5.57778	2.43609e-08	2.97016e-07	ROR1
ENSG00000089127	152.081	-0.645642	0.231231	-2.7922	0.00523518	0.0189028	OAS1
ENSG00000111335	73.6643	-1.42241	0.281487	-5.0532	4.34468e-07	4.3512e-06	OAS2
ENSG00000065154	2021.16	-0.839754	0.106625	-7.87577	3.38656e-15	9.51037e-14	OAT
ENSG00000104904	2968.59	-0.603177	0.0892101	-6.76131	1.36749e-11	2.56333e-10	OAZ1
ENSG00000115758	2858.13	-0.655828	0.103947	-6.30925	2.8039e-10	4.41144e-09	ODC1
ENSG00000013297	2130.65	-0.928889	0.260338	-3.56802	0.000359692	0.00184026	CLDN11
ENSG00000135124	360.937	-1.12434	0.149608	-7.51524	5.68067e-14	1.42035e-12	P2RX4
ENSG00000122884	1211.58	-0.661266	0.107773	-6.13573	8.47677e-10	1.26341e-08	P4HA1
ENSG00000185624	8449.97	-0.695181	0.0793225	-8.76398	1.8847e-18	7.14456e-17	P4HB
ENSG00000089220	1903.75	-0.642426	0.110386	-5.81984	5.89041e-09	7.83865e-08	PEBP1
ENSG00000140564	583.28	-1.36877	0.149382	-9.16285	5.05441e-20	2.19989e-18	FURIN
ENSG00000171310	305.632	-0.619744	0.164158	-3.77528	0.000159826	0.000899652	CHST11
ENSG00000117450	6457.56	-1.15739	0.103188	-11.2163	3.39041e-29	2.57688e-27	PRDX1
ENSG00000106366	32335.2	-2.94972	0.0850445	-34.6845	1.35151e-263	2.06471e-259	SERPINE1
ENSG00000197632	27.0539	-1.6866	0.331265	-5.09138	3.55462e-07	3.62026e-06	SERPINB2
ENSG00000105929	4.78684	-1.19485	0.27474	-4.34905	1.36731e-05	0.000100474	ATP6V0A4
ENSG00000187954	192.427	-0.716159	0.189538	-3.77844	0.000157817	0.000890969	CYHR1
ENSG00000147383	293.636	-0.597563	0.163397	-3.65713	0.00025506	0.00136291	NSDHL
ENSG00000204387	756.195	-0.707891	0.142041	-4.98371	6.23767e-07	6.06961e-06	C6orf48
ENSG00000182667	17.5325	-1.057	0.338192	-3.12545	0.00177533	0.00740019	NTM
ENSG00000117500	1747.17	-0.620784	0.107145	-5.79386	6.87885e-09	9.04374e-08	TMED5
ENSG00000161533	1312.88	-0.813694	0.115985	-7.01549	2.29149e-12	4.75641e-11	ACOX1
ENSG00000162066	86.4419	-0.858583	0.261292	-3.28592	0.0010165	0.00456066	AMDHD2
ENSG00000184226	305.986	-0.773783	0.176636	-4.38065	1.18324e-05	8.81771e-05	PCDH9
ENSG00000214253	903.137	-0.682639	0.118097	-5.78035	7.45466e-09	9.72544e-08	FIS1
ENSG00000111711	859.269	-0.841161	0.130691	-6.43626	1.2245e-10	2.00285e-09	GOLT1B
ENSG00000171928	352.545	-0.945375	0.180029	-5.25122	1.51093e-07	1.63358e-06	TVP23B
ENSG00000142684	98.1987	-0.619618	0.246086	-2.51789	0.0118061	0.0380912	ZNF593
ENSG00000160685	117.085	-0.599997	0.234945	-2.55378	0.0106561	0.0349416	ZBTB7B
ENSG00000198513	54.6631	-1.10404	0.295324	-3.73842	0.000185179	0.00102553	ATL1
ENSG00000142546	448.822	-1.11419	0.14428	-7.72238	1.1418e-14	3.03361e-13	NOSIP
ENSG00000117362	908.611	-0.71151	0.125913	-5.6508	1.59701e-08	1.9998e-07	APH1A
ENSG00000167772	329.561	-1.75228	0.173979	-10.0718	7.36264e-24	4.04601e-22	ANGPTL4
ENSG00000106153	1151.18	-0.773247	0.12363	-6.25455	3.9866e-10	6.16429e-09	CHCHD2
ENSG00000078808	2231.35	-0.821752	0.09569	-8.58765	8.87636e-18	3.13899e-16	SDF4
ENSG00000189159	1276.25	-1.18313	0.107004	-11.0569	2.03076e-28	1.44971e-26	HN1
ENSG00000023902	669.295	-1.23838	0.128636	-9.62697	6.15161e-22	3.04136e-20	PLEKHO1
ENSG00000131165	339.711	-0.713212	0.163866	-4.3524	1.34658e-05	9.90932e-05	CHMP1A
ENSG00000175426	64.3513	-2.47308	0.288679	-8.5669	1.06309e-17	3.74213e-16	PCSK1
ENSG00000150938	9521.83	-0.715649	0.084598	-8.45941	2.68724e-17	9.0825e-16	CRIM1
ENSG00000164054	926.308	-0.690136	0.115454	-5.97758	2.26479e-09	3.18886e-08	SHISA5
ENSG00000168894	800.835	-0.607896	0.131796	-4.6124	3.98038e-06	3.28516e-05	RNF181
ENSG00000108826	350.566	-0.758209	0.156201	-4.85406	1.2096e-06	1.10653e-05	MRPL27
ENSG00000171222	127.253	-1.04679	0.229078	-4.56958	4.88694e-06	3.93557e-05	SCAND1
ENSG00000167775	136.251	-0.93331	0.226793	-4.11525	3.86756e-05	0.000255778	CD320
ENSG00000113555	874.567	-0.818924	0.127549	-6.42045	1.35876e-10	2.21298e-09	PCDH12
ENSG00000161217	1307.26	-0.657912	0.107426	-6.12431	9.10796e-10	1.35277e-08	PCYT1A
ENSG00000120709	393.68	-0.867779	0.150761	-5.75599	8.61374e-09	1.10861e-07	FAM53C
ENSG00000006327	382.308	-1.90864	0.163936	-11.6426	2.50309e-31	2.12443e-29	TNFRSF12A
ENSG00000137877	559.143	-1.10305	0.157849	-6.98797	2.78886e-12	5.66562e-11	SPTBN5
ENSG00000152926	1065.27	-0.905971	0.113863	-7.95664	1.76778e-15	5.14406e-14	ZNF117
ENSG00000154678	360.067	-3.02153	0.172438	-17.5224	9.66861e-69	3.07724e-66	PDE1C
ENSG00000100554	1107.01	-1.00995	0.114601	-8.81278	1.22076e-18	4.75754e-17	ATP6V1D
ENSG00000187688	230.965	-2.16703	0.198264	-10.93	8.28513e-28	5.72724e-26	TRPV2
ENSG00000113448	1170.27	-0.652088	0.114213	-5.70938	1.13386e-08	1.4399e-07	PDE4D
ENSG00000100744	452.836	-0.630032	0.157596	-3.99776	6.39454e-05	0.000399221	GSKIP
ENSG00000050130	593.669	-0.610396	0.134502	-4.5382	5.67374e-06	4.49806e-05	JKAMP
ENSG00000141552	265.118	-0.992016	0.178219	-5.56628	2.60234e-08	3.15523e-07	ANAPC11
ENSG00000197461	284.48	-0.741744	0.168891	-4.39186	1.12387e-05	8.41896e-05	PDGFA
ENSG00000100311	371.726	-1.25993	0.173273	-7.27133	3.5597e-13	8.1654e-12	PDGFB
ENSG00000112514	252.008	-0.83272	0.185681	-4.48469	7.30195e-06	5.67405e-05	CUTA
ENSG00000159199	481.693	-0.608034	0.161885	-3.75596	0.00017268	0.000965254	ATP5G1
ENSG00000047249	700.469	-0.719964	0.129238	-5.57082	2.53546e-08	3.08393e-07	ATP6V1H
ENSG00000119801	1371.23	-0.74931	0.10509	-7.13019	1.00228e-12	2.17189e-11	YPEL5
ENSG00000108551	7.1325	-0.915761	0.312858	-2.92709	0.00342154	0.0130972	RASD1
ENSG00000065802	150.743	-0.977525	0.22125	-4.41819	9.95319e-06	7.52747e-05	ASB1
ENSG00000133872	2412.24	-0.715193	0.129913	-5.50518	3.68795e-08	4.3709e-07	SARAF
ENSG00000140992	180.135	-0.611624	0.196445	-3.11346	0.00184907	0.00767406	PDPK1
ENSG00000198843	1580.26	-0.765417	0.120162	-6.36988	1.89175e-10	3.02938e-09	SELENOT
ENSG00000112210	375.525	-0.716146	0.153418	-4.66795	3.04225e-06	2.58059e-05	RAB23
ENSG00000172399	5.99778	-0.776543	0.298486	-2.60161	0.00927879	0.0310247	MYOZ2
ENSG00000109586	1524.55	-0.76586	0.102335	-7.48389	7.21559e-14	1.78659e-12	GALNT7
ENSG00000170525	259.598	-0.763978	0.171868	-4.44516	8.78284e-06	6.69872e-05	PFKFB3
ENSG00000067057	2112.95	-0.604714	0.0957914	-6.31282	2.73993e-10	4.31971e-09	PFKP
ENSG00000171314	313.21	-1.0666	0.17964	-5.93743	2.8953e-09	4.00285e-08	PGAM1
ENSG00000119630	1513.42	-1.54799	0.133026	-11.6368	2.68021e-31	2.26219e-29	PGF
ENSG00000102144	4388.2	-0.744976	0.105501	-7.06135	1.64888e-12	3.49375e-11	PGK1
ENSG00000013375	1894.42	-0.676981	0.103782	-6.52309	6.88744e-11	1.1691e-09	PGM3
ENSG00000147416	1125.47	-0.854361	0.126554	-6.75095	1.46882e-11	2.73648e-10	ATP6V1B2
ENSG00000135919	70.5302	-1.78509	0.269241	-6.63008	3.35495e-11	6.0016e-10	SERPINE2
ENSG00000166401	145.849	-0.864225	0.213204	-4.05351	5.04541e-05	0.000323588	SERPINB8
ENSG00000171608	51.5113	-1.15667	0.287193	-4.0275	5.63742e-05	0.000356469	PIK3CD
ENSG00000127445	351.306	-0.60861	0.163344	-3.72595	0.000194583	0.00107284	PIN1
ENSG00000008710	130.18	-0.664879	0.248017	-2.68078	0.00734514	0.0253378	PKD1
ENSG00000067225	9740.62	-1.12108	0.0843848	-13.2853	2.81588e-40	3.64561e-38	PKM
ENSG00000104368	5946.59	-2.96302	0.0983086	-30.14	1.44926e-199	5.53508e-196	PLAT
ENSG00000122861	860.057	-3.28221	0.143006	-22.9516	1.42058e-116	1.55016e-113	PLAU
ENSG00000011422	421.377	-1.70593	0.156535	-10.8981	1.17694e-27	8.06284e-26	PLAUR
ENSG00000117410	309.923	-1.06145	0.182105	-5.82879	5.58308e-09	7.43616e-08	ATP6V0B
ENSG00000149782	721.625	-0.876681	0.139129	-6.3012	2.95354e-10	4.62783e-09	PLCB3
ENSG00000136404	392.548	-1.14051	0.147057	-7.75554	8.79701e-15	2.37441e-13	TM6SF1
ENSG00000178209	3002.31	-0.821253	0.125338	-6.55229	5.666e-11	9.80289e-10	PLEC
ENSG00000033627	199.241	-0.712736	0.187908	-3.793	0.000148837	0.000849058	ATP6V0A1
ENSG00000083444	3458.88	-1.5121	0.100398	-15.0611	2.92103e-51	5.94995e-49	PLOD1
ENSG00000152952	8597.61	-1.17337	0.0915033	-12.8233	1.21459e-37	1.4057e-35	PLOD2
ENSG00000114554	312.907	-1.06226	0.169089	-6.28224	3.33735e-10	5.19721e-09	PLXNA1
ENSG00000071655	231.975	-1.04757	0.196874	-5.32102	1.0319e-07	1.14151e-06	MBD3
ENSG00000076356	2138.91	-0.856974	0.126912	-6.75252	1.45296e-11	2.71024e-10	PLXNA2
ENSG00000141682	419.824	-1.83602	0.193752	-9.47616	2.63818e-21	1.23252e-19	PMAIP1
ENSG00000071553	525.118	-0.937144	0.145443	-6.44337	1.16846e-10	1.92562e-09	ATP6AP1
ENSG00000138271	5.30272	-0.852843	0.291519	-2.92552	0.00343883	0.0131535	GPR87
ENSG00000152684	344.904	-0.873742	0.173445	-5.03756	4.71496e-07	4.69866e-06	PELO
ENSG00000172965	527.261	-0.813733	0.133906	-6.07689	1.22537e-09	1.79139e-08	MIR4435-2HG
ENSG00000197021	106.028	-0.674226	0.238202	-2.83049	0.00464774	0.0170644	CXorf40B
ENSG00000172115	1775.21	-0.726832	0.0986678	-7.36645	1.75226e-13	4.15673e-12	CYCS
ENSG00000116285	641.662	-0.587664	0.131719	-4.46149	8.1391e-06	6.26403e-05	ERRFI1
ENSG00000147481	12.6582	-1.4938	0.333608	-4.47773	7.54407e-06	5.84436e-05	SNTG1
ENSG00000170734	483.153	-0.59213	0.142523	-4.15462	3.2583e-05	0.000219186	POLH
ENSG00000099817	511.295	-0.994166	0.150298	-6.61464	3.72451e-11	6.6239e-10	POLR2E
ENSG00000170891	37.0248	-1.90243	0.319699	-5.95068	2.67026e-09	3.72204e-08	CYTL1
ENSG00000134294	7574.97	-0.691758	0.094951	-7.28542	3.20674e-13	7.37791e-12	SLC38A2
ENSG00000177700	552.845	-1.32853	0.183073	-7.25684	3.96241e-13	9.04838e-12	POLR2L
ENSG00000058799	176.293	-0.851127	0.191185	-4.45185	8.5132e-06	6.51584e-05	YIPF1
ENSG00000167977	201.368	-0.929691	0.200293	-4.64166	3.4562e-06	2.89475e-05	KCTD5
ENSG00000159069	470.287	-0.588889	0.164607	-3.57756	0.00034682	0.00178276	FBXW5
ENSG00000078902	272.301	-0.933969	0.17353	-5.38217	7.35917e-08	8.29713e-07	TOLLIP
ENSG00000033100	426.983	-1.01078	0.154421	-6.54557	5.92672e-11	1.02192e-09	CHPF2
ENSG00000177054	1429.94	-0.888073	0.111886	-7.93734	2.06567e-15	5.94297e-14	ZDHHC13
ENSG00000154133	1443.13	-1.1289	0.127204	-8.87472	7.01065e-19	2.76749e-17	ROBO4
ENSG00000147123	176.467	-0.694974	0.198534	-3.50053	0.000464333	0.00230146	NDUFB11
ENSG00000099364	223.461	-0.772721	0.214612	-3.60055	0.000317543	0.00165073	FBXL19
ENSG00000069812	162.007	-1.91031	0.213973	-8.92779	4.34604e-19	1.73354e-17	HES2
ENSG00000172432	369.867	-0.698776	0.159243	-4.38811	1.14338e-05	8.5457e-05	GTPBP2
ENSG00000164951	1438.98	-1.20927	0.109133	-11.0807	1.55728e-28	1.12752e-26	PDP1
ENSG00000184840	1124.54	-1.01609	0.115547	-8.79372	1.44688e-18	5.58183e-17	TMED9
ENSG00000064601	730.803	-0.624688	0.122493	-5.0998	3.40015e-07	3.47918e-06	CTSA
ENSG00000125503	345.761	-0.804174	0.187596	-4.28674	1.81318e-05	0.00013023	PPP1R12C
ENSG00000196544	61.1625	-0.785762	0.28986	-2.71083	0.00671151	0.0234037	BORCS6
ENSG00000137501	17.6497	-1.25718	0.337931	-3.72024	0.000199033	0.00109493	SYTL2
ENSG00000140995	345.381	-0.63444	0.157637	-4.02469	5.70504e-05	0.000360446	DEF8
ENSG00000130517	248.34	-0.672333	0.172231	-3.90366	9.47497e-05	0.000566089	PGPEP1
ENSG00000198113	184.982	-1.31271	0.215629	-6.08783	1.14449e-09	1.68119e-08	TOR4A
ENSG00000109066	106.824	-0.594029	0.238027	-2.49564	0.0125731	0.0401588	TMEM104
ENSG00000040487	49.0776	-0.755965	0.295629	-2.55714	0.0105538	0.0346581	PQLC2
ENSG00000105538	395.829	-0.881683	0.156172	-5.6456	1.64605e-08	2.05951e-07	RASIP1
ENSG00000116863	240.008	-0.853149	0.181192	-4.70854	2.49501e-06	2.14739e-05	ADPRHL2
ENSG00000006118	508.887	-0.673999	0.15873	-4.2462	2.17427e-05	0.000152789	TMEM132A
ENSG00000101220	108.793	-0.589684	0.238707	-2.47032	0.0134992	0.0426441	C20orf27
ENSG00000175756	300.938	-1.11259	0.188577	-5.89992	3.6368e-09	4.95182e-08	AURKAIP1
ENSG00000228300	71.3515	-0.764386	0.266739	-2.86567	0.00416123	0.0155317	C19orf24
ENSG00000179933	892.666	-0.672589	0.136629	-4.92273	8.53446e-07	8.01916e-06	C14orf119
ENSG00000106080	1096.35	-0.825323	0.117701	-7.01204	2.34871e-12	4.84227e-11	FKBP14
ENSG00000170779	158.735	-0.590017	0.206155	-2.862	0.00420973	0.0156667	CDCA4
ENSG00000115762	1248.96	-0.941109	0.115537	-8.14548	3.77775e-16	1.15425e-14	PLEKHB2
ENSG00000171729	111.38	-0.759819	0.241628	-3.14458	0.00166324	0.0069902	TMEM51
ENSG00000172123	663.113	-0.739553	0.128156	-5.77072	7.89351e-09	1.02194e-07	SLFN12
ENSG00000160058	617.768	-1.02751	0.132912	-7.73072	1.06937e-14	2.85607e-13	BSDC1
ENSG00000104886	270.707	-0.670741	0.180754	-3.7108	0.000206608	0.00113415	PLEKHJ1
ENSG00000072041	240.665	-2.39969	0.1979	-12.1258	7.71211e-34	7.55243e-32	SLC6A15
ENSG00000160746	873.876	-0.606701	0.120158	-5.04921	4.43648e-07	4.42981e-06	ANO10
ENSG00000104695	1453.75	-0.766864	0.116151	-6.60228	4.04876e-11	7.14237e-10	PPP2CB
ENSG00000074964	33.0321	-0.959249	0.323409	-2.96606	0.00301643	0.0117496	ARHGEF10L
ENSG00000142694	162.12	-0.733208	0.214873	-3.41229	0.000644195	0.00305727	EVA1B
ENSG00000090530	53.6592	-1.60604	0.291501	-5.50955	3.59745e-08	4.27358e-07	P3H2
ENSG00000172731	110.974	-1.12241	0.247356	-4.53762	5.68933e-06	4.50575e-05	LRRC20
ENSG00000182013	16.9783	-1.10394	0.338114	-3.26498	0.00109472	0.00484424	PNMAL1
ENSG00000103042	123.46	-0.800239	0.219013	-3.65384	0.000258346	0.00137613	SLC38A7
ENSG00000119383	620.845	-0.65922	0.141953	-4.64393	3.41841e-06	2.86625e-05	PTPA
ENSG00000115107	78.6875	-1.13458	0.261795	-4.33385	1.46524e-05	0.000106898	STEAP3
ENSG00000068971	141.736	-0.7818	0.217984	-3.5865	0.000335152	0.00172977	PPP2R5B
ENSG00000141252	257.704	-0.607679	0.17014	-3.57163	0.000354763	0.00181931	VPS53
ENSG00000146859	249.477	-0.896588	0.170021	-5.27338	1.33933e-07	1.46045e-06	TMEM140
ENSG00000159708	7.07277	-0.855248	0.311759	-2.74329	0.0060826	0.0215049	LRRC36
ENSG00000137522	419.097	-1.43094	0.170204	-8.4072	4.1992e-17	1.38257e-15	RNF121
ENSG00000149923	357.394	-1.17474	0.197544	-5.94675	2.73526e-09	3.8057e-08	PPP4C
ENSG00000136048	775.84	-0.90582	0.133212	-6.79982	1.04747e-11	1.99529e-10	DRAM1
ENSG00000181830	72.2651	-0.925864	0.269406	-3.43669	0.000588871	0.00282632	SLC35C1
ENSG00000152953	67.5126	-1.10407	0.266308	-4.14583	3.3858e-05	0.000226665	STK32B
ENSG00000095383	94.4881	-0.90085	0.257836	-3.49388	0.000476055	0.0023483	TBC1D2
ENSG00000155252	189.194	-0.735641	0.190745	-3.85668	0.000114936	0.000672748	PI4K2A
ENSG00000137216	236.4	-0.640159	0.187613	-3.41212	0.000644598	0.00305824	TMEM63B
ENSG00000205213	134.809	-0.804273	0.214714	-3.74578	0.000179833	0.00099866	LGR4
ENSG00000108829	2542.67	-0.686147	0.100738	-6.81121	9.67833e-12	1.85515e-10	LRRC59
ENSG00000214548	989.885	-0.865373	0.137042	-6.31467	2.70742e-10	4.27727e-09	MEG3
ENSG00000163046	80.1545	-1.73773	0.281999	-6.1622	7.17411e-10	1.08837e-08	ANKRD30BL
ENSG00000169826	639.894	-0.909289	0.129772	-7.0068	2.43822e-12	5.01328e-11	CSGALNACT2
ENSG00000182117	826.565	-0.6636	0.130388	-5.08943	3.5915e-07	3.65538e-06	NOP10
ENSG00000122862	12221.4	-1.34457	0.105984	-12.6866	7.01723e-37	8.00017e-35	SRGN
ENSG00000152503	10.2522	-0.976553	0.330074	-2.95859	0.00309049	0.011991	TRIM36
ENSG00000130827	159.941	-1.12128	0.204766	-5.47592	4.35255e-08	5.07587e-07	PLXNA3
ENSG00000164574	1170.7	-0.813279	0.10702	-7.59934	2.97654e-14	7.64245e-13	GALNT10
ENSG00000124357	588.259	-0.773594	0.14029	-5.51426	3.50253e-08	4.1673e-07	NAGK
ENSG00000167770	575.692	-0.614277	0.136063	-4.51464	6.34241e-06	4.98677e-05	OTUB1
ENSG00000135905	609.53	-1.1679	0.13336	-8.75749	1.99649e-18	7.54961e-17	DOCK10
ENSG00000085998	466.856	-0.688049	0.137669	-4.99784	5.79746e-07	5.67519e-06	POMGNT1
ENSG00000153786	722.332	-0.77978	0.126739	-6.15263	7.62081e-10	1.1459e-08	ZDHHC7
ENSG00000022556	46.9052	-0.738991	0.292697	-2.52476	0.0115776	0.0375014	NLRP2
ENSG00000182446	987.832	-0.76037	0.119574	-6.35897	2.03109e-10	3.24232e-09	NPLOC4
ENSG00000118242	84.2475	-1.46521	0.267536	-5.47668	4.33371e-08	5.05777e-07	MREG
ENSG00000151474	1218.05	-0.750821	0.106755	-7.03313	2.01957e-12	4.23804e-11	FRMD4A
ENSG00000116871	693.266	-0.959257	0.128483	-7.46601	8.26606e-14	2.02698e-12	MAP7D1
ENSG00000157191	1323.67	-0.708175	0.102693	-6.89604	5.34728e-12	1.05136e-10	NECAP2
ENSG00000123444	197.266	-0.615909	0.186655	-3.29972	0.000967797	0.00437816	KBTBD4
ENSG00000218336	309.177	-2.26526	0.164191	-13.7965	2.67509e-43	4.04628e-41	TENM3
ENSG00000139636	503.488	-0.657775	0.140619	-4.6777	2.90104e-06	2.46766e-05	LMBR1L
ENSG00000101199	622.839	-0.828164	0.156804	-5.28153	1.28113e-07	1.39999e-06	ARFGAP1
ENSG00000072609	570.83	-0.640285	0.131806	-4.85778	1.18707e-06	1.08757e-05	CHFR
ENSG00000089876	674.328	-0.708557	0.125866	-5.62944	1.80796e-08	2.25288e-07	DHX32
ENSG00000154229	251.677	-0.733217	0.175047	-4.18868	2.80583e-05	0.000192046	PRKCA
ENSG00000167601	1383.58	-1.20975	0.115788	-10.448	1.49691e-25	9.29605e-24	AXL
ENSG00000171132	804.632	-1.01307	0.12306	-8.23227	1.83693e-16	5.75056e-15	PRKCE
ENSG00000101134	146.351	-0.644638	0.211694	-3.04515	0.00232568	0.0093523	DOK5
ENSG00000122873	645.257	-0.626717	0.143904	-4.3551	1.33005e-05	9.81128e-05	CISD1
ENSG00000107020	141.047	-0.815404	0.214509	-3.80126	0.000143962	0.000824019	PLGRKT
ENSG00000123143	956.166	-0.646544	0.136369	-4.74114	2.12516e-06	1.85415e-05	PKN1
ENSG00000205155	48.4063	-0.729832	0.292061	-2.4989	0.012458	0.0398577	PSENEN
ENSG00000134851	1448.56	-0.740855	0.12578	-5.8901	3.85958e-09	5.23648e-08	TMEM165
ENSG00000176871	930.691	-1.42713	0.115412	-12.3655	4.01819e-35	4.17591e-33	WSB2
ENSG00000100319	115.593	-0.593863	0.232486	-2.55441	0.0106369	0.0348863	ZMAT5
ENSG00000196562	1072.59	-1.79059	0.12619	-14.1897	1.06171e-45	1.78239e-43	SULF2
ENSG00000101084	52.9456	-0.967416	0.298442	-3.24156	0.00118878	0.00521271	C20orf24
ENSG00000172380	4464.33	-0.680851	0.100114	-6.80076	1.04068e-11	1.98731e-10	GNG12
ENSG00000185386	206.583	-0.849353	0.187391	-4.53253	5.82824e-06	4.61051e-05	MAPK11
ENSG00000074842	468.094	-0.934604	0.152247	-6.13875	8.31736e-10	1.24329e-08	MYDGF
ENSG00000145431	136.539	-0.997862	0.21267	-4.69208	2.70447e-06	2.31204e-05	PDGFC
ENSG00000169032	556.228	-0.886396	0.132724	-6.67847	2.41449e-11	4.38599e-10	MAP2K1
ENSG00000160055	74.9731	-0.768461	0.265838	-2.89071	0.00384373	0.0145061	TMEM234
ENSG00000147697	142.524	-1.54349	0.232987	-6.62479	3.4774e-11	6.19887e-10	GSDMC
ENSG00000101928	397.985	-0.754405	0.152913	-4.93354	8.07513e-07	7.64809e-06	MOSPD1
ENSG00000171867	2073.32	-1.13963	0.110705	-10.2943	7.47704e-25	4.49712e-23	PRNP
ENSG00000120549	9.42687	-1.49626	0.320322	-4.67111	2.99578e-06	2.54635e-05	KIAA1217
ENSG00000130962	764.76	-1.28758	0.130936	-9.83365	8.06429e-23	4.23361e-21	PRRG1
ENSG00000010438	177.312	-1.9239	0.22378	-8.59728	8.16291e-18	2.90687e-16	PRSS3
ENSG00000189056	42.6802	-2.0661	0.310809	-6.64749	2.98127e-11	5.36452e-10	RELN
ENSG00000197746	11381.6	-0.926275	0.0836081	-11.0788	1.59038e-28	1.14605e-26	PSAP
ENSG00000143801	133.524	-0.882053	0.21855	-4.03592	5.4388e-05	0.000344905	PSEN2
ENSG00000107281	209.668	-0.642442	0.200401	-3.20578	0.00134698	0.00582777	NPDC1
ENSG00000202515	76.8905	-0.847104	0.304215	-2.78456	0.00536	0.019267	VTRNA1-3
ENSG00000166452	225.726	-0.759285	0.178202	-4.2608	2.03693e-05	0.000144534	AKIP1
ENSG00000175352	198.429	-1.38766	0.190461	-7.28578	3.19813e-13	7.36921e-12	NRIP3
ENSG00000079332	2470.99	-0.636359	0.0968272	-6.5721	4.96093e-11	8.6615e-10	SAR1A
ENSG00000129084	379.211	-0.935873	0.16278	-5.74933	8.95991e-09	1.15026e-07	PSMA1
ENSG00000077147	4089.16	-0.706228	0.0996463	-7.08734	1.36713e-12	2.92517e-11	TM9SF3
ENSG00000176907	40.4226	-2.23145	0.323128	-6.90575	4.99373e-12	9.86923e-11	C8orf4
ENSG00000277791	779.045	-0.789917	0.119572	-6.60621	3.94281e-11	6.96351e-10	PSMB3
ENSG00000156265	72.2653	-0.987477	0.272833	-3.61934	0.000295357	0.00154792	MAP3K7CL
ENSG00000106392	445.452	-0.783769	0.165482	-4.73629	2.17662e-06	1.89041e-05	C1GALT1
ENSG00000159377	1228.95	-0.594691	0.106841	-5.56613	2.60452e-08	3.15537e-07	PSMB4
ENSG00000010319	189.27	-0.789576	0.193975	-4.07051	4.69103e-05	0.000303408	SEMA3G
ENSG00000125912	379.087	-1.07659	0.17229	-6.24872	4.13819e-10	6.38578e-09	NCLN
ENSG00000100804	1011.96	-1.02633	0.123977	-8.2784	1.24842e-16	3.95687e-15	PSMB5
ENSG00000124225	236.091	-0.908191	0.182647	-4.97239	6.61334e-07	6.39038e-06	PMEPA1
ENSG00000142507	760.153	-0.929042	0.152448	-6.09414	1.10028e-09	1.62092e-08	PSMB6
ENSG00000116774	41.348	-1.2118	0.301839	-4.01474	5.95109e-05	0.000374135	OLFML3
ENSG00000136930	1923.03	-0.639066	0.110967	-5.75906	8.45837e-09	1.08953e-07	PSMB7
ENSG00000143499	265.808	-0.597102	0.168946	-3.53428	0.00040889	0.00205751	SMYD2
ENSG00000177706	84.5331	-0.788884	0.255224	-3.09095	0.00199516	0.00818917	FAM20C
ENSG00000005194	523.38	-0.613949	0.131887	-4.65512	3.23794e-06	2.73142e-05	CIAPIN1
ENSG00000090097	130.16	-1.08997	0.238927	-4.56193	5.06858e-06	4.07128e-05	PCBP4
ENSG00000175166	3816.27	-1.2961	0.0877361	-14.7727	2.19831e-49	4.25109e-47	PSMD2
ENSG00000108344	922.641	-0.665349	0.12151	-5.47569	4.35798e-08	5.07833e-07	PSMD3
ENSG00000078237	764.243	-0.692298	0.117189	-5.90756	3.47222e-09	4.74889e-08	TIGAR
ENSG00000090971	66.8974	-0.761821	0.285822	-2.66537	0.00769038	0.0263529	NAT14
ENSG00000101474	1846.76	-1.00332	0.107644	-9.32077	1.15499e-20	5.25143e-19	APMAP
ENSG00000099341	1095.48	-0.609561	0.106426	-5.72754	1.01899e-08	1.3016e-07	PSMD8
ENSG00000115310	4065.38	-1.27573	0.124225	-10.2694	9.67605e-25	5.68542e-23	RTN4
ENSG00000011638	206.255	-0.737012	0.18176	-4.05486	5.01641e-05	0.000322134	TMEM159
ENSG00000110801	55.2894	-1.07939	0.294766	-3.66184	0.000250408	0.00134086	PSMD9
ENSG00000198742	336.668	-0.677973	0.159792	-4.24284	2.20711e-05	0.000154883	SMURF1
ENSG00000167130	96.2129	-0.794423	0.243839	-3.25798	0.00112208	0.00495072	DOLPP1
ENSG00000122203	1010.67	-0.632886	0.109347	-5.78789	7.12781e-09	9.3389e-08	KIAA1191
ENSG00000185627	1857.55	-0.899228	0.10992	-8.18078	2.82011e-16	8.72123e-15	PSMD13
ENSG00000002330	122.737	-0.834907	0.235773	-3.54115	0.000398381	0.00201133	BAD
ENSG00000163346	1135.76	-0.70269	0.136392	-5.15198	2.5775e-07	2.70629e-06	PBXIP1
ENSG00000142552	429.32	-0.787524	0.153013	-5.14679	2.64982e-07	2.77269e-06	RCN3
ENSG00000171522	471.698	-0.750204	0.146866	-5.10808	3.25453e-07	3.35037e-06	PTGER4
ENSG00000122420	15.3412	-0.901851	0.338172	-2.66684	0.00765679	0.0262506	PTGFR
ENSG00000153406	153.727	-0.600458	0.209194	-2.87035	0.00410021	0.0153414	NMRAL1
ENSG00000114405	118.459	-0.592469	0.225117	-2.63183	0.00849274	0.0287298	C3orf14
ENSG00000065268	98.9867	-0.70412	0.253459	-2.77804	0.00546884	0.0196121	WDR18
ENSG00000073756	176.964	-0.736645	0.192919	-3.81842	0.000134309	0.000774571	PTGS2
ENSG00000100626	21.5229	-1.61006	0.335643	-4.79696	1.61095e-06	1.44258e-05	GALNT16
ENSG00000120278	985.102	-1.1667	0.124161	-9.39666	5.63245e-21	2.59178e-19	PLEKHG1
ENSG00000111897	3375.87	-0.808875	0.0879865	-9.19317	3.81416e-20	1.68895e-18	SERINC1
ENSG00000138411	1677.54	-1.26878	0.101017	-12.5601	3.50039e-36	3.79258e-34	HECW2
ENSG00000183775	9.57564	-0.924824	0.32306	-2.8627	0.00420044	0.0156409	KCTD16
ENSG00000116299	16.6996	-1.01357	0.338	-2.99874	0.00271102	0.0106964	KIAA1324
ENSG00000136383	150.872	-0.907778	0.202531	-4.48217	7.38864e-06	5.73267e-05	ALPK3
ENSG00000144959	451.648	-1.43804	0.158104	-9.09558	9.40851e-20	3.98155e-18	NCEH1
ENSG00000033122	5.40479	-1.07151	0.292072	-3.66865	0.000243832	0.00130886	LRRC7
ENSG00000138134	23.7888	-1.49014	0.335509	-4.44145	8.93564e-06	6.80507e-05	STAMBPL1
ENSG00000144583	52.7424	-1.68401	0.290522	-5.7965	6.77139e-09	8.91943e-08	MARCH4
ENSG00000146433	1397.49	-0.921786	0.117915	-7.81739	5.39287e-15	1.47912e-13	TMEM181
ENSG00000104142	421.09	-0.932738	0.148604	-6.27667	3.45903e-10	5.38122e-09	VPS18
ENSG00000116260	2078.04	-1.31618	0.12522	-10.511	7.69116e-26	4.8353e-24	QSOX1
ENSG00000130449	492.621	-0.88028	0.135879	-6.47842	9.2689e-11	1.55777e-09	ZSWIM6
ENSG00000196396	1022.7	-0.779828	0.110924	-7.03031	2.06075e-12	4.31261e-11	PTPN1
ENSG00000167566	135.05	-0.676764	0.228517	-2.96155	0.00306096	0.0118927	NCKAP5L
ENSG00000013293	43.2006	-2.77131	0.317879	-8.71814	2.82808e-18	1.05377e-16	SLC7A14
ENSG00000152223	501.011	-0.603566	0.138728	-4.35071	1.357e-05	9.97633e-05	EPG5
ENSG00000101255	275.331	-0.802175	0.192907	-4.15834	3.20567e-05	0.000216216	TRIB3
ENSG00000175482	24.4974	-0.841492	0.329634	-2.5528	0.0106859	0.035002	POLD4
ENSG00000142949	1284.9	-0.992307	0.122076	-8.12861	4.34232e-16	1.31884e-14	PTPRF
ENSG00000149177	190.877	-0.651437	0.188766	-3.45102	0.000558466	0.00269951	PTPRJ
ENSG00000153233	4.45472	-0.951253	0.274098	-3.47049	0.000519517	0.00253406	PTPRR
ENSG00000150787	248.794	-0.889283	0.173233	-5.13344	2.84497e-07	2.96673e-06	PTS
ENSG00000163661	6216.31	-1.82368	0.122253	-14.9173	2.54392e-50	5.11361e-48	PTX3
ENSG00000073008	2685.2	-3.27793	0.102989	-31.8281	2.6443e-222	2.01985e-218	PVR
ENSG00000130202	814.71	-0.860008	0.116301	-7.39467	1.41761e-13	3.38387e-12	NECTIN2
ENSG00000089159	645.523	-0.740754	0.15811	-4.68505	2.79886e-06	2.38739e-05	PXN
ENSG00000185813	249.512	-0.685781	0.17453	-3.92929	8.51978e-05	0.000516207	PCYT2
ENSG00000100994	991.5	-0.760178	0.127913	-5.94294	2.79959e-09	3.88106e-08	PYGB
ENSG00000197951	138.357	-0.6391	0.217049	-2.9445	0.00323482	0.0124542	ZNF71
ENSG00000128805	537.067	-1.14864	0.137375	-8.36136	6.19993e-17	2.00747e-15	ARHGAP22
ENSG00000198856	2666.61	-0.59478	0.0943226	-6.3058	2.86702e-10	4.50149e-09	OSTC
ENSG00000126461	120.752	-0.820803	0.242864	-3.37969	0.000725684	0.00339549	SCAF1
ENSG00000113811	292.102	-0.602666	0.185551	-3.24799	0.00116225	0.00510806	SELENOK
ENSG00000146386	996.15	-0.695696	0.138883	-5.00923	5.46476e-07	5.38614e-06	ABRACL
ENSG00000082126	128.011	-2.92418	0.244048	-11.982	4.41416e-33	4.13712e-31	MPP4
ENSG00000169213	565.107	-0.654161	0.127773	-5.11971	3.0601e-07	3.16485e-06	RAB3B
ENSG00000111540	126.35	-0.885432	0.217301	-4.07469	4.60765e-05	0.000298647	RAB5B
ENSG00000108774	192.928	-0.773061	0.227465	-3.3986	0.000677327	0.00319862	RAB5C
ENSG00000128340	102.792	-1.88931	0.251573	-7.50999	5.91303e-14	1.47363e-12	RAC2
ENSG00000129925	544.768	-0.90666	0.14835	-6.11164	9.86113e-10	1.45977e-08	TMEM8A
ENSG00000107796	130.678	-0.760668	0.219775	-3.46113	0.000537919	0.00261214	ACTA2
ENSG00000114200	31.302	-0.861221	0.321054	-2.68248	0.00730779	0.0252239	BCHE
ENSG00000100401	1028.36	-0.866471	0.118779	-7.2948	2.99113e-13	6.91308e-12	RANGAP1
ENSG00000077092	557.069	-1.22834	0.143752	-8.54487	1.28686e-17	4.46804e-16	RARB
ENSG00000113319	122.868	-1.43742	0.222192	-6.46928	9.84687e-11	1.64405e-09	RASGRF2
ENSG00000074527	3280.91	-0.639311	0.0864128	-7.39833	1.37903e-13	3.30729e-12	NTN4
ENSG00000198258	962.236	-1.31425	0.119502	-10.9978	3.91665e-28	2.75736e-26	UBL5
ENSG00000185187	124.638	-0.888599	0.235064	-3.78024	0.000156676	0.000885839	SIGIRR
ENSG00000102317	4746.53	-0.983674	0.0946546	-10.3922	2.68956e-25	1.63699e-23	RBM3
ENSG00000126950	187.143	-0.821459	0.202443	-4.05773	4.95525e-05	0.000318475	TMEM35A
ENSG00000110092	7242.59	-1.7441	0.0988078	-17.6514	9.92062e-70	3.29472e-67	CCND1
ENSG00000140379	7.33575	-0.855055	0.307465	-2.78098	0.00541945	0.0194624	BCL2A1
ENSG00000171552	512.875	-1.13601	0.162138	-7.00641	2.44506e-12	5.02059e-11	BCL2L1
ENSG00000116741	156.975	-1.05758	0.215411	-4.90961	9.12588e-07	8.50934e-06	RGS2
ENSG00000117152	1694.13	-1.08462	0.100998	-10.739	6.6732e-27	4.39425e-25	RGS4
ENSG00000182901	5.29455	-0.959299	0.289104	-3.31819	0.000906043	0.00413924	RGS7
ENSG00000113916	85.9048	-1.09476	0.265965	-4.11617	3.85214e-05	0.000254979	BCL6
ENSG00000149201	30.1984	-1.85978	0.328967	-5.65341	1.57296e-08	1.9713e-07	CCDC81
ENSG00000023191	708.099	-0.90875	0.134773	-6.74282	1.55339e-11	2.88699e-10	RNH1
ENSG00000177963	796.677	-0.835501	0.124385	-6.71707	1.85411e-11	3.4168e-10	RIC8A
ENSG00000123395	301.772	-1.07555	0.166641	-6.45428	1.08738e-10	1.79978e-09	ATG101
ENSG00000102218	843.846	-0.834641	0.142751	-5.84683	5.01031e-09	6.69664e-08	RP2
ENSG00000137818	1300.63	-0.647403	0.156704	-4.13139	3.60581e-05	0.000240026	RPLP1
ENSG00000262814	31.2079	-0.819694	0.321817	-2.54708	0.0108629	0.0354856	MRPL12
ENSG00000128626	121.572	-0.912683	0.230635	-3.95727	7.58124e-05	0.000465322	MRPS12
ENSG00000118705	3517.68	-0.778263	0.096451	-8.069	7.08779e-16	2.12314e-14	RPN2
ENSG00000175634	151.326	-1.14288	0.222702	-5.13187	2.86873e-07	2.98947e-06	RPS6KB2
ENSG00000170889	2646	-0.730541	0.127513	-5.72917	1.00926e-08	1.29133e-07	RPS9
ENSG00000115268	662.276	-0.598074	0.157221	-3.80404	0.000142357	0.000817591	RPS15
ENSG00000126458	81.6694	-0.8583	0.273919	-3.13341	0.00172789	0.00722412	RRAS
ENSG00000176697	110.177	-2.12399	0.243071	-8.73813	2.37006e-18	8.87436e-17	BDNF
ENSG00000197956	9821.16	-1.14247	0.0818931	-13.9507	3.11453e-44	5.00849e-42	S100A6
ENSG00000005187	52.0476	-0.920884	0.282377	-3.26118	0.00110948	0.0048987	ACSM3
ENSG00000100241	277.462	-0.685167	0.189003	-3.62516	0.000288777	0.00151916	SBF1
ENSG00000052802	1426.4	-0.767447	0.125151	-6.13216	8.66938e-10	1.29086e-08	MSMO1
ENSG00000105472	75.6375	-1.01695	0.279149	-3.64303	0.000269446	0.00142581	CLEC11A
ENSG00000108691	617.502	-1.72531	0.133143	-12.9583	2.10748e-38	2.51531e-36	CCL2
ENSG00000015475	596.458	-0.594363	0.129727	-4.58166	4.61302e-06	3.73466e-05	BID
ENSG00000124875	52.0211	-1.73703	0.30204	-5.75101	8.87114e-09	1.13982e-07	CXCL6
ENSG00000169439	42.2903	-1.46449	0.302246	-4.84536	1.26381e-06	1.15543e-05	SDC2
ENSG00000124145	211.104	-1.49032	0.189697	-7.85634	3.95528e-15	1.10586e-13	SDC4
ENSG00000158042	879.722	-0.944284	0.122706	-7.69547	1.40972e-14	3.70038e-13	MRPL17
ENSG00000132581	443.731	-0.644505	0.14086	-4.57549	4.75096e-06	3.83212e-05	SDF2
ENSG00000154864	98.2266	-1.18398	0.233118	-5.0789	3.79626e-07	3.84585e-06	PIEZO2
ENSG00000101194	135.599	-0.903043	0.240514	-3.75464	0.000173589	0.000968916	SLC17A9
ENSG00000157020	1783.83	-0.868022	0.0955064	-9.08862	1.00301e-19	4.23286e-18	SEC13
ENSG00000071537	2739.26	-0.654129	0.0918272	-7.12347	1.05243e-12	2.2709e-11	SEL1L
ENSG00000007908	67.2183	-3.31279	0.301757	-10.9783	4.85756e-28	3.37314e-26	SELE
ENSG00000112378	1573.73	-1.17802	0.115168	-10.2287	1.47478e-24	8.53415e-23	PERP
ENSG00000155307	64.7262	-1.75288	0.284867	-6.15335	7.58616e-10	1.14191e-08	SAMSN1
ENSG00000165943	341.373	-0.650486	0.158363	-4.10757	3.99839e-05	0.000263405	MOAP1
ENSG00000135926	1412.8	-1.15365	0.110525	-10.4379	1.66481e-25	1.02554e-23	TMBIM1
ENSG00000107738	56.0303	-1.14861	0.289032	-3.97397	7.06837e-05	0.000437527	C10orf54
ENSG00000116954	77.5607	-0.671957	0.259832	-2.58612	0.00970634	0.0322496	RRAGC
ENSG00000162618	3609.62	-0.677992	0.0865846	-7.8304	4.86325e-15	1.34594e-13	ADGRL4
ENSG00000142910	1872.15	-1.04511	0.117871	-8.8666	7.54112e-19	2.96159e-17	TINAGL1
ENSG00000015532	292.909	-1.08422	0.173633	-6.24432	4.25656e-10	6.5552e-09	XYLT2
ENSG00000178980	1548.01	-1.30678	0.148503	-8.79964	1.37252e-18	5.30833e-17	SELENOW
ENSG00000164308	2874.55	-0.712968	0.112307	-6.3484	2.17572e-10	3.46235e-09	ERAP2
ENSG00000117385	956.192	-0.665867	0.11489	-5.79569	6.80427e-09	8.95339e-08	P3H1
ENSG00000007384	208.233	-1.20977	0.188416	-6.42074	1.35615e-10	2.21298e-09	RHBDF1
ENSG00000235109	226.143	-1.00607	0.182878	-5.5013	3.7699e-08	4.45765e-07	ZSCAN31
ENSG00000188725	797.794	-0.843643	0.116297	-7.25423	4.03962e-13	9.18352e-12	SMIM15
ENSG00000164736	168.938	-1.13881	0.202193	-5.63233	1.77796e-08	2.21769e-07	SOX17
ENSG00000127603	14135.7	-0.611269	0.0786338	-7.77361	7.62791e-15	2.06983e-13	KIAA0754
ENSG00000144802	137.326	-0.67001	0.221815	-3.02058	0.00252289	0.010037	NFKBIZ
ENSG00000118960	157.263	-0.753987	0.215711	-3.49536	0.000473421	0.00233857	HS1BP3
ENSG00000164161	5167.44	-0.829324	0.101833	-8.14393	3.82649e-16	1.16681e-14	HHIP
ENSG00000203485	303.602	-0.645924	0.171851	-3.75862	0.000170854	0.000955395	INF2
ENSG00000103245	124.422	-0.710759	0.235109	-3.0231	0.00250197	0.0099694	NARFL
ENSG00000118515	1747.07	-1.75511	0.109205	-16.0717	4.0264e-58	9.76369e-56	SGK1
ENSG00000188522	105.954	-0.954427	0.252501	-3.7799	0.000156891	0.000886398	FAM83G
ENSG00000090013	132.843	-0.730751	0.233421	-3.13061	0.00174445	0.00728539	BLVRB
ENSG00000143429	51.7162	-1.15099	0.286261	-4.02077	5.80077e-05	0.000365437	LOC645166
ENSG00000141985	294.147	-0.632908	0.181184	-3.49318	0.000477306	0.00235295	SH3GL1
ENSG00000235770	1705.55	-0.69545	0.105175	-6.6123	3.78399e-11	6.72186e-10	LINC00607
ENSG00000144655	147.176	-0.895755	0.228631	-3.91792	8.9318e-05	0.000538906	CSRNP1
ENSG00000059145	80.5079	-1.01886	0.276401	-3.68617	0.000227656	0.00123549	UNKL
ENSG00000118855	979.087	-0.868634	0.112978	-7.68849	1.4888e-14	3.90127e-13	MFSD1
ENSG00000108854	5674.69	-1.18606	0.0892708	-13.2861	2.78628e-40	3.63813e-38	SMURF2
ENSG00000136205	195.271	-1.76331	0.187837	-9.38743	6.14811e-21	2.82056e-19	TNS3
ENSG00000127080	209.303	-1.07234	0.201493	-5.32198	1.02644e-07	1.1363e-06	IPPK
ENSG00000075420	2788.85	-0.940942	0.0915565	-10.2772	8.93144e-25	5.26817e-23	FNDC3B
ENSG00000135596	205.041	-0.811405	0.1893	-4.28634	1.81641e-05	0.000130401	MICAL1
ENSG00000181026	633.187	-0.69261	0.128471	-5.39119	6.99934e-08	7.9148e-07	AEN
ENSG00000008513	1106.59	-0.875974	0.112766	-7.76806	7.96977e-15	2.15876e-13	ST3GAL1
ENSG00000066322	680.605	-0.691862	0.14196	-4.87364	1.09561e-06	1.00951e-05	ELOVL1
ENSG00000136830	2717.27	-1.04082	0.111339	-9.34821	8.91454e-21	4.0653e-19	FAM129B
ENSG00000173559	1115.72	-0.838726	0.11174	-7.50608	6.09258e-14	1.5159e-12	NABP1
ENSG00000163814	35.5783	-1.59806	0.324437	-4.92563	8.40905e-07	7.91529e-06	CDCP1
ENSG00000180992	327.317	-1.21366	0.163044	-7.44373	9.78818e-14	2.39638e-12	MRPL14
ENSG00000182154	303.787	-0.921428	0.178899	-5.15056	2.59708e-07	2.72498e-06	MRPL41
ENSG00000204351	321.768	-0.600554	0.15762	-3.81013	0.000138892	0.000798589	SKIV2L
ENSG00000165271	321.676	-1.12305	0.169928	-6.60899	3.86958e-11	6.85e-10	NOL6
ENSG00000081692	98.9204	-0.863301	0.247502	-3.48806	0.000486543	0.00239308	JMJD4
ENSG00000105281	467.665	-0.72359	0.16687	-4.33624	1.44943e-05	0.000105947	SLC1A5
ENSG00000117394	172.194	-0.636816	0.195388	-3.25924	0.0011171	0.00493095	SLC2A1
ENSG00000164889	479.973	-1.05331	0.154337	-6.8247	8.81064e-12	1.70169e-10	SLC4A2
ENSG00000183963	1530.65	-0.643264	0.104449	-6.15867	7.33604e-10	1.10853e-08	SMTN
ENSG00000130821	73.5466	-0.775871	0.268302	-2.89178	0.00383068	0.014464	SLC6A8
ENSG00000214814	24.0202	-1.75746	0.332809	-5.28068	1.28703e-07	1.40543e-06	FER1L6
ENSG00000090020	102.902	-1.01615	0.256005	-3.96926	7.20948e-05	0.000444648	SLC9A1
ENSG00000064651	1380.82	-1.04279	0.113406	-9.19518	3.74379e-20	1.66261e-18	SLC12A2
ENSG00000124067	317.313	-0.93935	0.162668	-5.77465	7.71143e-09	1.00262e-07	SLC12A4
ENSG00000173638	85.788	-0.815564	0.264811	-3.0798	0.00207142	0.00845898	SLC19A1
ENSG00000144136	2457.67	-1.1794	0.110809	-10.6436	1.86865e-26	1.20964e-24	SLC20A1
ENSG00000168575	199.074	-0.918205	0.182925	-5.01956	5.17891e-07	5.12756e-06	SLC20A2
ENSG00000100075	324.114	-0.935404	0.167472	-5.58544	2.33112e-08	2.85585e-07	SLC25A1
ENSG00000103254	39.0719	-0.85236	0.323219	-2.6371	0.00836185	0.0283623	FAM173A
ENSG00000213753	151.853	-0.982597	0.220704	-4.45211	8.5032e-06	6.51145e-05	CENPBD1P1
ENSG00000180155	26.6288	-0.940609	0.326346	-2.88225	0.0039485	0.0148611	LYNX1
ENSG00000166311	286.149	-1.51335	0.174196	-8.68764	3.70035e-18	1.36389e-16	SMPD1
ENSG00000102172	2358.41	-0.625993	0.108105	-5.7906	7.01345e-09	9.20485e-08	SMS
ENSG00000104976	79.2265	-0.705949	0.271875	-2.59659	0.00941531	0.0314193	SNAPC2
ENSG00000165684	110.044	-0.604745	0.240455	-2.51501	0.0119029	0.0383388	SNAPC4
ENSG00000131876	261.698	-0.71153	0.173619	-4.09824	4.16309e-05	0.000273077	SNRPA1
ENSG00000125835	401.666	-1.02833	0.171868	-5.98325	2.18731e-09	3.08545e-08	SNRPB
ENSG00000176171	570.485	-0.605559	0.145889	-4.15083	3.31273e-05	0.000222357	BNIP3
ENSG00000101400	37.7631	-0.811379	0.314989	-2.5759	0.00999798	0.033125	SNTA1
ENSG00000176720	230.611	-0.905284	0.194323	-4.65865	3.18294e-06	2.69246e-05	BOK
ENSG00000117143	2195.39	-1.33382	0.0987127	-13.5121	1.32625e-41	1.80902e-39	UAP1
ENSG00000197912	798.804	-0.625374	0.130109	-4.80653	1.53571e-06	1.38169e-05	SPG7
ENSG00000152377	1165.73	-0.594425	0.11209	-5.30311	1.13847e-07	1.25215e-06	SPOCK1
ENSG00000116096	351.613	-0.607537	0.162779	-3.73229	0.000189749	0.00104763	SPR
ENSG00000163554	27.0383	-1.11637	0.326455	-3.41967	0.000626969	0.00298852	SPTA1
ENSG00000173898	224.047	-0.774618	0.183584	-4.21943	2.44924e-05	0.000169461	SPTBN2
ENSG00000197122	179.219	-0.720564	0.19645	-3.66793	0.000244523	0.00131165	SRC
ENSG00000072310	189.356	-0.845066	0.202516	-4.17284	3.00821e-05	0.000204069	SREBF1
ENSG00000153037	186.6	-0.618337	0.197577	-3.1296	0.00175045	0.00730645	SRP19
ENSG00000163479	2043.01	-0.612176	0.0970428	-6.30831	2.82102e-10	4.43383e-09	SSR2
ENSG00000114850	7047.37	-1.06539	0.0986844	-10.796	3.59698e-27	2.41014e-25	SSR3
ENSG00000166444	36.1233	-0.776478	0.313452	-2.47718	0.0132425	0.0419895	ST5
ENSG00000252010	70.1334	-1.15468	0.298883	-3.86332	0.000111857	0.000656743	SCARNA5
ENSG00000221716	7.2875	-0.843314	0.316032	-2.66844	0.00762035	0.0261375	SNORA11
ENSG00000201998	45.763	-1.17721	0.325452	-3.61715	0.00029787	0.00155735	SNORA23
ENSG00000212443	46.2723	-1.51757	0.318934	-4.75824	1.95285e-06	1.72151e-05	SNORA53
ENSG00000072786	453.043	-0.663174	0.14801	-4.48061	7.44284e-06	5.76887e-05	STK10
ENSG00000172270	2039.21	-0.712381	0.103866	-6.85867	6.95069e-12	1.35441e-10	BSG
ENSG00000109743	47.6553	-1.41568	0.297655	-4.75612	1.97347e-06	1.73668e-05	BST1
ENSG00000148248	2833.76	-0.817917	0.097071	-8.42597	3.57771e-17	1.18561e-15	SURF4
ENSG00000130303	232.365	-1.1414	0.180727	-6.31558	2.69149e-10	4.25652e-09	BST2
ENSG00000149591	220.09	-2.63614	0.338248	-7.79351	6.51752e-15	1.78118e-13	TAGLN
ENSG00000197780	489.57	-1.16131	0.159164	-7.29632	2.95737e-13	6.8558e-12	TAF13
ENSG00000177156	1312.93	-0.823828	0.112442	-7.32669	2.35912e-13	5.53614e-12	TALDO1
ENSG00000168394	292.814	-0.825797	0.171696	-4.80964	1.51205e-06	1.36522e-05	TAP1
ENSG00000184058	5.2142	-1.1018	0.276321	-3.98741	6.67991e-05	0.000415848	TBX1
ENSG00000244026	63.8707	-0.739743	0.271225	-2.72742	0.0063832	0.0224278	FAM86DP
ENSG00000154582	593.319	-0.814749	0.144838	-5.62526	1.85232e-08	2.30251e-07	TCEB1
ENSG00000013588	560.412	-1.84806	0.133126	-13.882	8.14172e-44	1.2692e-41	MIR614
ENSG00000167657	337.207	-1.31745	0.161197	-8.1729	3.01069e-16	9.29177e-15	MIR637
ENSG00000145022	148.763	-1.03519	0.228296	-4.53442	5.77629e-06	4.57225e-05	TCTA
ENSG00000165169	1051.17	-0.634382	0.142963	-4.4374	9.10526e-06	6.9239e-05	DYNLT3
ENSG00000160180	4.72076	-0.696242	0.283847	-2.45288	0.0141718	0.0443289	TFF3
ENSG00000072274	3486.2	-0.977192	0.100717	-9.70233	2.94687e-22	1.49071e-20	TFRC
ENSG00000042832	21.8766	-1.55777	0.335079	-4.64896	3.33608e-06	2.80337e-05	TG
ENSG00000092969	349.525	-3.07068	0.17763	-17.2869	5.89959e-67	1.80896e-64	TGFB2
ENSG00000120708	200.698	-2.57556	0.204604	-12.588	2.4582e-36	2.68242e-34	TGFBI
ENSG00000106799	309.352	-0.752824	0.16754	-4.4934	7.00957e-06	5.46632e-05	TGFBR1
ENSG00000178726	165.934	-0.783071	0.197938	-3.95614	7.6169e-05	0.000467135	THBD
ENSG00000100300	664.712	-1.73807	0.156291	-11.1207	9.94345e-29	7.44638e-27	TSPO
ENSG00000172009	238.137	-0.740299	0.178901	-4.13804	3.50281e-05	0.000233985	THOP1
ENSG00000108561	2490.73	-0.638596	0.117521	-5.4339	5.51357e-08	6.33791e-07	C1QBP
ENSG00000214063	318.197	-0.952312	0.174183	-5.46732	4.5689e-08	5.316e-07	TSPAN4
ENSG00000109079	787.939	-0.699601	0.117187	-5.96996	2.37305e-09	3.33515e-08	TNFAIP1
ENSG00000146242	70.9846	-1.23675	0.269453	-4.58984	4.43595e-06	3.60712e-05	TPBG
ENSG00000101150	1643.96	-0.837279	0.1004	-8.33944	7.46426e-17	2.41081e-15	TPD52L2
ENSG00000111669	3382.57	-0.778686	0.0904078	-8.61304	7.1146e-18	2.5514e-16	TPI1
ENSG00000140416	5363.63	-0.958728	0.0889478	-10.7785	4.34696e-27	2.89993e-25	TPM1
ENSG00000198467	3169.72	-1.0182	0.109874	-9.26692	1.91595e-20	8.6342e-19	TPM2
ENSG00000056558	37.9833	-0.862967	0.30628	-2.81757	0.00483879	0.0176474	TRAF1
ENSG00000131323	429.795	-0.828978	0.147687	-5.61309	1.98746e-08	2.46248e-07	TRAF3
ENSG00000038382	2372.87	-0.761053	0.0922126	-8.25324	1.5416e-16	4.85589e-15	TRIO
ENSG00000087077	391.022	-0.589793	0.170081	-3.46771	0.000524908	0.00255709	TRIP6
ENSG00000100124	166.598	-0.596654	0.200285	-2.97902	0.00289173	0.0113274	MIR658
ENSG00000227195	812.299	-1.38408	0.163679	-8.45603	2.7663e-17	9.30854e-16	MIR663A
ENSG00000032389	313.2	-0.68227	0.161539	-4.22357	2.40463e-05	0.000166681	TSSC1
ENSG00000181649	40.5445	-1.04606	0.304717	-3.4329	0.000597163	0.00285804	PHLDA2
ENSG00000155657	48.864	-1.11884	0.294383	-3.80062	0.000144333	0.000825831	TTN
ENSG00000137267	144.621	-1.44107	0.214645	-6.71376	1.89677e-11	3.49121e-10	TUBB2A
ENSG00000143367	72.2212	-1.0674	0.269764	-3.95679	7.59651e-05	0.000466072	TUFT1
ENSG00000117586	2603.02	-2.42311	0.106325	-22.7895	5.82165e-115	5.92916e-112	TNFSF4
ENSG00000074966	11.4358	-1.2923	0.331787	-3.89496	9.82136e-05	0.000583817	TXK
ENSG00000198431	7199.95	-0.763025	0.0900897	-8.46962	2.46203e-17	8.37694e-16	TXNRD1
ENSG00000226053	37.9292	-1.25358	0.31031	-4.03976	5.3507e-05	0.000339604	LOC729987
ENSG00000170315	3901.65	-0.592483	0.123496	-4.79759	1.60588e-06	1.43889e-05	UBB
ENSG00000150991	3727.58	-0.649411	0.108454	-5.98787	2.12603e-09	3.00178e-08	UBC
ENSG00000154277	2705.6	-0.640053	0.117249	-5.45893	4.79e-08	5.55632e-07	UCHL1
ENSG00000102100	144.16	-0.749675	0.225414	-3.32577	0.000881749	0.0040464	SLC35A2
ENSG00000148154	1043.73	-1.15562	0.149838	-7.71245	1.23427e-14	3.26792e-13	UGCG
ENSG00000131408	292.405	-0.676066	0.174264	-3.87955	0.000104648	0.000618215	NR1H2
ENSG00000183696	216.473	-0.792643	0.18729	-4.23218	2.31439e-05	0.000161297	UPP1
ENSG00000126088	884.987	-0.829186	0.119167	-6.95818	3.44687e-12	6.95612e-11	UROD
ENSG00000204394	589.681	-0.617794	0.137045	-4.50795	6.54555e-06	5.1412e-05	VARS
ENSG00000125753	869.063	-0.904583	0.153009	-5.91198	3.38026e-09	4.63557e-08	VASP
ENSG00000035403	4054.06	-0.901397	0.0834831	-10.7974	3.5425e-27	2.38409e-25	VCL
ENSG00000165280	7226.02	-0.830138	0.0928392	-8.94168	3.83314e-19	1.53698e-17	VCP
ENSG00000182093	460.998	-0.661505	0.160702	-4.11634	3.84928e-05	0.0002549	WRB
ENSG00000183255	5499.62	-1.0791	0.0828699	-13.0216	9.21954e-39	1.12678e-36	PTTG1IP
ENSG00000199593	14.1153	-0.955739	0.334113	-2.86053	0.00422938	0.0157208	SNORD114-14
ENSG00000202048	82.3847	-1.36862	0.286224	-4.78163	1.7388e-06	1.5435e-05	SNORD114-20
ENSG00000033100	426.983	-1.01078	0.154421	-6.54557	5.92672e-11	1.02192e-09	MIR671
ENSG00000105497	261.443	-0.890733	0.167789	-5.30864	1.10446e-07	1.21563e-06	ZNF175
ENSG00000147394	249.114	-1.90158	0.183676	-10.3529	4.06015e-25	2.46138e-23	ZNF185
ENSG00000159840	270.697	-0.597025	0.184706	-3.2323	0.00122799	0.00537073	ZYX
ENSG00000157193	391.531	-0.586895	0.148991	-3.93912	8.17808e-05	0.000496963	LRP8
ENSG00000162511	422.351	-1.17103	0.146875	-7.97298	1.54893e-15	4.51583e-14	LAPTM5
ENSG00000130508	8036.41	-0.674745	0.085887	-7.8562	3.95958e-15	1.10586e-13	PXDN
ENSG00000115275	589.962	-1.04427	0.137549	-7.59194	3.15139e-14	8.06428e-13	MOGS
ENSG00000167552	5197.53	-1.49892	0.0948362	-15.8054	2.85543e-56	6.60946e-54	TUBA1A
ENSG00000121966	596.621	-1.25708	0.140867	-8.92385	4.50348e-19	1.79166e-17	CXCR4
ENSG00000214706	412.285	-0.656178	0.15523	-4.22713	2.36688e-05	0.000164508	IFRD2
ENSG00000178537	204.499	-0.796655	0.191121	-4.16832	3.06847e-05	0.00020788	SLC25A20
ENSG00000169282	979.485	-1.7452	0.128644	-13.5661	6.36454e-42	9.00288e-40	KCNAB1
ENSG00000089723	36.3794	-0.894533	0.311183	-2.87462	0.00404518	0.0151615	OTUB2
ENSG00000173621	96.8703	-0.699301	0.261945	-2.66965	0.00759299	0.0260611	LRFN4
ENSG00000103260	54.4877	-0.729978	0.291375	-2.50529	0.0122352	0.0392353	METRN
ENSG00000130311	240.544	-0.852102	0.180631	-4.71736	2.38919e-06	2.05864e-05	DDA1
ENSG00000124942	12886.5	-0.723501	0.101997	-7.09337	1.30888e-12	2.81234e-11	AHNAK
ENSG00000115539	139.095	-0.693941	0.219421	-3.1626	0.00156369	0.00663199	PDCL3
ENSG00000170892	153.512	-0.749559	0.212058	-3.5347	0.000408244	0.00205577	TSEN34
ENSG00000116455	187.778	-0.784176	0.202223	-3.87778	0.000105415	0.000622267	WDR77
ENSG00000125505	501.072	-0.812921	0.149115	-5.45165	4.99033e-08	5.76681e-07	MBOAT7
ENSG00000170791	356.593	-0.787097	0.155549	-5.06013	4.18969e-07	4.21646e-06	CHCHD7
ENSG00000181027	115.325	-0.686588	0.229504	-2.99162	0.00277504	0.0109179	FKRP
ENSG00000092931	256.071	-0.852937	0.189858	-4.4925	7.03915e-06	5.48379e-05	MFSD11
ENSG00000142634	574.37	-0.789831	0.140654	-5.61542	1.9609e-08	2.43155e-07	EFHD2
ENSG00000123095	6.07084	-0.85388	0.304065	-2.80822	0.00498164	0.0181072	BHLHE41
ENSG00000176473	73.3523	-0.643433	0.26114	-2.46394	0.013742	0.043286	WDR25
ENSG00000039523	78.6653	-0.762386	0.260752	-2.92379	0.00345794	0.0132233	FAM65A
ENSG00000133657	1685.54	-0.900305	0.106405	-8.4611	2.64876e-17	8.99223e-16	ATP13A3
ENSG00000185803	170.77	-1.16075	0.21448	-5.41193	6.2348e-08	7.09754e-07	SLC52A2
ENSG00000161981	156.099	-0.784323	0.206323	-3.80144	0.000143859	0.000823741	SNRNP25
ENSG00000119900	1047.63	-1.69236	0.122928	-13.7671	4.02233e-43	6.02443e-41	OGFRL1
ENSG00000180801	1200.4	-1.25756	0.110161	-11.4157	3.49226e-30	2.83783e-28	ARSJ
ENSG00000103005	68.7848	-0.799214	0.270647	-2.95297	0.00314733	0.0121757	USB1
ENSG00000071205	270.356	-0.712496	0.167995	-4.24119	2.22342e-05	0.000155956	ARHGAP10
ENSG00000196449	152.035	-1.05036	0.20877	-5.03119	4.87443e-07	4.83864e-06	YRDC
ENSG00000119514	21.0505	-1.78846	0.336254	-5.31876	1.04477e-07	1.15325e-06	GALNT12
ENSG00000181396	196.896	-0.742298	0.19343	-3.83756	0.000124263	0.000721263	OGFOD3
ENSG00000130309	1617.02	-1.37338	0.121389	-11.3139	1.12015e-29	8.91275e-28	COLGALT1
ENSG00000115295	497.736	-0.651017	0.135133	-4.81759	1.45306e-06	1.31585e-05	CLIP4
ENSG00000198517	187.789	-1.35926	0.191119	-7.11212	1.14277e-12	2.46236e-11	MAFK
ENSG00000167394	66.4191	-0.831753	0.270645	-3.07323	0.00211757	0.0086221	ZNF668
ENSG00000063241	174.155	-0.855718	0.22924	-3.73285	0.000189325	0.00104638	ISOC2
ENSG00000175471	1744.37	-1.49066	0.10441	-14.277	3.04475e-46	5.16829e-44	MCTP1
ENSG00000164877	167.411	-0.94855	0.212388	-4.46612	7.96505e-06	6.14246e-05	MICALL2
ENSG00000175213	1639.98	-4.83216	0.176589	-27.3638	7.40345e-165	1.61575e-161	ZNF408
ENSG00000105825	1230.31	-1.28101	0.152526	-8.3986	4.5182e-17	1.47804e-15	TFPI2
ENSG00000166189	119.047	-0.690361	0.228548	-3.02064	0.0025224	0.010037	HPS6
ENSG00000177548	240.869	-1.01019	0.18258	-5.53287	3.15026e-08	3.76872e-07	RABEP2
ENSG00000187720	426.878	-1.82806	0.153845	-11.8825	1.46009e-32	1.32773e-30	THSD4
ENSG00000104723	433.132	-1.44643	0.148616	-9.73264	2.18843e-22	1.11815e-20	TUSC3
ENSG00000116729	1337.43	-0.671066	0.106948	-6.27468	3.50356e-10	5.43941e-09	WLS
ENSG00000141449	76.8278	-1.10972	0.261011	-4.25162	2.12227e-05	0.000149547	GREB1L
ENSG00000121895	118.708	-1.48407	0.228926	-6.48278	9.00475e-11	1.51504e-09	TMEM156
ENSG00000165886	281.315	-0.663205	0.174349	-3.8039	0.000142436	0.000817737	UBTD1
ENSG00000155034	50.9845	-0.724513	0.300433	-2.41156	0.0158842	0.0487105	FBXL18
ENSG00000180758	39.7575	-0.914712	0.307677	-2.97296	0.00294938	0.0115326	GPR157
ENSG00000138759	132.766	-0.863625	0.220078	-3.92417	8.70293e-05	0.000525721	FRAS1
ENSG00000122490	148.318	-0.731294	0.216584	-3.37649	0.000734169	0.00343414	PQLC1
ENSG00000135931	244.683	-0.748822	0.173928	-4.30535	1.66719e-05	0.000120481	ARMC9
ENSG00000115520	506.657	-0.842959	0.142708	-5.90688	3.48644e-09	4.76407e-08	COQ10B
ENSG00000160991	528.064	-0.592717	0.147922	-4.00696	6.1506e-05	0.000385725	ORAI2
ENSG00000005238	268.715	-2.09168	0.185496	-11.2762	1.72096e-29	1.34826e-27	FAM214B
ENSG00000107611	188.898	-1.4285	0.198345	-7.20208	5.9302e-13	1.31489e-11	CUBN
ENSG00000131015	77.4607	-0.986499	0.254125	-3.88195	0.000103624	0.000612639	ULBP2
ENSG00000101152	1152.07	-1.0641	0.112577	-9.4522	3.31795e-21	1.53601e-19	DNAJC5
ENSG00000148848	4.71814	-1.12668	0.268691	-4.19322	2.75025e-05	0.000188495	ADAM12
ENSG00000197646	226.14	-1.74842	0.184201	-9.49191	2.26833e-21	1.06954e-19	PDCD1LG2
ENSG00000103855	789.152	-0.628971	0.156365	-4.02245	5.75961e-05	0.000363143	CD276
ENSG00000168917	129.958	-0.673397	0.219047	-3.07422	0.00211053	0.00859802	SLC35G2
ENSG00000136295	292.552	-0.923443	0.194778	-4.74099	2.12673e-06	1.85445e-05	TTYH3
ENSG00000224051	73.2551	-0.851465	0.269946	-3.1542	0.00160938	0.00679748	CPTP
ENSG00000123810	40.6195	-1.09182	0.311396	-3.50621	0.000454542	0.00225822	B9D2
ENSG00000111667	736.963	-0.829095	0.125968	-6.58181	4.64757e-11	8.1423e-10	USP5
ENSG00000089693	352.359	-0.695001	0.159479	-4.35793	1.31296e-05	9.69456e-05	MLF2
ENSG00000111266	266.88	-0.648991	0.167145	-3.88279	0.000103263	0.000610741	DUSP16
ENSG00000175137	313.791	-0.730922	0.166429	-4.39179	1.12422e-05	8.41896e-05	SH3BP5L
ENSG00000049656	1166.96	-0.836732	0.110373	-7.58092	3.43123e-14	8.75108e-13	CLPTM1L
ENSG00000100836	324.534	-0.781833	0.199856	-3.91198	9.15407e-05	0.000550066	PABPN1
ENSG00000205683	87.4885	-1.3166	0.247037	-5.32956	9.84523e-08	1.09069e-06	DPF3
ENSG00000103257	145.206	-0.98817	0.227937	-4.33528	1.45574e-05	0.000106358	SLC7A5
ENSG00000174915	197.416	-0.797409	0.199332	-4.0004	6.32364e-05	0.000395279	PTDSS2
ENSG00000126821	171.861	-0.849986	0.20753	-4.09572	4.20856e-05	0.0002757	SGPP1
ENSG00000154978	643.929	-0.939401	0.129423	-7.25839	3.91728e-13	8.95873e-12	VOPP1
ENSG00000145817	1709.25	-0.921163	0.109331	-8.42546	3.59328e-17	1.18819e-15	YIPF5
ENSG00000114988	237.437	-0.834206	0.181533	-4.59535	4.32029e-06	3.5257e-05	LMAN2L
ENSG00000239264	174.077	-1.02206	0.225141	-4.53965	5.63467e-06	4.47434e-05	TXNDC5
ENSG00000088356	193.669	-0.588252	0.196472	-2.99407	0.00275282	0.0108445	PDRG1
ENSG00000178878	189.602	-1.44244	0.19103	-7.55087	4.32364e-14	1.08818e-12	APOLD1
ENSG00000140157	1452.65	-0.596456	0.130963	-4.55439	5.25373e-06	4.21098e-05	NIPA2
ENSG00000108219	1811.47	-0.6023	0.116942	-5.15041	2.5992e-07	2.72532e-06	TSPAN14
ENSG00000166925	179.48	-0.775982	0.199108	-3.89728	9.72779e-05	0.000578864	TSC22D4
ENSG00000140941	795.988	-1.2192	0.125127	-9.74366	1.96355e-22	1.00661e-20	MAP1LC3B
ENSG00000062716	2531.8	-1.02523	0.21217	-4.8321	1.35102e-06	1.22886e-05	VMP1
ENSG00000107099	12.9126	-0.883324	0.332222	-2.65884	0.00784107	0.0268102	DOCK8
ENSG00000148660	406.953	-0.593637	0.144574	-4.10612	4.02354e-05	0.000264718	CAMK2G
ENSG00000187678	87.7549	-0.897246	0.252368	-3.5553	0.000377547	0.00191812	SPRY4
ENSG00000179526	137.292	-0.638223	0.213951	-2.98303	0.00285413	0.0112003	SHARPIN
ENSG00000178922	750.551	-1.07912	0.136826	-7.88678	3.1009e-15	8.74031e-14	HYI
ENSG00000119705	880.059	-0.640073	0.126557	-5.0576	4.24563e-07	4.26433e-06	SLIRP
ENSG00000129968	278.344	-0.809273	0.171526	-4.71809	2.38074e-06	2.05368e-05	ABHD17A
ENSG00000180530	1429.23	-0.773975	0.107625	-7.19138	6.41414e-13	1.41398e-11	NRIP1
ENSG00000042493	356.259	-0.722448	0.162106	-4.45666	8.32484e-06	6.38767e-05	CAPG
ENSG00000014216	963.031	-0.901454	0.137791	-6.54219	6.06251e-11	1.04298e-09	CAPN1
ENSG00000142669	502.356	-0.87223	0.135849	-6.42059	1.35743e-10	2.21298e-09	SH3BGRL3
ENSG00000169976	361.03	-0.654191	0.161743	-4.04464	5.24025e-05	0.000333842	SF3B5
ENSG00000106077	33.6413	-0.940762	0.319711	-2.94254	0.00325535	0.0125211	ABHD11
ENSG00000129932	85.3621	-0.840439	0.257254	-3.26696	0.00108708	0.00482072	DOHH
ENSG00000164305	1374.71	-0.5935	0.115927	-5.1196	3.06189e-07	3.16485e-06	CASP3
ENSG00000136280	366.386	-0.804029	0.160313	-5.01535	5.2936e-07	5.22756e-06	CCM2
ENSG00000073169	87.3632	-0.749837	0.265694	-2.82218	0.00476983	0.0174376	SELENOO
ENSG00000166086	1723.97	-0.766207	0.0991649	-7.7266	1.10458e-14	2.94497e-13	JAM3
ENSG00000149781	327.418	-2.39153	0.195502	-12.2328	2.07689e-34	2.10124e-32	FERMT3
ENSG00000105447	295.25	-0.944738	0.176591	-5.34986	8.80242e-08	9.81566e-07	GRWD1
ENSG00000126391	391.04	-0.759751	0.176439	-4.30602	1.66215e-05	0.000120173	FRMD8
ENSG00000129911	59.894	-1.04209	0.292513	-3.56254	0.000367281	0.00187094	KLF16
ENSG00000160072	215.169	-0.966318	0.195727	-4.93707	7.93056e-07	7.54121e-06	ATAD3B
ENSG00000169490	948.752	-0.636471	0.112047	-5.68039	1.34389e-08	1.69115e-07	TM2D2
ENSG00000119632	91.4837	-1.17984	0.257071	-4.58953	4.44247e-06	3.60998e-05	IFI27L2
ENSG00000132205	30.5765	-1.03122	0.325621	-3.16692	0.00154065	0.00654336	EMILIN2
ENSG00000102158	3017.36	-0.718658	0.13509	-5.31985	1.03854e-07	1.14803e-06	MAGT1
ENSG00000187583	3.62191	-0.627411	0.260834	-2.4054	0.0161547	0.0494013	PLEKHN1
ENSG00000158710	3776.33	-1.02855	0.0987937	-10.4111	2.20624e-25	1.3536e-23	TAGLN2
ENSG00000115363	746.12	-1.05151	0.12242	-8.58937	8.74498e-18	3.0997e-16	EVA1A
ENSG00000169604	164.519	-1.14491	0.197519	-5.79647	6.77262e-09	8.91943e-08	ANTXR1
ENSG00000157600	268.115	-0.610021	0.171629	-3.55431	0.000378974	0.00192473	TMEM164
ENSG00000132906	80.4399	-0.847019	0.265065	-3.19551	0.00139583	0.00600004	CASP9
ENSG00000059122	204.484	-0.663009	0.183709	-3.60901	0.000307362	0.00160259	FLYWCH1
ENSG00000103253	14.731	-0.947335	0.338119	-2.80178	0.0050822	0.0183983	HAGHL
ENSG00000171612	111.971	-0.598876	0.237514	-2.52143	0.0116879	0.0377897	SLC25A33
ENSG00000135617	121.58	-0.703637	0.22244	-3.16326	0.00156011	0.00661865	PRADC1
ENSG00000171307	205.616	-0.647955	0.194521	-3.33103	0.000865267	0.00397674	ZDHHC16
ENSG00000141741	74.0314	-0.638437	0.265159	-2.40775	0.0160512	0.0491524	MIEN1
ENSG00000149761	77.121	-0.983845	0.27233	-3.61269	0.000303035	0.00158219	NUDT22
ENSG00000168101	68.2949	-1.38264	0.288912	-4.78567	1.7042e-06	1.51808e-05	NUDT16L1
ENSG00000183011	407.105	-0.704074	0.153438	-4.58866	4.46092e-06	3.62112e-05	NAA38
ENSG00000172366	33.1731	-0.806074	0.318443	-2.5313	0.0113642	0.0368913	MCRIP2
ENSG00000256053	149.34	-0.857713	0.226235	-3.79124	0.000149895	0.000852549	APOPT1
ENSG00000204673	188.494	-0.716419	0.197732	-3.62319	0.00029099	0.00152975	AKT1S1
ENSG00000130165	113.447	-0.603111	0.239887	-2.51415	0.011932	0.0384082	ELOF1
ENSG00000122707	228.639	-0.759135	0.180471	-4.20642	2.59447e-05	0.0001787	RECK
ENSG00000120306	162.836	-0.634576	0.202456	-3.13439	0.00172213	0.00720597	CYSTM1
ENSG00000198286	239.881	-1.31258	0.18387	-7.13862	9.42701e-13	2.05738e-11	CARD11
ENSG00000090581	217.588	-0.704522	0.178576	-3.94521	7.97297e-05	0.000485658	GNPTG
ENSG00000176014	4382.84	-1.18274	0.086127	-13.7325	6.48405e-43	9.52469e-41	TUBB6
ENSG00000197114	35.1384	-0.787724	0.320497	-2.45782	0.0139784	0.0438767	ZGPAT
ENSG00000148110	779.652	-0.644704	0.134756	-4.78423	1.71643e-06	1.52573e-05	MFSD14B
ENSG00000072201	41.2489	-0.848479	0.311401	-2.72472	0.00643567	0.0225758	LNX1
ENSG00000130038	103.29	-0.724449	0.237639	-3.04852	0.0022997	0.00926831	CRACR2A
ENSG00000167553	1183.27	-1.145	0.146343	-7.82408	5.11371e-15	1.40761e-13	TUBA1C
ENSG00000129235	485.516	-0.765116	0.169262	-4.52031	6.17491e-06	4.86258e-05	TXNDC17
ENSG00000111863	206.786	-0.695078	0.183837	-3.78094	0.000156236	0.000884006	ADTRP
ENSG00000146374	16.959	-1.13825	0.338189	-3.36571	0.00076348	0.00355201	RSPO3
ENSG00000168389	37.3799	-1.17217	0.320507	-3.65724	0.000254945	0.00136277	MFSD2A
ENSG00000042286	87.6228	-0.629127	0.25319	-2.4848	0.0129624	0.0412175	AIFM2
ENSG00000153214	837.216	-0.91511	0.136864	-6.68626	2.28949e-11	4.16387e-10	TMEM87B
ENSG00000054967	96.8353	-0.79775	0.266439	-2.99412	0.00275234	0.0108445	RELT
ENSG00000129474	414.977	-1.07774	0.15284	-7.05138	1.77151e-12	3.73289e-11	AJUBA
ENSG00000181817	123.597	-1.06418	0.229679	-4.63334	3.59808e-06	3.00043e-05	LSM10
ENSG00000130734	40.0799	-1.08176	0.312622	-3.4603	0.000539575	0.00261768	ATG4D
ENSG00000186594	518.093	-0.649608	0.132872	-4.88897	1.01364e-06	9.39074e-06	MIR22HG
ENSG00000178449	144.984	-0.815966	0.21732	-3.75467	0.000173567	0.000968916	COX14
ENSG00000108797	205.709	-1.98188	0.194036	-10.214	1.71665e-24	9.8963e-23	CNTNAP1
ENSG00000171617	893.019	-2.00535	0.121455	-16.511	3.05661e-61	8.49016e-59	ENC1
ENSG00000100139	330.055	-0.672232	0.17208	-3.9065	9.36436e-05	0.000560577	MICALL1
ENSG00000130589	180.305	-1.24972	0.212933	-5.86907	4.38249e-09	5.87807e-08	HELZ2
ENSG00000117475	482.322	-0.614417	0.139291	-4.41105	1.02872e-05	7.76474e-05	BLZF1
ENSG00000134107	153.207	-1.15134	0.217948	-5.28265	1.27327e-07	1.3924e-06	BHLHE40
ENSG00000143753	1260.81	-0.724307	0.111905	-6.47253	9.63773e-11	1.61377e-09	DEGS1
ENSG00000134684	1094.34	-0.606087	0.112502	-5.38733	7.15136e-08	8.08072e-07	YARS
ENSG00000160209	328.833	-0.816173	0.162065	-5.03608	4.75169e-07	4.72909e-06	PDXK
ENSG00000131435	247.935	-0.82869	0.187378	-4.42256	9.75403e-06	7.39148e-05	PDLIM4
ENSG00000074660	511.62	-0.843682	0.181664	-4.64419	3.41409e-06	2.8642e-05	SCARF1
ENSG00000105499	205.403	-2.53633	0.196854	-12.8843	5.51544e-38	6.43201e-36	PLA2G4C
ENSG00000159216	83.7874	-0.628409	0.250622	-2.5074	0.0121623	0.0390425	RUNX1
ENSG00000141934	22.2478	-0.899778	0.33273	-2.70422	0.00684642	0.0238307	PLPP2
ENSG00000113739	362.574	-0.593265	0.148982	-3.98213	6.83014e-05	0.000424508	STC2
ENSG00000182168	90.4769	-0.669011	0.245344	-2.72683	0.00639465	0.0224629	UNC5C
ENSG00000137996	718.867	-0.620225	0.126331	-4.90953	9.12929e-07	8.50934e-06	RTCA
ENSG00000253953	149.281	-0.651811	0.209456	-3.11193	0.00185871	0.00770544	PCDHGB4
ENSG00000138735	135.41	-0.670999	0.220612	-3.04154	0.00235375	0.00943537	PDE5A
ENSG00000162734	670.27	-1.13761	0.160777	-7.07569	1.48706e-12	3.16845e-11	PEA15
ENSG00000068001	1588.58	-1.49244	0.117999	-12.6479	1.14899e-36	1.27197e-34	HYAL2
ENSG00000105877	48.3807	-0.80455	0.303389	-2.65187	0.00800467	0.0272902	DNAH11
ENSG00000117411	395.009	-0.678497	0.151383	-4.48198	7.39534e-06	5.73495e-05	B4GALT2
ENSG00000143537	2210.32	-1.01637	0.116959	-8.68998	3.62501e-18	1.3409e-16	ADAM15
ENSG00000168615	8241.35	-1.45843	0.101875	-14.3159	1.74186e-46	3.02391e-44	ADAM9
ENSG00000135535	4640.89	-0.598462	0.111857	-5.35025	8.78314e-08	9.80131e-07	CD164
ENSG00000105402	180.296	-0.833982	0.206719	-4.03437	5.47489e-05	0.000346766	NAPA
ENSG00000173530	2442.2	-0.910069	0.105075	-8.66115	4.67047e-18	1.70288e-16	TNFRSF10D
ENSG00000120889	4179.54	-0.858059	0.0968197	-8.86244	7.82819e-19	3.06644e-17	TNFRSF10B
ENSG00000104689	586.017	-0.885933	0.13733	-6.45112	1.11025e-10	1.83563e-09	TNFRSF10A
ENSG00000136908	84.8012	-0.680136	0.260327	-2.61262	0.00898513	0.0301816	DPM2
ENSG00000196468	124.877	-1.04472	0.220203	-4.74433	2.09197e-06	1.82832e-05	FGF16
ENSG00000137563	434.033	-1.18628	0.159943	-7.41691	1.19884e-13	2.90249e-12	GGH
ENSG00000176749	31.8367	-0.931292	0.318235	-2.92643	0.00342874	0.0131182	CDK5R1
ENSG00000171388	3981.84	-2.46347	0.104508	-23.5721	7.44403e-123	9.47687e-120	APLN
ENSG00000115525	268.61	-0.773712	0.176384	-4.38652	1.15178e-05	8.60009e-05	ST3GAL5
ENSG00000124541	816.653	-0.657098	0.122007	-5.38572	7.21562e-08	8.14129e-07	RRP36
ENSG00000176170	405.25	-1.66286	0.161994	-10.2649	1.01397e-24	5.93503e-23	SPHK1
ENSG00000161011	2414.92	-0.784231	0.116328	-6.74156	1.56691e-11	2.90859e-10	SQSTM1
ENSG00000119718	934.309	-0.665525	0.112001	-5.94214	2.81329e-09	3.89652e-08	EIF2B2
ENSG00000133101	107.778	-1.68613	0.233981	-7.20628	5.74991e-13	1.27676e-11	CCNA1
ENSG00000072958	354.734	-0.729635	0.160235	-4.55354	5.27504e-06	4.22584e-05	AP1M1
ENSG00000134590	124.049	-0.712463	0.231522	-3.0773	0.00208888	0.00852127	FAM127A
ENSG00000118971	209.962	-3.86138	0.223456	-17.2803	6.62176e-67	1.98354e-64	CCND2
ENSG00000112576	400.955	-0.648582	0.153892	-4.21453	2.50302e-05	0.000172479	CCND3
ENSG00000072682	721.732	-0.808445	0.133103	-6.07382	1.24906e-09	1.82254e-08	P4HA2
ENSG00000067798	496.517	-1.01288	0.139931	-7.23838	4.54062e-13	1.02766e-11	NAV3
ENSG00000166833	185.753	-0.975664	0.213209	-4.57609	4.73746e-06	3.82325e-05	NAV2
ENSG00000105173	74.2601	-0.771065	0.258695	-2.98059	0.00287694	0.0112782	CCNE1
ENSG00000124574	173.479	-0.796022	0.195308	-4.07574	4.58692e-05	0.000297556	ABCC10
ENSG00000106397	456.274	-0.792251	0.148006	-5.35283	8.6591e-08	9.67704e-07	PLOD3
ENSG00000172578	520.591	-1.0262	0.137915	-7.44084	1.00045e-13	2.44152e-12	KLHL6
ENSG00000162302	192.243	-0.863835	0.213586	-4.04443	5.24497e-05	0.000333964	RPS6KA4
ENSG00000113732	1399.62	-1.06868	0.107151	-9.97353	1.99028e-23	1.06313e-21	ATP6V0E1
ENSG00000120337	1065.36	-2.04953	0.125219	-16.3676	3.25987e-60	8.58638e-58	TNFSF18
ENSG00000127533	32.483	-1.98506	0.327987	-6.05225	1.42839e-09	2.06447e-08	F2RL3
ENSG00000238227	251.056	-0.83604	0.184984	-4.51954	6.19751e-06	4.87786e-05	C9orf69
ENSG00000184887	295.483	-0.874723	0.163615	-5.34624	8.97992e-08	1.00038e-06	BTBD6
ENSG00000184557	155.671	-0.808745	0.213074	-3.79561	0.000147284	0.000840756	SOCS3
ENSG00000169583	3.00323	-0.741196	0.244467	-3.03188	0.00243034	0.00970927	CLIC3
ENSG00000116685	367.448	-0.603781	0.153664	-3.92923	8.52179e-05	0.000516207	KIAA2013
ENSG00000007129	32.5548	-1.0928	0.324812	-3.36441	0.000767072	0.00356512	CEACAM21
ENSG00000041988	82.672	-0.653259	0.255683	-2.55496	0.01062	0.0348383	THAP3
ENSG00000121797	108.17	-0.589644	0.238114	-2.4763	0.0132751	0.0420579	CCRL2
ENSG00000180398	5398.13	-0.850729	0.0944533	-9.00687	2.12027e-19	8.63771e-18	MCFD2
ENSG00000179271	524.838	-0.600248	0.153823	-3.90221	9.53193e-05	0.000568603	GADD45GIP1
ENSG00000152229	153.456	-0.862099	0.209784	-4.10946	3.96582e-05	0.000261597	PSTPIP2
ENSG00000013588	560.412	-1.84806	0.133126	-13.882	8.14172e-44	1.2692e-41	GPRC5A
ENSG00000167645	149.656	-0.676396	0.215088	-3.14474	0.00166233	0.00698827	YIF1B
ENSG00000244005	102.186	-0.693724	0.23852	-2.90846	0.00363218	0.0137974	NFS1
ENSG00000155465	129.971	-0.612306	0.214882	-2.84949	0.00437889	0.016182	SLC7A7
ENSG00000142444	136.477	-0.8237	0.227605	-3.619	0.000295747	0.00154889	C19orf52
ENSG00000198682	3033.89	-0.592174	0.128305	-4.61536	3.92413e-06	3.24399e-05	PAPSS2
ENSG00000133121	574.309	-0.922922	0.132929	-6.94295	3.84002e-12	7.7088e-11	STARD13
ENSG00000163347	11.5709	-1.64452	0.327827	-5.01644	5.26386e-07	5.20492e-06	CLDN1
ENSG00000162595	27.9355	-1.42462	0.327318	-4.3524	1.34654e-05	9.90932e-05	DIRAS3
ENSG00000134668	226.801	-1.97543	0.195342	-10.1127	4.85384e-24	2.74637e-22	SPOCD1
ENSG00000206053	725.576	-0.587867	0.129496	-4.53964	5.63503e-06	4.47434e-05	HN1L
ENSG00000143067	579.033	-0.894833	0.129233	-6.92418	4.38504e-12	8.75689e-11	ZNF697
ENSG00000112837	482.435	-0.58542	0.144715	-4.04532	5.22526e-05	0.000333185	TBX18
ENSG00000139624	323.954	-0.636832	0.162796	-3.91183	9.15997e-05	0.000550066	CERS5
ENSG00000142002	306.003	-0.99396	0.177783	-5.59085	2.25958e-08	2.77044e-07	DPP9
ENSG00000159720	726.781	-0.928558	0.126019	-7.3684	1.72685e-13	4.10282e-12	ATP6V0D1
ENSG00000141526	541.966	-1.81965	0.16184	-11.2435	2.49233e-29	1.91537e-27	SLC16A3
ENSG00000165915	303.144	-1.42058	0.17414	-8.15768	3.41519e-16	1.04557e-14	SLC39A13
ENSG00000066697	699.541	-0.848796	0.139808	-6.07117	1.26984e-09	1.84932e-08	MSANTD3
ENSG00000100258	143.037	-0.827868	0.227171	-3.64425	0.000268173	0.00142055	LMF2
ENSG00000182087	902.059	-0.697272	0.141477	-4.92851	8.28575e-07	7.81849e-06	TMEM259
ENSG00000138942	195.47	-0.76671	0.191932	-3.99469	6.47787e-05	0.000404093	RNF185
ENSG00000185359	672.664	-0.748183	0.138673	-5.39529	6.84132e-08	7.74758e-07	HGS
ENSG00000187051	273.318	-1.23625	0.179323	-6.89399	5.42499e-12	1.06526e-10	RPS19BP1
ENSG00000160613	383.238	-0.868486	0.16537	-5.25177	1.50642e-07	1.62985e-06	PCSK7
ENSG00000179820	185.57	-0.794464	0.206471	-3.84781	0.000119177	0.000695305	MYADM
ENSG00000034510	18252.6	-0.707375	0.0969212	-7.29845	2.91095e-13	6.75844e-12	TMSB10
ENSG00000115602	4205.8	-1.38031	0.101124	-13.6497	2.0269e-42	2.89392e-40	IL1RL1
ENSG00000156030	238.416	-0.708762	0.18644	-3.80155	0.000143792	0.000823662	ELMSAN1
ENSG00000221838	173.319	-0.657625	0.198655	-3.31039	0.00093165	0.00423974	AP4M1
ENSG00000262919	114.913	-1.27685	0.240967	-5.29885	1.16536e-07	1.27896e-06	FAM58A
ENSG00000008517	125.929	-1.62374	0.224769	-7.22404	5.04667e-13	1.13047e-11	IL32
ENSG00000183691	31.0955	-3.00478	0.333271	-9.01605	1.94999e-19	7.96524e-18	NOG
ENSG00000196923	296.007	-1.41567	0.172659	-8.19925	2.41901e-16	7.496e-15	PDLIM7
ENSG00000164543	1488.37	-0.628938	0.131547	-4.78109	1.74344e-06	1.54672e-05	STK17A
ENSG00000010278	4233.74	-1.43666	0.107186	-13.4034	5.77435e-41	7.60472e-39	CD9
ENSG00000178031	404.582	-2.12341	0.153757	-13.8102	2.21268e-43	3.41445e-41	ADAMTSL1
ENSG00000128524	513.292	-0.970452	0.144311	-6.72472	1.75926e-11	3.24642e-10	ATP6V1F
ENSG00000105676	251.779	-0.95868	0.177957	-5.38714	7.15864e-08	8.08296e-07	ARMC6
ENSG00000198542	115.538	-1.39996	0.228065	-6.13842	8.33443e-10	1.24462e-08	ITGBL1
ENSG00000123595	379.249	-0.777499	0.163837	-4.74556	2.07931e-06	1.82126e-05	RAB9A
ENSG00000101670	554.389	-1.48906	0.142619	-10.4408	1.61391e-25	9.98209e-24	LIPG
ENSG00000152465	1040.42	-1.52092	0.120378	-12.6345	1.36251e-36	1.49749e-34	NMT2
ENSG00000067221	56.9866	-0.786022	0.286338	-2.74508	0.00604956	0.0214231	STOML1
ENSG00000139567	3694.42	-0.625772	0.0910113	-6.87575	6.16628e-12	1.20617e-10	ACVRL1
ENSG00000110031	273.01	-3.02163	0.208924	-14.4628	2.0819e-47	3.83195e-45	LPXN
ENSG00000172057	256.252	-1.01765	0.188551	-5.39719	6.76909e-08	7.67147e-07	ORMDL3
ENSG00000164674	25.194	-0.868591	0.330029	-2.63186	0.00849184	0.0287298	SYTL3
ENSG00000134824	1864.52	-0.682351	0.130524	-5.22777	1.71567e-07	1.84191e-06	FADS2
ENSG00000175040	52.4682	-0.970398	0.292605	-3.31641	0.000911826	0.00416068	CHST2
ENSG00000121653	34.741	-0.819862	0.316017	-2.59436	0.0094766	0.0315756	MAPK8IP1
ENSG00000050438	236.186	-1.29753	0.185008	-7.01341	2.32581e-12	4.81454e-11	SLC4A8
ENSG00000130513	664.76	-2.54521	0.147235	-17.2867	5.92054e-67	1.80896e-64	GDF15
ENSG00000116209	2190.73	-0.635078	0.096433	-6.5857	4.52761e-11	7.94124e-10	TMEM59
ENSG00000115129	917.783	-1.01906	0.126608	-8.04891	8.35334e-16	2.4876e-14	TP53I3
ENSG00000011132	69.2873	-0.718638	0.268815	-2.67335	0.00750967	0.025833	APBA3
ENSG00000197586	474.796	-0.701294	0.140079	-5.00641	5.54556e-07	5.45874e-06	ENTPD6
ENSG00000136888	1259.31	-0.689441	0.113203	-6.09028	1.12711e-09	1.65725e-08	ATP6V1G1
ENSG00000050820	956.474	-0.696817	0.139869	-4.98195	6.29482e-07	6.12132e-06	BCAR1
ENSG00000108433	157.762	-0.592373	0.206781	-2.86474	0.00417355	0.0155663	GOSR2
ENSG00000146592	53.8294	-1.10685	0.292979	-3.77792	0.000158144	0.000892489	CREB5
ENSG00000124688	246.932	-0.711459	0.178875	-3.97742	6.96683e-05	0.000432476	MAD2L1BP
ENSG00000131016	8126.28	-1.65928	0.0817728	-20.2914	1.53213e-91	9.36253e-89	AKAP12
ENSG00000026508	2742.03	-1.57643	0.106654	-14.7808	1.94807e-49	3.81547e-47	CD44
ENSG00000155660	5799.71	-0.594393	0.0872331	-6.81385	9.50209e-12	1.82596e-10	PDIA4
ENSG00000050344	1786.51	-0.966522	0.113155	-8.5416	1.32378e-17	4.58581e-16	NFE2L3
ENSG00000013561	1016.49	-0.59865	0.120116	-4.98395	6.22985e-07	6.06586e-06	RNF14
ENSG00000196498	161.422	-0.775672	0.219751	-3.52978	0.000415908	0.00208939	NCOR2
ENSG00000187608	266.332	-2.25098	0.213217	-10.5573	4.70156e-26	2.99274e-24	ISG15
ENSG00000085063	16796.1	-1.35473	0.0823815	-16.4446	9.17423e-61	2.50276e-58	CD59
ENSG00000135404	6472.77	-0.974974	0.112339	-8.67888	3.99702e-18	1.46433e-16	CD63
ENSG00000117408	172.421	-0.629614	0.196698	-3.20092	0.00136989	0.0059068	IPO13
ENSG00000110848	29.1709	-2.01054	0.326658	-6.15488	7.51365e-10	1.13313e-08	CD69
ENSG00000134109	1567.1	-0.860945	0.105521	-8.159	3.37821e-16	1.03632e-14	EDEM1
ENSG00000065308	1474.19	-0.92992	0.121377	-7.66139	1.83928e-14	4.795e-13	TRAM2
ENSG00000159784	20.2918	-0.873037	0.335731	-2.6004	0.00931146	0.0311272	FAM131B
ENSG00000048052	110.195	-3.84634	0.26872	-14.3136	1.79954e-46	3.08895e-44	HDAC9
ENSG00000110651	247.868	-1.14546	0.188007	-6.09262	1.11078e-09	1.63482e-08	CD81
ENSG00000088899	25.9664	-0.848418	0.334289	-2.53798	0.0111494	0.0363254	LZTS3
ENSG00000135709	43.8986	-1.08464	0.303507	-3.57368	0.000351999	0.00180634	KIAA0513
ENSG00000177697	2067.09	-1.41432	0.111548	-12.679	7.73075e-37	8.68868e-35	CD151
ENSG00000103335	1773.69	-0.81198	0.120147	-6.75824	1.39676e-11	2.61498e-10	PIEZO1
ENSG00000157014	77.2893	-0.851127	0.266399	-3.19493	0.00139867	0.00600547	TATDN2
ENSG00000134030	295.084	-0.727618	0.174939	-4.15928	3.19254e-05	0.000215426	CTIF
ENSG00000198853	205.46	-1.02774	0.201828	-5.09218	3.53968e-07	3.60746e-06	RUSC2
ENSG00000006607	347.186	-0.645232	0.153604	-4.20063	2.66172e-05	0.000183072	FARP2
ENSG00000162413	234.375	-1.30267	0.188621	-6.90627	4.97558e-12	9.84611e-11	KLHL21
ENSG00000242802	171.478	-1.29305	0.206873	-6.25043	4.09322e-10	6.32277e-09	AP5Z1
ENSG00000131459	251.081	-0.811601	0.172483	-4.70539	2.53377e-06	2.1783e-05	GFPT2
ENSG00000013364	1803.57	-1.12329	0.105935	-10.6035	2.86895e-26	1.83385e-24	MVP
ENSG00000181634	1100.38	-2.77462	0.130197	-21.3109	8.99217e-101	6.54159e-98	TNFSF15
ENSG00000099804	542.004	-0.58944	0.149601	-3.94007	8.14567e-05	0.000495388	CDC34
ENSG00000110852	660.506	-0.660039	0.127683	-5.16937	2.34884e-07	2.47813e-06	CLEC2B
ENSG00000130489	65.5242	-0.793708	0.277112	-2.86421	0.0041805	0.0155845	SCO2
ENSG00000229989	53.9242	-0.922885	0.292874	-3.15114	0.00162636	0.00686	NA
ENSG00000266037	1144.71	-1.41941	0.285409	-4.97325	6.58387e-07	6.36594e-06	NA
ENSG00000272221	18.6782	-0.842498	0.33708	-2.4994	0.0124404	0.0398099	NA
ENSG00000267279	16.023	-1.19998	0.337767	-3.5527	0.000381299	0.00193333	NA
ENSG00000267316	9.56394	-0.815929	0.325671	-2.50538	0.0122319	0.0392331	NA
ENSG00000232533	114.789	-1.94215	0.235675	-8.24081	1.71044e-16	5.3656e-15	NA
ENSG00000233117	40.9268	-2.09782	0.309798	-6.77156	1.27405e-11	2.40292e-10	NA
ENSG00000267547	24.9836	-0.799321	0.330637	-2.41752	0.0156269	0.048065	NA
ENSG00000268027	49.1532	-1.07361	0.301011	-3.56669	0.00036152	0.00184695	NA
ENSG00000233680	5.06084	-0.705033	0.28827	-2.44574	0.0144557	0.045097	NA
ENSG00000269378	190.984	-1.06469	0.205894	-5.17106	2.32774e-07	2.45756e-06	NA
ENSG00000279095	88.5532	-1.79464	0.25966	-6.9115	4.79563e-12	9.53944e-11	NA
ENSG00000270607	6.27669	-0.847216	0.29653	-2.8571	0.00427528	0.0158643	NA
ENSG00000271361	10.1353	-0.921523	0.327671	-2.81234	0.0049182	0.0178979	NA
ENSG00000253616	10.323	-0.878776	0.330876	-2.6559	0.00790965	0.0270084	NA
ENSG00000282057	36.0128	-1.39732	0.312972	-4.46467	8.01939e-06	6.18124e-05	NA
ENSG00000272405	5.40582	-0.715337	0.29109	-2.45744	0.013993	0.0439136	NA
ENSG00000272599	53.4382	-0.785309	0.288647	-2.72066	0.00651514	0.0228075	NA
ENSG00000273038	77.5542	-1.56801	0.265509	-5.90568	3.51196e-09	4.79362e-08	NA
ENSG00000223380	698.457	-0.703209	0.135884	-5.17506	2.27832e-07	2.40872e-06	NA
ENSG00000255471	119.953	-0.686625	0.240398	-2.8562	0.00428743	0.0159056	NA
ENSG00000197927	165.928	-0.73205	0.198575	-3.68651	0.000227352	0.00123428	NA
ENSG00000240476	5.03142	-0.803396	0.285274	-2.81623	0.00485915	0.0177053	NA
ENSG00000278948	97.9942	-0.655429	0.251117	-2.61005	0.00905292	0.0303759	NA
ENSG00000229372	9.87312	-0.974266	0.327558	-2.97433	0.00293633	0.0114874	NA
ENSG00000279673	44.8363	-0.876506	0.306184	-2.86268	0.00420074	0.0156409	NA
ENSG00000226476	12.7629	-1.35526	0.335162	-4.0436	5.26377e-05	0.000334782	NA
ENSG00000226958	216.152	-1.01491	0.337016	-3.01147	0.00259985	0.0103003	NA
ENSG00000230257	47.5708	-1.21219	0.303491	-3.99415	6.49259e-05	0.000404681	NA
ENSG00000258976	13.307	-1.00853	0.332744	-3.03096	0.00243779	0.00973651	NA
ENSG00000249867	54.5629	-0.746301	0.29375	-2.5406	0.0110661	0.0360926	NA
ENSG00000243193	18.9869	-0.9522	0.337479	-2.82151	0.00477985	0.017461	NA
ENSG00000204054	197.903	-0.635713	0.188003	-3.3814	0.000721169	0.003379	NA
ENSG00000171889	31.7492	-1.37475	0.321941	-4.27019	1.9531e-05	0.000139363	NA
ENSG00000228495	502.586	-1.12763	0.146797	-7.68158	1.57142e-14	4.11073e-13	NA
ENSG00000228742	70.3406	-1.33574	0.270593	-4.93635	7.95976e-07	7.55287e-06	NA
ENSG00000261707	5.42748	-1.08233	0.289954	-3.73277	0.000189385	0.00104638	NA
ENSG00000258791	12.3891	-0.917779	0.335763	-2.73341	0.00626815	0.0220794	NA
ENSG00000258808	13.4946	-0.912463	0.335999	-2.71567	0.00661412	0.0231116	NA
ENSG00000263426	229.555	-1.1017	0.338612	-3.25358	0.0011396	0.00501865	NA
ENSG00000263740	45.6695	-1.03464	0.331163	-3.12427	0.00178249	0.00742597	NA
ENSG00000259345	24.4653	-1.27274	0.331666	-3.8374	0.000124344	0.00072146	NA
ENSG00000250588	53.896	-0.918564	0.29877	-3.07449	0.00210864	0.00859489	NA
ENSG00000236452	4.30386	-1.02907	0.253386	-4.06126	4.88078e-05	0.000314217	NA
ENSG00000231991	411.807	-1.569	0.162595	-9.64973	4.92839e-22	2.46049e-20	NA
ENSG00000251442	60.6921	-0.821994	0.2799	-2.93674	0.0033168	0.0127442	NA
ENSG00000261295	59.6751	-0.874581	0.272376	-3.21093	0.00132307	0.0057357	NA
ENSG00000273132	34.2807	-0.9098	0.31526	-2.88587	0.00390328	0.0147018	NA
ENSG00000233452	56.4377	-1.97316	0.294743	-6.69452	2.16382e-11	3.94943e-10	NA
ENSG00000235385	11.1017	-1.59803	0.328966	-4.85772	1.18745e-06	1.08757e-05	NA
ENSG00000257732	14.3195	-1.21587	0.335964	-3.61906	0.00029568	0.00154889	NA
ENSG00000280143	5.1651	-1.21385	0.277645	-4.37195	1.23143e-05	9.15006e-05	NA
ENSG00000200972	23.4123	-1.16911	0.338004	-3.45886	0.000542461	0.00262918	NA
ENSG00000237135	11.1997	-0.927822	0.333092	-2.78549	0.00534476	0.0192212	NA
ENSG00000175746	303.022	-1.77374	0.166723	-10.6389	1.96527e-26	1.26681e-24	NA
ENSG00000239213	9.91288	-0.82735	0.327925	-2.52299	0.0116363	0.0376386	NA
ENSG00000281398	34.5562	-0.926387	0.323027	-2.86783	0.00413299	0.0154414	NA
ENSG00000260604	112.703	-3.27946	0.265202	-12.3659	3.99601e-35	4.17591e-33	NA
ENSG00000128815	107.304	-0.975128	0.234338	-4.1612	3.16575e-05	0.000213901	NA
ENSG00000206341	26.0214	-0.845888	0.330206	-2.56169	0.0104163	0.0343249	NA
ENSG00000257605	15.8542	-1.59134	0.33706	-4.72123	2.34419e-06	2.02558e-05	NA
ENSG00000142327	43.3682	-0.768624	0.302177	-2.54362	0.010971	0.0358051	NA

## Sheet: downregulated
Ensembl ID	baseMean	log2FoldChange	lfcSE	stat	pvalue	padj	symbol
ENSG00000117020	1409.14	0.766421	0.102535	7.4747	7.73815e-14	1.90363e-12	AKT3
ENSG00000077616	33.9189	0.854328	0.323018	2.64483	0.0081732	0.0278027	NAALAD2
ENSG00000130600	5.6949	0.948668	0.28601	3.31691	0.0009102	0.0041545	MIR675
ENSG00000175538	12.51	1.03704	0.332562	3.11834	0.00181875	0.00755645	KCNE3
ENSG00000205269	210.594	0.734637	0.194242	3.78207	0.00015553	0.000880341	TMEM170B
ENSG00000268894	5.0162	0.701347	0.290026	2.41822	0.0155965	0.0480087	PLCE1-AS1
ENSG00000234420	227.654	1.26547	0.180584	7.00765	2.42354e-12	4.98981e-11	ZNF37BP
ENSG00000189362	57.5019	0.80947	0.277992	2.91184	0.00359301	0.0136653	NEMP2
ENSG00000214106	54.1372	0.715016	0.291361	2.45406	0.0141254	0.0442383	PAXIP1-AS2
ENSG00000197291	30.5109	1.18191	0.32361	3.65228	0.000259918	0.0013821	RAMP2-AS1
ENSG00000122966	132.34	0.715936	0.217213	3.29601	0.000980683	0.00442858	MIR1178
ENSG00000187514	12105.4	0.889499	0.106288	8.36873	5.8242e-17	1.89715e-15	MIR1244-1
ENSG00000196878	61.0064	0.769539	0.299373	2.5705	0.0101551	0.0335582	MIR4260
ENSG00000126016	9.20001	0.789764	0.328634	2.40317	0.0162536	0.04962	MIR4329
ENSG00000251022	295.836	0.713475	0.170382	4.18749	2.82057e-05	0.000192796	THAP9-AS1
ENSG00000117632	3836.51	0.87472	0.116166	7.52993	5.07659e-14	1.27558e-12	MIR3917
ENSG00000168542	22.9198	0.927693	0.336852	2.75401	0.00588705	0.0209106	MIR3606
ENSG00000164754	1554.08	0.599922	0.107698	5.57039	2.54163e-08	3.08653e-07	MIR3610
ENSG00000234456	802.163	1.0659	0.119167	8.94454	3.73488e-19	1.50152e-17	MAGI2-AS3
ENSG00000115221	5.43642	0.878067	0.27698	3.17015	0.00152361	0.00648001	LOC100505984
ENSG00000261556	66.4364	0.668985	0.265118	2.52335	0.0116242	0.0376236	SMG1P7
ENSG00000247498	93.3804	0.773191	0.25354	3.04959	0.00229157	0.00924191	LOC100506314
ENSG00000197822	71.2965	0.814401	0.262479	3.10272	0.00191748	0.0079107	OCLN
ENSG00000204261	14.5182	0.904109	0.338153	2.67367	0.00750268	0.0258266	PSMB8-AS1
ENSG00000113810	2196.06	1.01653	0.0996274	10.2033	1.91586e-24	1.10032e-22	SMC4
ENSG00000213160	252.943	1.47471	0.177296	8.31779	8.96222e-17	2.86435e-15	PHOSPHO2-KLHL23
ENSG00000184702	89.4502	1.25371	0.245485	5.10707	3.27197e-07	3.36605e-06	SEPT5-GP1BB
ENSG00000101773	289.673	1.20938	0.170565	7.09042	1.33705e-12	2.86884e-11	MIR4741
ENSG00000204580	77.8571	0.786118	0.268415	2.92875	0.00340333	0.0130406	MIR4640
ENSG00000092036	107.077	0.811403	0.237783	3.41237	0.000643999	0.00305727	MIR4707
ENSG00000025434	62.9938	2.07819	0.293136	7.08952	1.34579e-12	2.88354e-11	NR1H3
ENSG00000230630	112.421	0.754503	0.239168	3.1547	0.00160665	0.00678785	DNM3OS
ENSG00000156253	365.776	0.62561	0.159361	3.92574	8.6463e-05	0.00052292	RWDD2B
ENSG00000090470	293.505	0.671913	0.167146	4.01992	5.82191e-05	0.000366466	PDCD7
ENSG00000182179	216.343	0.693612	0.187476	3.69975	0.000215815	0.0011775	MIR5193
ENSG00000113163	393.839	1.12007	0.157077	7.13074	9.98304e-13	2.16635e-11	COL4A3BP
ENSG00000140937	151.916	2.18472	0.217748	10.0333	1.08834e-23	5.89593e-22	CDH11
ENSG00000214029	97.0561	0.930325	0.237355	3.91954	8.87166e-05	0.000535489	ZNF891
ENSG00000113522	794.616	0.748049	0.133943	5.58485	2.33906e-08	2.86329e-07	RAD50
ENSG00000112984	586.217	0.622541	0.1376	4.52429	6.05983e-06	4.78182e-05	KIF20A
ENSG00000122644	876.569	1.40222	0.136096	10.3032	6.81757e-25	4.11668e-23	ARL4A
ENSG00000073910	1372.41	1.55778	0.105607	14.7507	3.04434e-49	5.81355e-47	FRY
ENSG00000127914	2630.4	0.612615	0.107233	5.71295	1.11037e-08	1.41125e-07	AKAP9
ENSG00000138640	177.166	0.628671	0.20133	3.12259	0.00179267	0.00746431	FAM13A
ENSG00000115816	1590.06	0.634905	0.127871	4.96521	6.86279e-07	6.59389e-06	CEBPZ
ENSG00000008311	642.62	0.810568	0.128773	6.29454	3.08312e-10	4.8259e-09	AASS
ENSG00000139679	919.019	1.01576	0.148835	6.8247	8.81086e-12	1.70169e-10	LPAR6
ENSG00000236740	18.2608	0.830031	0.338211	2.45418	0.0141206	0.0442322	LOC101927189
ENSG00000250241	20.6419	1.04378	0.334525	3.12019	0.00180733	0.00751309	LOC101927359
ENSG00000051825	563.265	0.792239	0.138479	5.721	1.05902e-08	1.35047e-07	MPHOSPH9
ENSG00000124383	1004.39	0.597418	0.147565	4.04851	5.15445e-05	0.000329109	MPHOSPH10
ENSG00000064989	7013.25	1.62055	0.100145	16.1821	6.74841e-59	1.69009e-56	CALCRL
ENSG00000132849	103.606	0.958386	0.239218	4.00633	6.16697e-05	0.000386593	PATJ
ENSG00000144677	656.026	0.720635	0.12908	5.58286	2.36593e-08	2.89386e-07	CTDSPL
ENSG00000128606	360.816	0.859692	0.158073	5.43857	5.37112e-08	6.18347e-07	LRRC17
ENSG00000068831	15.2576	0.865172	0.338272	2.55762	0.010539	0.03464	RASGRP2
ENSG00000136436	952.329	0.758522	0.129607	5.85249	4.84255e-09	6.47807e-08	CALCOCO2
ENSG00000090376	444.928	1.67519	0.14591	11.4809	1.64464e-30	1.36678e-28	MIR6502
ENSG00000166783	296.599	0.631242	0.164478	3.83785	0.000124116	0.000720684	MIR6506
ENSG00000120885	3101.6	2.36163	0.102305	23.0842	6.67003e-118	7.83831e-115	MIR6843
ENSG00000057704	960.606	0.657741	0.109389	6.01286	1.82276e-09	2.59276e-08	MIR7844
ENSG00000028137	222.704	2.7642	0.198924	13.8958	6.72045e-44	1.05844e-41	MIR7846
ENSG00000070756	4933.16	0.67206	0.0933419	7.19998	6.02222e-13	1.33335e-11	MIR7705
ENSG00000108349	633.591	0.597703	0.135434	4.41326	1.01827e-05	7.69725e-05	MIR6866
ENSG00000131477	57.2642	1.42756	0.289293	4.93466	8.02896e-07	7.61381e-06	RAMP2
ENSG00000111276	547.391	1.33625	0.140278	9.52578	1.63811e-21	7.82045e-20	CDKN1B
ENSG00000129757	15.0642	1.12277	0.338135	3.32047	0.000898665	0.00411291	CDKN1C
ENSG00000123080	65.4944	0.80768	0.282066	2.86345	0.00419058	0.0156183	CDKN2C
ENSG00000115365	529.168	0.634934	0.145356	4.36813	1.25314e-05	9.28884e-05	LANCL1
ENSG00000100526	115.94	0.847228	0.249564	3.39484	0.000686688	0.00323682	CDKN3
ENSG00000154258	235.675	1.5705	0.182596	8.60097	7.90461e-18	2.82807e-16	ABCA9
ENSG00000141338	143.92	2.86918	0.237834	12.0638	1.64061e-33	1.55674e-31	ABCA8
ENSG00000111801	249.974	0.780292	0.190266	4.10107	4.11244e-05	0.000270335	BTN3A3
ENSG00000106100	291.132	0.596022	0.161373	3.69345	0.000221233	0.00120491	NOD1
ENSG00000124406	187.58	1.97372	0.19551	10.0953	5.79717e-24	3.23224e-22	ATP8A1
ENSG00000080986	344.616	1.06962	0.161207	6.63508	3.24326e-11	5.81541e-10	NDC80
ENSG00000164346	1562.83	0.825118	0.140137	5.88792	3.91086e-09	5.29664e-08	NSA2
ENSG00000137693	510.421	1.8511	0.143305	12.9172	3.60173e-38	4.2654e-36	YAP1
ENSG00000070759	24.605	0.880656	0.329818	2.67013	0.00758229	0.026042	TESK2
ENSG00000244754	1406.22	0.668081	0.117088	5.70579	1.15806e-08	1.46697e-07	N4BP2L2
ENSG00000132514	16.7404	1.47653	0.337615	4.37342	1.22316e-05	9.09751e-05	CLEC10A
ENSG00000083535	620.83	0.617892	0.13372	4.6208	3.82255e-06	3.16987e-05	PIBF1
ENSG00000221869	44.2403	1.08593	0.309034	3.51394	0.000441513	0.00220209	CEBPD
ENSG00000121417	110.509	0.624469	0.232211	2.68923	0.0071618	0.0247985	ZNF211
ENSG00000104889	118.015	0.679761	0.250197	2.7169	0.00658957	0.0230322	RNASEH2A
ENSG00000250508	19.9048	1.02224	0.335719	3.04493	0.00232735	0.00935657	LOC105369364
ENSG00000248441	199.823	0.769416	0.19103	4.02772	5.63213e-05	0.000356282	LOC105370994
ENSG00000070081	1688.69	0.840562	0.123658	6.79746	1.06476e-11	2.0257e-10	LOC105376575
ENSG00000136938	255.968	1.14303	0.177249	6.44876	1.12768e-10	1.86044e-09	ANP32B
ENSG00000152464	101.009	0.895621	0.243762	3.67416	0.000238634	0.00128729	RPP38
ENSG00000138162	100.312	0.658893	0.243277	2.70841	0.00676064	0.0235536	TACC2
ENSG00000095637	37.2903	0.984774	0.30946	3.18223	0.00146146	0.00623653	SORBS1
ENSG00000136824	910.068	0.813038	0.124605	6.52491	6.80402e-11	1.15881e-09	SMC2
ENSG00000145241	477.998	0.757947	0.139081	5.4497	5.04553e-08	5.8262e-07	CENPC
ENSG00000070731	9.65409	0.967333	0.323204	2.99295	0.00276292	0.0108786	ST6GALNAC2
ENSG00000138778	1379.36	0.96921	0.120616	8.03549	9.32086e-16	2.76495e-14	CENPE
ENSG00000265972	404.658	1.07836	0.158679	6.79585	1.07677e-11	2.04346e-10	TXNIP
ENSG00000117724	1871.62	1.12913	0.118824	9.50253	2.04842e-21	9.68846e-20	CENPF
ENSG00000133110	2309.37	3.86642	0.213549	18.1056	2.87893e-73	1.09954e-70	POSTN
ENSG00000167642	25.3499	1.61275	0.333556	4.83504	1.33121e-06	1.21269e-05	SPINT2
ENSG00000102974	410.215	0.674282	0.156108	4.31932	1.56509e-05	0.000113748	CTCF
ENSG00000077514	306.824	1.32863	0.183771	7.22983	4.83616e-13	1.0865e-11	POLD3
ENSG00000185737	60.5044	2.49323	0.297948	8.36802	5.85948e-17	1.90458e-15	NRG3
ENSG00000051341	153.978	0.852584	0.207239	4.11401	3.8884e-05	0.000257045	POLQ
ENSG00000102908	1019.78	0.729105	0.12071	6.04012	1.54002e-09	2.21743e-08	NFAT5
ENSG00000142731	230.942	0.727824	0.18713	3.8894	0.000100491	0.000596342	PLK4
ENSG00000056972	177.738	0.711685	0.20428	3.48386	0.000494231	0.00242699	TRAF3IP2
ENSG00000145632	9501.96	0.806511	0.0889372	9.06832	1.20861e-19	5.04197e-18	PLK2
ENSG00000174652	263.382	0.684143	0.16747	4.08516	4.40456e-05	0.000287189	ZNF266
ENSG00000132970	473.858	1.06077	0.142737	7.43162	1.07278e-13	2.60554e-12	WASF3
ENSG00000170271	84.2409	1.55496	0.248447	6.25873	3.88134e-10	6.00763e-09	FAXDC2
ENSG00000112996	673.41	0.585598	0.136204	4.29943	1.7124e-05	0.000123398	MRPS30
ENSG00000169621	114.01	1.07546	0.232169	4.63223	3.61746e-06	3.0133e-05	PROKR1
ENSG00000172175	301.736	0.592271	0.168344	3.51821	0.000434464	0.0021726	MALT1
ENSG00000014914	67.1377	0.711161	0.273236	2.60274	0.0092483	0.0309421	MTMR11
ENSG00000113649	951.495	0.71048	0.110335	6.43929	1.20033e-10	1.97601e-09	TCERG1
ENSG00000146278	891.355	0.649551	0.128512	5.05438	4.31793e-07	4.32841e-06	PNRC1
ENSG00000118816	853.146	0.590726	0.128845	4.58476	4.54502e-06	3.68352e-05	CCNI
ENSG00000111142	2452.17	0.59163	0.121367	4.87472	1.08961e-06	1.00458e-05	METAP2
ENSG00000143554	143.827	0.812105	0.21182	3.83393	0.00012611	0.000730597	SLC27A3
ENSG00000146872	790.639	0.590366	0.141997	4.15759	3.21629e-05	0.000216741	TLK2
ENSG00000182134	160.325	0.714129	0.203395	3.51105	0.000446345	0.00222328	TDRKH
ENSG00000243244	135.92	1.50822	0.217196	6.94405	3.81018e-12	7.65897e-11	STON1
ENSG00000080561	228.638	1.18891	0.179906	6.60851	3.88203e-11	6.8641e-10	MID2
ENSG00000153922	1356.5	0.616949	0.118723	5.19655	2.03018e-07	2.16737e-06	CHD1
ENSG00000167005	2350.48	0.643318	0.107376	5.99129	2.08179e-09	2.94477e-08	NUDT21
ENSG00000119397	411.476	1.5325	0.152489	10.0499	9.19455e-24	5.01661e-22	CNTRL
ENSG00000091428	124.501	1.67129	0.230953	7.23648	4.6049e-13	1.0376e-11	RAPGEF4
ENSG00000111642	2567.45	0.587474	0.0975548	6.02199	1.72281e-09	2.45671e-08	CHD4
ENSG00000162616	5168.56	1.34447	0.121811	11.0373	2.5244e-28	1.78543e-26	DNAJB4
ENSG00000138738	94.6928	1.07588	0.241627	4.45262	8.48273e-06	6.5022e-05	PRDM5
ENSG00000122966	132.34	0.715936	0.217213	3.29601	0.000980683	0.00442858	CIT
ENSG00000138080	21.2111	2.44407	0.337471	7.24231	4.41115e-13	9.99839e-12	EMILIN1
ENSG00000186470	267.898	0.882362	0.191581	4.60569	4.11103e-06	3.38021e-05	BTN3A2
ENSG00000026950	263.786	1.15551	0.170165	6.79053	1.11723e-11	2.1176e-10	BTN3A1
ENSG00000204634	510.725	0.719673	0.14556	4.94418	7.64668e-07	7.28748e-06	TBC1D8
ENSG00000136504	615.035	1.10756	0.125552	8.8215	1.12931e-18	4.41242e-17	KAT7
ENSG00000164167	235.186	0.659627	0.201331	3.27633	0.00105167	0.00469503	LSM6
ENSG00000170917	67.4409	0.914335	0.275947	3.31344	0.00092155	0.00419878	NUDT6
ENSG00000173598	2183.14	0.653895	0.105702	6.18624	6.16155e-10	9.39421e-09	NUDT4
ENSG00000164985	1493.36	1.45194	0.133691	10.8604	1.78045e-27	1.21428e-25	PSIP1
ENSG00000092201	2339.43	0.684054	0.100643	6.79685	1.0693e-11	2.03181e-10	SUPT16H
ENSG00000183765	136.362	0.607273	0.225972	2.68739	0.00720136	0.024922	CHEK2
ENSG00000090376	444.928	1.67519	0.14591	11.4809	1.64464e-30	1.36678e-28	IRAK3
ENSG00000256525	90.7183	1.02946	0.249957	4.11854	3.81283e-05	0.000252596	POLG2
ENSG00000135324	185.911	2.20544	0.200742	10.9865	4.44041e-28	3.11175e-26	MRAP2
ENSG00000118922	510.24	0.625569	0.140811	4.44263	8.88674e-06	6.77459e-05	KLF12
ENSG00000140006	410.044	0.625198	0.1468	4.25884	2.05491e-05	0.00014554	WDR89
ENSG00000163001	615.341	0.713081	0.154798	4.60651	4.09481e-06	3.36868e-05	CFAP36
ENSG00000143669	360.495	0.88504	0.149315	5.92733	3.07898e-09	4.24552e-08	LYST
ENSG00000169684	101.942	0.678238	0.238725	2.84108	0.00449609	0.016575	CHRNA5
ENSG00000162601	191.925	0.982129	0.192261	5.1083	3.25066e-07	3.34864e-06	MYSM1
ENSG00000079156	92.441	1.14848	0.25148	4.5669	4.94998e-06	3.98424e-05	OSBPL6
ENSG00000173918	13.4913	0.826699	0.332994	2.48263	0.0130418	0.0414218	C1QTNF1
ENSG00000178695	2807.68	0.96298	0.129879	7.41443	1.22145e-13	2.95255e-12	KCTD12
ENSG00000164849	84.6319	1.47252	0.248702	5.92082	3.20337e-09	4.40485e-08	GPR146
ENSG00000157107	706.139	1.13711	0.140186	8.11146	5.00159e-16	1.50709e-14	FCHO2
ENSG00000186446	90.8007	1.2535	0.253932	4.93638	7.95851e-07	7.55287e-06	ZNF501
ENSG00000166938	329.673	0.60216	0.155126	3.88173	0.000103714	0.000612936	DIS3L
ENSG00000175643	44.916	0.815952	0.300633	2.71412	0.00664526	0.0232098	RMI2
ENSG00000166265	226.546	1.14676	0.178114	6.43837	1.20766e-10	1.98381e-09	CYYR1
ENSG00000135842	145.438	1.49876	0.216879	6.91057	4.827e-12	9.5769e-11	FAM129A
ENSG00000132622	84.4688	2.06426	0.28275	7.30067	2.86344e-13	6.66842e-12	HSPA12B
ENSG00000133612	398.25	0.587928	0.161514	3.6401	0.000272534	0.00144066	AGAP3
ENSG00000131386	97.8604	2.51672	0.248295	10.136	3.82556e-24	2.18888e-22	GALNT15
ENSG00000178338	159.476	1.16393	0.198244	5.87119	4.32669e-09	5.80833e-08	ZNF354B
ENSG00000121236	56.3624	0.687372	0.282395	2.43408	0.0149297	0.0463769	TRIM6
ENSG00000148690	274.837	0.686489	0.179359	3.82746	0.000129472	0.000748937	FRA10AC1
ENSG00000156398	75.3474	1.02384	0.270424	3.78604	0.000153064	0.000868312	SFXN2
ENSG00000120885	3101.6	2.36163	0.102305	23.0842	6.67003e-118	7.83831e-115	CLU
ENSG00000139263	550.202	1.89397	0.155084	12.2125	2.66471e-34	2.66071e-32	LRIG3
ENSG00000189046	65.1561	0.892878	0.270519	3.30061	0.000964746	0.00436565	ALKBH2
ENSG00000139737	83.8709	0.924177	0.250828	3.68451	0.000229141	0.00124222	SLAIN1
ENSG00000140044	21.6334	1.16054	0.334501	3.46946	0.000521515	0.00254299	JDP2
ENSG00000178852	127.626	0.954136	0.219096	4.35487	1.33147e-05	9.81227e-05	EFCAB13
ENSG00000197044	143.327	0.606665	0.212525	2.85455	0.00430972	0.015965	ZNF441
ENSG00000169169	130.319	0.60147	0.218959	2.74695	0.00601516	0.0213301	CPT1C
ENSG00000160117	9.63913	0.93898	0.327127	2.87038	0.00409978	0.0153414	ANKLE1
ENSG00000174348	10.0729	0.898422	0.327363	2.74443	0.0060617	0.0214511	PODN
ENSG00000164692	254.032	4.99251	0.237708	21.0027	6.19707e-98	4.3033e-95	COL1A2
ENSG00000143633	221.173	0.805751	0.196162	4.10757	3.9984e-05	0.000263405	C1orf131
ENSG00000168542	22.9198	0.927693	0.336852	2.75401	0.00588705	0.0209106	COL3A1
ENSG00000156171	555.895	0.695469	0.137631	5.05313	4.34636e-07	4.3512e-06	DRAM2
ENSG00000149346	146.205	0.862658	0.211718	4.07456	4.61015e-05	0.000298682	SLX4IP
ENSG00000167037	9.78747	1.10885	0.327759	3.38313	0.000716654	0.00335941	SGSM1
ENSG00000142156	244.603	0.713582	0.19024	3.75095	0.000176162	0.000982202	COL6A1
ENSG00000142173	6.86148	1.06219	0.311086	3.41445	0.000639117	0.00303789	COL6A2
ENSG00000162869	258.089	0.731306	0.195226	3.74595	0.00017971	0.00099834	PPP1R21
ENSG00000162944	151.23	1.44686	0.213787	6.76777	1.30781e-11	2.45749e-10	RFTN2
ENSG00000143891	113.412	0.959965	0.23	4.17376	2.99617e-05	0.000203433	GALM
ENSG00000173209	358.854	0.704276	0.15025	4.68737	2.76743e-06	2.3619e-05	AHSA2
ENSG00000198585	639.234	0.778616	0.167198	4.65685	3.21087e-06	2.71307e-05	NUDT16
ENSG00000151466	326.854	1.02379	0.159803	6.40658	1.48822e-10	2.40588e-09	SCLT1
ENSG00000151470	135.746	0.865836	0.211674	4.09042	4.30585e-05	0.000281113	C4orf33
ENSG00000254535	36.5167	1.42754	0.317358	4.49821	6.85281e-06	5.35501e-05	PABPC4L
ENSG00000107968	33.0401	1.02588	0.316473	3.24162	0.00118852	0.00521271	MAP3K8
ENSG00000173040	142.725	0.641032	0.217855	2.94248	0.00325599	0.0125211	EVC2
ENSG00000157426	217.827	0.629161	0.179979	3.49574	0.000472751	0.00233653	AASDH
ENSG00000189007	151.988	0.874798	0.204327	4.28137	1.85748e-05	0.000133224	ADAT2
ENSG00000146243	121.548	0.624565	0.223787	2.79089	0.00525631	0.0189612	IRAK1BP1
ENSG00000197261	232.746	0.866351	0.184554	4.69431	2.67512e-06	2.2908e-05	C6orf141
ENSG00000197362	65.8063	0.655203	0.270132	2.42549	0.0152876	0.0472866	ZNF786
ENSG00000180938	26.1963	1.38666	0.333657	4.15593	3.23969e-05	0.000218029	ZNF572
ENSG00000188343	391.014	0.636632	0.181484	3.50792	0.000451627	0.00224619	FAM92A1
ENSG00000147576	11.7752	1.11335	0.335074	3.3227	0.000891514	0.00408508	ADHFE1
ENSG00000155621	196.902	0.619012	0.190757	3.24502	0.00117442	0.00515859	C9orf85
ENSG00000118260	892.709	0.624556	0.123239	5.06785	4.02338e-07	4.05979e-06	CREB1
ENSG00000184675	28.7005	1.02078	0.324065	3.14991	0.0016332	0.00688476	AMER1
ENSG00000101331	51.6443	1.15842	0.306056	3.78498	0.000153721	0.000871715	CCM2L
ENSG00000153914	1637.17	0.729306	0.120814	6.03661	1.57387e-09	2.25749e-08	SREK1
ENSG00000165338	234.242	0.677305	0.175336	3.86289	0.000112053	0.000657638	HECTD2
ENSG00000077458	364.64	0.752177	0.154518	4.86789	1.12798e-06	1.03684e-05	FAM76B
ENSG00000152404	361.554	1.04131	0.150919	6.89978	5.20848e-12	1.02671e-10	CWF19L2
ENSG00000166689	9.58257	0.950294	0.326799	2.90788	0.00363882	0.0138181	PLEKHA7
ENSG00000139174	654.679	0.655206	0.126077	5.19688	2.02664e-07	2.1651e-06	PRICKLE1
ENSG00000179195	511.43	0.813899	0.16167	5.03433	4.79511e-07	4.7661e-06	ZNF664
ENSG00000100629	81.4201	1.01234	0.254782	3.97335	7.0869e-05	0.000438021	CEP128
ENSG00000137871	817.322	0.952125	0.115377	8.25228	1.55406e-16	4.88505e-15	LOC145783
ENSG00000140511	77.3717	2.44781	0.282	8.68017	3.95161e-18	1.45117e-16	HAPLN3
ENSG00000184939	457.078	0.599666	0.142891	4.19666	2.70878e-05	0.000185903	ZFP90
ENSG00000159753	5.36547	0.856193	0.290872	2.94354	0.00324483	0.0124896	CARMIL2
ENSG00000197162	168.251	0.866634	0.200409	4.32433	1.52994e-05	0.000111406	ZNF785
ENSG00000101138	469.297	0.741319	0.144699	5.12316	3.0045e-07	3.12031e-06	CSTF1
ENSG00000197050	110.817	0.782794	0.228456	3.42645	0.000611524	0.00291945	ZNF420
ENSG00000186300	139.733	0.719991	0.216859	3.32009	0.000899896	0.00411608	ZNF555
ENSG00000171827	243.76	0.591797	0.183988	3.2165	0.00129766	0.00563351	ZNF570
ENSG00000142961	108.463	0.996936	0.23536	4.23578	2.27755e-05	0.000159314	MOB3C
ENSG00000175087	143.93	0.638871	0.206831	3.08885	0.00200935	0.00824075	PDIK1L
ENSG00000169607	176.812	0.614913	0.197228	3.11778	0.00182219	0.0075666	CKAP2L
ENSG00000196659	75.7813	1.07162	0.269669	3.97381	7.07311e-05	0.000437527	TTC30B
ENSG00000198885	33.1343	1.20754	0.318604	3.79012	0.000150577	0.00085579	ITPRIPL1
ENSG00000138439	51.043	0.703887	0.291576	2.41408	0.0157751	0.0484413	FAM117B
ENSG00000213160	252.943	1.47471	0.177296	8.31779	8.96222e-17	2.86435e-15	KLHL23
ENSG00000163535	388.006	0.757461	0.150446	5.03477	4.78433e-07	4.75848e-06	SGO2
ENSG00000144199	16.3052	1.14702	0.337841	3.39514	0.000685933	0.00323526	FAHD2B
ENSG00000196151	46.1854	0.788313	0.3001	2.62684	0.0086183	0.0291158	WDSUB1
ENSG00000129810	64.2776	0.878711	0.270318	3.25065	0.00115141	0.00506625	SGO1
ENSG00000091986	493.73	1.40045	0.160983	8.69933	3.33844e-18	1.2379e-16	CCDC80
ENSG00000164463	448.55	0.983751	0.150221	6.54868	5.80484e-11	1.00204e-09	CREBRF
ENSG00000164221	494.016	0.766175	0.161454	4.74546	2.08032e-06	1.82126e-05	CCDC112
ENSG00000186314	118.52	0.589788	0.228918	2.57642	0.00998287	0.0330821	PRELID2
ENSG00000168566	338.6	0.660718	0.154834	4.26726	1.97884e-05	0.000140739	SNRNP48
ENSG00000153721	236.953	1.22545	0.177425	6.90685	4.95545e-12	9.81899e-11	CNKSR3
ENSG00000213204	10.8775	0.838288	0.333871	2.51082	0.0120453	0.0387238	CFAP206
ENSG00000164603	208.1	0.596466	0.202022	2.95248	0.00315228	0.0121917	BMT2
ENSG00000126016	9.20001	0.789764	0.328634	2.40317	0.0162536	0.04962	AMOT
ENSG00000171115	2454.53	2.29888	0.121326	18.948	4.58879e-80	2.19072e-77	GIMAP8
ENSG00000171320	178.762	0.929924	0.193952	4.79462	1.62986e-06	1.45866e-05	ESCO2
ENSG00000168672	459.929	1.13981	0.14034	8.12178	4.59378e-16	1.38969e-14	FAM84B
ENSG00000180190	68.8739	0.924387	0.268795	3.43901	0.000583856	0.00280755	TDRP
ENSG00000155158	117.781	0.723714	0.233853	3.09474	0.00196985	0.00809398	TTC39B
ENSG00000183354	465.331	0.790348	0.14103	5.60413	2.09305e-08	2.58702e-07	KIAA2026
ENSG00000156500	24.2568	0.913524	0.332745	2.74541	0.00604349	0.0214115	FAM122C
ENSG00000276644	85.5952	0.589869	0.244939	2.40823	0.0160301	0.0491159	DACH1
ENSG00000176438	468.618	1.28018	0.151365	8.45758	2.72973e-17	9.20576e-16	SYNE3
ENSG00000176435	6493.08	1.22645	0.096731	12.679	7.7349e-37	8.68868e-35	CLEC14A
ENSG00000175322	25.7553	0.818805	0.328907	2.48947	0.0127933	0.0407513	ZNF519
ENSG00000166845	322.43	0.740172	0.170496	4.3413	1.41642e-05	0.000103882	C18orf54
ENSG00000251369	77.5832	0.733503	0.261714	2.80269	0.00506778	0.0183548	ZNF550
ENSG00000178150	17.8603	0.967525	0.33841	2.85904	0.0042493	0.0157756	ZNF114
ENSG00000189042	137.641	0.811754	0.216487	3.74967	0.000177069	0.000986538	ZNF567
ENSG00000188283	145.234	0.613105	0.208024	2.94728	0.00320581	0.0123737	ZNF383
ENSG00000197020	109.844	0.655822	0.241912	2.711	0.00670806	0.023397	ZNF100
ENSG00000159640	247.285	2.2126	0.193313	11.4457	2.47156e-30	2.03e-28	ACE
ENSG00000156876	117.306	0.656853	0.236242	2.78043	0.00542875	0.0194866	SASS6
ENSG00000198768	4.606	0.724701	0.28239	2.56631	0.0102787	0.0339225	APCDD1L
ENSG00000163006	148.125	0.683665	0.211881	3.22664	0.00125251	0.00547049	CCDC138
ENSG00000163637	167.492	0.895998	0.201543	4.44569	8.76094e-06	6.68536e-05	PRICKLE2
ENSG00000145375	388.969	0.689813	0.144375	4.77792	1.7712e-06	1.56862e-05	SPATA5
ENSG00000181004	122.43	0.804214	0.225337	3.56894	0.000358434	0.00183444	BBS12
ENSG00000172795	1385.28	0.826379	0.104901	7.87768	3.33521e-15	9.38344e-14	DCP2
ENSG00000178175	35.2791	0.834053	0.325247	2.56437	0.0103363	0.034098	ZNF366
ENSG00000253276	1106.95	0.598529	0.116839	5.12267	3.01238e-07	3.12424e-06	CCDC71L
ENSG00000179144	852.206	3.06457	0.169319	18.0994	3.22298e-73	1.20091e-70	GIMAP7
ENSG00000181444	31.0833	1.63976	0.324377	5.05512	4.30117e-07	4.31728e-06	ZNF467
ENSG00000100473	17.7011	1.04334	0.337905	3.08769	0.00201721	0.00826857	COCH
ENSG00000228623	6.35399	0.888802	0.301515	2.94778	0.00320062	0.0123568	ZNF883
ENSG00000204161	109.056	0.619589	0.255196	2.42789	0.015187	0.047042	C10orf128
ENSG00000213203	317.28	1.68106	0.176182	9.54163	1.40607e-21	6.73369e-20	GIMAP1
ENSG00000203326	125.111	0.666508	0.229242	2.90745	0.00364394	0.013831	ZNF525
ENSG00000196705	229.594	0.750922	0.175845	4.27036	1.9516e-05	0.000139321	ZNF431
ENSG00000138346	203.826	0.608814	0.190466	3.19645	0.00139132	0.00598278	DNA2
ENSG00000119772	358.953	1.03502	0.15616	6.62796	3.40367e-11	6.08161e-10	DNMT3A
ENSG00000088305	50.5017	1.05587	0.293091	3.60255	0.000315114	0.00163965	DNMT3B
ENSG00000197635	295.527	1.73336	0.190008	9.12252	7.33944e-20	3.14075e-18	DPP4
ENSG00000188641	478.141	0.645984	0.142056	4.54737	5.43193e-06	4.33523e-05	DPYD
ENSG00000113657	2113.47	0.714484	0.0955596	7.47684	7.6129e-14	1.87584e-12	DPYSL3
ENSG00000134755	2.91311	0.637636	0.220933	2.88611	0.00390038	0.0146945	DSC2
ENSG00000134762	4.45507	0.796823	0.273777	2.91048	0.00360872	0.013714	DSC3
ENSG00000134757	3.92458	0.783447	0.247358	3.16726	0.0015388	0.00653734	DSG3
ENSG00000157514	300.619	1.58702	0.178139	8.90884	5.15678e-19	2.04624e-17	TSC22D3
ENSG00000096696	6.45143	0.99688	0.296327	3.36413	0.000767867	0.00356773	DSP
ENSG00000120875	1227.98	0.830147	0.114702	7.23743	4.57269e-13	1.03186e-11	DUSP4
ENSG00000133740	79.4634	1.34161	0.265691	5.0495	4.4297e-07	4.42593e-06	E2F5
ENSG00000104823	46.9028	1.07284	0.295291	3.63314	0.00027999	0.00147599	ECH1
ENSG00000136160	85.5812	1.00733	0.26011	3.87271	0.000107634	0.000633895	EDNRB
ENSG00000111752	54.2915	1.15482	0.292609	3.94664	7.92561e-05	0.000483931	PHC1
ENSG00000169242	362.429	0.933386	0.159081	5.86738	4.42739e-09	5.93309e-08	EFNA1
ENSG00000125266	818.14	1.10992	0.120179	9.23558	2.56895e-20	1.1509e-18	EFNB2
ENSG00000106546	1437.18	1.40269	0.11282	12.4331	1.72834e-35	1.8336e-33	AHR
ENSG00000151065	99.8288	0.930124	0.253115	3.6747	0.000238128	0.00128682	DCP1B
ENSG00000129467	428.171	0.642821	0.142698	4.50478	6.64423e-06	5.208e-05	ADCY4
ENSG00000063046	8583.75	0.736152	0.0829836	8.87105	7.2457e-19	2.8529e-17	EIF4B
ENSG00000109381	450.571	0.82156	0.142503	5.76521	8.15539e-09	1.05317e-07	ELF2
ENSG00000111145	955.754	2.46349	0.123853	19.8905	4.92181e-88	2.78483e-85	ELK3
ENSG00000175874	101.105	0.667494	0.247376	2.69829	0.00696958	0.0242097	CREG2
ENSG00000158711	767.312	1.09687	0.127909	8.57543	9.87211e-18	3.48305e-16	ELK4
ENSG00000169621	114.01	1.07546	0.232169	4.63223	3.61746e-06	3.0133e-05	APLF
ENSG00000049540	3.01677	0.763968	0.239904	3.18447	0.0014502	0.00619366	ELN
ENSG00000168301	55.4015	0.714164	0.290446	2.45885	0.0139381	0.0437897	KCTD6
ENSG00000169379	164.44	0.825962	0.209325	3.94584	7.95208e-05	0.000484772	ARL13B
ENSG00000154240	452.94	1.07405	0.164668	6.52249	6.91505e-11	1.17249e-09	CEP112
ENSG00000159314	213.838	0.741403	0.193987	3.82192	0.000132415	0.000764513	ARHGAP27
ENSG00000213853	85.7809	2.28226	0.262706	8.6875	3.705e-18	1.36389e-16	EMP2
ENSG00000112297	744.45	1.91715	0.125575	15.267	1.26925e-52	2.65621e-50	AIM1
ENSG00000183323	116.751	1.53206	0.23447	6.53412	6.39854e-11	1.09586e-09	CCDC125
ENSG00000111674	46.0007	0.741699	0.29849	2.48483	0.0129612	0.0412175	ENO2
ENSG00000164989	47.3988	0.836723	0.297916	2.80859	0.00497596	0.0180914	CCDC171
ENSG00000116016	2915.5	1.12056	0.104337	10.7399	6.61452e-27	4.37446e-25	EPAS1
ENSG00000165359	93.5875	0.964353	0.244035	3.9517	7.75983e-05	0.000474757	INTS6L
ENSG00000173275	286.107	0.848461	0.163338	5.19452	2.05247e-07	2.18964e-06	ZNF449
ENSG00000151491	329.017	1.0797	0.153926	7.0144	2.30933e-12	4.78693e-11	EPS8
ENSG00000175595	305.781	0.664785	0.163284	4.07135	4.67412e-05	0.000302442	ERCC4
ENSG00000134899	217.907	0.602194	0.195126	3.08617	0.0020275	0.00829884	ERCC5
ENSG00000006468	256.059	0.98195	0.172317	5.6985	1.20868e-08	1.52603e-07	ETV1
ENSG00000108799	198.882	0.614879	0.183543	3.35006	0.000807937	0.00373686	EZH1
ENSG00000106462	202.37	0.754075	0.185901	4.05633	4.98494e-05	0.000320248	EZH2
ENSG00000170323	2655.2	0.639461	0.106328	6.01405	1.80948e-09	2.57628e-08	FABP4
ENSG00000171634	1097.83	0.86891	0.108653	7.99712	1.27367e-15	3.73472e-14	BPTF
ENSG00000165424	75.8008	1.00974	0.257838	3.91618	8.99622e-05	0.000541723	ZCCHC24
ENSG00000163520	5.74335	1.07989	0.293431	3.68022	0.000233036	0.001262	FBLN2
ENSG00000167992	24.3961	1.17124	0.332484	3.5227	0.000427175	0.00214317	VWCE
ENSG00000221909	105.061	0.673509	0.244066	2.75954	0.00578834	0.0206368	FAM200A
ENSG00000164651	26.4981	1.57415	0.332099	4.74001	2.13703e-06	1.86025e-05	SP8
ENSG00000005108	799.016	1.24604	0.116338	10.7105	9.08727e-27	5.93274e-25	THSD7A
ENSG00000180354	219.439	1.02399	0.188831	5.42279	5.86743e-08	6.71436e-07	MTURN
ENSG00000187257	400.111	0.614692	0.145744	4.21762	2.46893e-05	0.000170592	RSBN1L
ENSG00000165626	171.629	0.839421	0.201747	4.16075	3.17202e-05	0.000214231	BEND7
ENSG00000138685	627.846	2.41708	0.15656	15.4387	8.98523e-54	1.98938e-51	FGF2
ENSG00000108349	633.591	0.597703	0.135434	4.41326	1.01827e-05	7.69725e-05	CASC3
ENSG00000143033	629.51	0.595317	0.147935	4.02417	5.71767e-05	0.000360946	MTF2
ENSG00000135315	484.147	1.51273	0.153863	9.83167	8.22421e-23	4.30278e-21	CEP162
ENSG00000198740	169.201	0.617666	0.205082	3.0118	0.00259707	0.0102919	ZNF652
ENSG00000082438	162.663	0.762903	0.198784	3.83786	0.000124113	0.000720684	COBLL1
ENSG00000071246	924.511	0.999488	0.146623	6.8167	9.31558e-12	1.79463e-10	VASH1
ENSG00000168813	383.778	0.62945	0.147451	4.26886	1.96473e-05	0.000139931	ZNF507
ENSG00000107890	864.772	1.0527	0.134453	7.82949	4.89851e-15	1.35325e-13	ANKRD26
ENSG00000081386	328.609	0.718633	0.164732	4.36244	1.28617e-05	9.51058e-05	ZNF510
ENSG00000096060	1039.68	1.30907	0.111195	11.7728	5.38911e-32	4.73157e-30	FKBP5
ENSG00000018189	582.273	0.657025	0.136723	4.80553	1.54344e-06	1.38619e-05	RUFY3
ENSG00000132640	393.781	0.777095	0.151616	5.12543	2.96861e-07	3.08723e-06	BTBD3
ENSG00000138722	46808.9	1.29904	0.0985374	13.1833	1.09554e-39	1.37185e-37	MMRN1
ENSG00000054598	103.136	1.71111	0.244767	6.99078	2.73361e-12	5.57562e-11	FOXC1
ENSG00000101004	186.344	0.799647	0.196355	4.07246	4.65197e-05	0.000301264	NINL
ENSG00000103995	254.888	0.982559	0.176858	5.55564	2.76589e-08	3.33237e-07	CEP152
ENSG00000085831	24.5644	2.01932	0.334503	6.03677	1.57232e-09	2.25749e-08	TTC39A
ENSG00000188994	939.93	0.767856	0.116491	6.59154	4.35294e-11	7.64366e-10	ZNF292
ENSG00000083642	920.095	0.934688	0.117035	7.98643	1.38902e-15	4.05738e-14	PDS5B
ENSG00000187239	363.308	1.11006	0.153738	7.22051	5.17937e-13	1.15849e-11	FNBP1
ENSG00000149218	969.17	0.645215	0.11727	5.50195	3.75603e-08	4.44468e-07	ENDOD1
ENSG00000144712	27.5892	1.17036	0.329009	3.55723	0.000374789	0.0019056	CAND2
ENSG00000150907	507.157	1.12925	0.133833	8.43776	3.23481e-17	1.07665e-15	FOXO1
ENSG00000102935	8.23786	1.37502	0.31029	4.4314	9.3625e-06	7.11243e-05	ZNF423
ENSG00000123200	729.623	0.720117	0.146653	4.91033	9.0922e-07	8.48513e-06	ZC3H13
ENSG00000155111	212.634	0.623134	0.19063	3.26881	0.00107999	0.00479485	CDK19
ENSG00000198718	532.627	0.609867	0.134802	4.52418	6.06309e-06	4.78192e-05	FAM179B
ENSG00000151702	1921.85	1.32282	0.102069	12.96	2.06203e-38	2.48044e-36	FLI1
ENSG00000152642	487.174	0.66566	0.141791	4.69466	2.67047e-06	2.2881e-05	GPD1L
ENSG00000011523	544.08	1.76035	0.145296	12.1156	8.73426e-34	8.49893e-32	CEP68
ENSG00000137573	101.329	3.43746	0.266578	12.8948	4.81809e-38	5.66199e-36	SULF1
ENSG00000054654	869.014	2.49074	0.122217	20.3796	2.53879e-92	1.61604e-89	SYNE2
ENSG00000197969	1500	0.605612	0.104477	5.7966	6.76747e-09	8.91943e-08	VPS13A
ENSG00000037280	567.71	1.41367	0.140053	10.0938	5.88369e-24	3.26855e-22	FLT4
ENSG00000101745	862.169	0.889304	0.129811	6.85075	7.3464e-12	1.42788e-10	ANKRD12
ENSG00000171735	157.076	0.862082	0.2316	3.72229	0.000197422	0.00108646	CAMTA1
ENSG00000177613	690.414	0.61321	0.139068	4.40942	1.03647e-05	7.81545e-05	CSTF2T
ENSG00000069712	90.5874	0.606312	0.251137	2.41427	0.0157668	0.0484354	KIAA1107
ENSG00000064999	372.986	1.10942	0.15545	7.13682	9.5512e-13	2.07854e-11	ANKS1A
ENSG00000115504	276.638	0.706343	0.180565	3.91186	9.15897e-05	0.000550066	EHBP1
ENSG00000134744	361.269	0.907099	0.162519	5.58148	2.38484e-08	2.91465e-07	ZCCHC11
ENSG00000100154	267.065	0.632641	0.176387	3.58667	0.000334934	0.00172972	TTC28
ENSG00000101596	1794.3	0.756326	0.107106	7.06149	1.64732e-12	3.49375e-11	SMCHD1
ENSG00000088387	3664.86	0.646538	0.086274	7.494	6.68052e-14	1.65948e-12	DOCK9
ENSG00000249115	92.7883	0.821168	0.249332	3.29348	0.000989568	0.00445816	HAUS5
ENSG00000109920	783.903	0.670006	0.12169	5.50585	3.67383e-08	4.35754e-07	FNBP4
ENSG00000124006	49.6741	0.779168	0.289966	2.6871	0.0072076	0.0249344	OBSL1
ENSG00000164542	40.7121	0.783949	0.304672	2.57309	0.0100794	0.0333513	KIAA0895
ENSG00000088808	126.54	0.692562	0.219166	3.15998	0.00157779	0.00668252	PPP1R13B
ENSG00000111077	241.069	0.724218	0.184401	3.92741	8.5864e-05	0.000519503	TNS2
ENSG00000113593	569.28	0.779438	0.132393	5.8873	3.92561e-09	5.31192e-08	PPWD1
ENSG00000124523	180.539	0.791399	0.19528	4.05263	5.06455e-05	0.00032444	SIRT5
ENSG00000169946	96.8669	0.819315	0.248169	3.30144	0.000961886	0.00435658	ZFPM2
ENSG00000092068	7.87981	0.788773	0.321034	2.45697	0.0140113	0.0439528	SLC7A8
ENSG00000136859	195.604	0.746735	0.193219	3.86471	0.000111223	0.000653267	ANGPTL2
ENSG00000154262	2233.73	1.25981	0.0921874	13.6658	1.62548e-42	2.34268e-40	ABCA6
ENSG00000154265	765.874	0.846485	0.126549	6.68898	2.24726e-11	4.09193e-10	ABCA5
ENSG00000164683	34.7586	1.16399	0.31893	3.64966	0.000262585	0.00139479	HEY1
ENSG00000118482	1598.89	0.917963	0.116236	7.89739	2.8481e-15	8.0575e-14	PHF3
ENSG00000164808	368.326	0.670352	0.157021	4.26919	1.96181e-05	0.000139853	SPIDR
ENSG00000156650	178.719	0.939165	0.199735	4.70205	2.57561e-06	2.2093e-05	KAT6B
ENSG00000113761	215.946	0.623851	0.195171	3.19642	0.00139143	0.00598278	ZNF346
ENSG00000145687	123.981	0.821355	0.220443	3.72593	0.000194595	0.00107284	SSBP2
ENSG00000011454	430.734	0.698885	0.153335	4.55789	5.16704e-06	4.14802e-05	RABGAP1
ENSG00000144339	10.1189	0.873876	0.324819	2.69035	0.00713772	0.0247263	TMEFF2
ENSG00000184792	47.0079	0.785196	0.303737	2.58512	0.00973463	0.0323366	OSBP2
ENSG00000090889	219.568	0.921099	0.181021	5.08835	3.61185e-07	3.6712e-06	KIF4A
ENSG00000171467	187.891	0.872713	0.192001	4.54535	5.48443e-06	4.37066e-05	ZNF318
ENSG00000138767	711.385	0.594915	0.123961	4.7992	1.59302e-06	1.4282e-05	CNOT6L
ENSG00000258484	67.8297	0.885175	0.277369	3.19133	0.00141622	0.00606207	SPESP1
ENSG00000109536	661.059	0.653213	0.154409	4.2304	2.33275e-05	0.000162284	FRG1
ENSG00000164327	1461.86	0.748049	0.110503	6.76952	1.2921e-11	2.43096e-10	RICTOR
ENSG00000152133	328.888	0.623767	0.174739	3.56971	0.000357373	0.00182996	GPATCH11
ENSG00000177842	56.5182	1.09835	0.277761	3.95429	7.67613e-05	0.000470579	ZNF620
ENSG00000180071	9.97036	0.801084	0.329088	2.43426	0.0149224	0.0463769	ANKRD18A
ENSG00000184465	318.368	1.21813	0.164627	7.3993	1.36903e-13	3.28847e-12	WDR27
ENSG00000165288	369.481	0.941968	0.15705	5.9979	1.99885e-09	2.83007e-08	BRWD3
ENSG00000236859	39.4932	0.779895	0.308583	2.52734	0.011493	0.0372542	NIFK-AS1
ENSG00000137700	62.1769	1.22302	0.2836	4.31249	1.61425e-05	0.000117098	SLC37A4
ENSG00000178177	373.408	0.872467	0.162588	5.36611	8.04519e-08	9.03724e-07	LCORL
ENSG00000204681	98.7026	0.695534	0.248016	2.8044	0.0050411	0.0182625	GABBR1
ENSG00000166046	197.131	1.12849	0.195942	5.7593	8.44624e-09	1.08889e-07	TCP11L2
ENSG00000137393	2774.54	0.774052	0.104198	7.42866	1.09702e-13	2.66018e-12	RNF144B
ENSG00000184005	1251.43	1.09888	0.12077	9.09893	9.12258e-20	3.87127e-18	ST6GALNAC3
ENSG00000167257	135.877	0.765664	0.216558	3.5356	0.000406847	0.00204994	RNF214
ENSG00000146414	496.259	0.63559	0.13409	4.74003	2.13691e-06	1.86025e-05	SHPRH
ENSG00000115271	128.223	0.885144	0.239191	3.70058	0.000215107	0.00117448	GCA
ENSG00000185432	503.539	3.79069	0.175598	21.5874	2.36109e-103	2.12179e-100	METTL7A
ENSG00000164663	56.4416	0.699566	0.277865	2.51765	0.0118142	0.0381092	USP49
ENSG00000128513	357.622	0.684213	0.163022	4.19706	2.70405e-05	0.000185662	POT1
ENSG00000170011	500.522	2.36907	0.141357	16.7595	4.82814e-63	1.36592e-60	MYRIP
ENSG00000198795	1059.94	0.99623	0.116726	8.53479	1.4041e-17	4.85305e-16	ZNF521
ENSG00000066279	1389.71	1.01481	0.120794	8.40118	4.42004e-17	1.44903e-15	ASPM
ENSG00000038219	1213.04	0.845217	0.126168	6.69913	2.09664e-11	3.83138e-10	BOD1L1
ENSG00000018408	1667.97	0.752476	0.122444	6.14547	7.97253e-10	1.19408e-08	WWTR1
ENSG00000117614	1282.73	0.803508	0.145473	5.52341	3.32475e-08	3.96195e-07	SYF2
ENSG00000132424	1625.16	1.01239	0.11031	9.17768	4.4046e-20	1.93917e-18	PNISR
ENSG00000020181	325.3	2.38999	0.166788	14.3295	1.43088e-46	2.54181e-44	ADGRA2
ENSG00000157617	834.044	0.709718	0.119298	5.94913	2.69568e-09	3.75405e-08	C2CD2
ENSG00000162804	173.545	0.848535	0.199796	4.24701	2.16641e-05	0.000152307	SNED1
ENSG00000151461	1185.8	0.662604	0.119597	5.54031	3.01941e-08	3.62638e-07	UPF2
ENSG00000197555	192.803	0.594905	0.183982	3.2335	0.00122282	0.0053512	SIPA1L1
ENSG00000152217	28.1009	2.38858	0.330449	7.22829	4.89105e-13	1.09722e-11	SETBP1
ENSG00000157500	1274.31	0.730852	0.117428	6.22384	4.85121e-10	7.44843e-09	APPL1
ENSG00000257103	1609.61	0.635092	0.101226	6.27398	3.51928e-10	5.45827e-09	LSM14A
ENSG00000109046	5554.4	1.87688	0.106794	17.5748	3.84085e-69	1.24844e-66	WSB1
ENSG00000274349	78.9116	0.883465	0.292526	3.02012	0.00252673	0.0100497	ZNF658
ENSG00000137507	699.336	1.13007	0.124086	9.10709	8.46175e-20	3.60084e-18	LRRC32
ENSG00000066735	35.6933	1.44014	0.32312	4.45698	8.31214e-06	6.38114e-05	KIF26A
ENSG00000106560	775.051	0.774499	0.156698	4.94261	7.70823e-07	7.34156e-06	GIMAP2
ENSG00000157214	61.6213	1.57123	0.27217	5.77296	7.78896e-09	1.01012e-07	STEAP2
ENSG00000154217	130.501	1.40842	0.221772	6.35077	2.14241e-10	3.41289e-09	PITPNC1
ENSG00000092621	104.033	1.17131	0.234351	4.99812	5.78933e-07	5.6731e-06	PHGDH
ENSG00000118564	1873.57	0.633857	0.113118	5.6035	2.10067e-08	2.59224e-07	FBXL5
ENSG00000179348	187.531	0.725765	0.201961	3.59359	0.000326152	0.00168845	GATA2
ENSG00000146021	345.4	2.31962	0.166391	13.9408	3.57927e-44	5.69589e-42	KLHL3
ENSG00000107485	34.1653	0.798767	0.315602	2.53093	0.011376	0.0369217	GATA3
ENSG00000154040	46.5916	0.8159	0.299281	2.7262	0.00640676	0.0224796	CABYR
ENSG00000112029	221.795	0.708363	0.186828	3.79153	0.000149723	0.000851886	FBXO5
ENSG00000151876	117.203	0.799986	0.230651	3.46838	0.000523607	0.00255156	FBXO4
ENSG00000154027	74.6012	1.04531	0.263832	3.96204	7.43121e-05	0.00045648	AK5
ENSG00000146729	794.906	0.703909	0.122122	5.764	8.21411e-09	1.05986e-07	GBAS
ENSG00000106852	148.611	1.04704	0.218668	4.78825	1.68242e-06	1.49955e-05	LHX6
ENSG00000072135	47.2631	0.878397	0.297553	2.95207	0.00315652	0.0122051	PTPN18
ENSG00000187210	439.91	1.16559	0.147349	7.91041	2.5655e-15	7.31216e-14	GCNT1
ENSG00000102786	916.441	0.587258	0.113241	5.18591	2.14965e-07	2.28215e-06	INTS6
ENSG00000100575	184.075	0.589519	0.192688	3.05945	0.00221741	0.00898551	TIMM9
ENSG00000091844	124.737	0.628712	0.251648	2.49838	0.0124764	0.0398999	RGS17
ENSG00000136108	840.938	0.939277	0.124033	7.57278	3.65308e-14	9.30136e-13	CKAP2
ENSG00000204136	37.967	1.71614	0.326132	5.2621	1.42422e-07	1.5486e-06	GGTA1P
ENSG00000200169	54.9669	0.772837	0.285481	2.70714	0.00678659	0.0236332	RNU5D-1
ENSG00000099998	167.239	1.81678	0.213496	8.50969	1.74394e-17	6.00048e-16	GGT5
ENSG00000164647	459.852	1.23439	0.160368	7.69718	1.39097e-14	3.66377e-13	STEAP1
ENSG00000178814	10.8617	0.896687	0.324376	2.76435	0.00570368	0.0203539	OPLAH
ENSG00000172915	242.436	0.72997	0.174605	4.18068	2.90636e-05	0.000198128	NBEA
ENSG00000267508	73.7836	0.692727	0.264009	2.62388	0.00869354	0.0293181	ZNF285
ENSG00000070756	4933.16	0.67206	0.0933419	7.19998	6.02222e-13	1.33335e-11	PABPC1
ENSG00000105821	616.47	0.656442	0.14842	4.42286	9.74039e-06	7.38847e-05	DNAJC2
ENSG00000187513	10.9569	1.15589	0.330762	3.49464	0.000474697	0.00234311	GJA4
ENSG00000265107	22.6502	1.86696	0.337087	5.53853	3.05029e-08	3.66059e-07	GJA5
ENSG00000119684	486.632	0.586524	0.139153	4.21497	2.49816e-05	0.000172222	MLH3
ENSG00000078081	30.3816	1.57797	0.321676	4.90545	9.32151e-07	8.68322e-06	LAMP3
ENSG00000114861	975.084	1.25279	0.111424	11.2434	2.49499e-29	1.91537e-27	FOXP1
ENSG00000136305	20.9683	1.28804	0.336685	3.82566	0.000130422	0.000753859	CIDEB
ENSG00000160111	40.2579	1.15088	0.311457	3.69514	0.000219762	0.00119732	CPAMD8
ENSG00000198075	41.7309	1.34191	0.306198	4.3825	1.17325e-05	8.74753e-05	SULT1C4
ENSG00000130768	13.6621	1.43543	0.334586	4.29017	1.7854e-05	0.000128476	SMPDL3B
ENSG00000078053	12.9668	1.04502	0.334851	3.12085	0.0018033	0.00750041	AMPH
ENSG00000178445	112.799	0.793099	0.235164	3.37254	0.000744781	0.00347739	GLDC
ENSG00000075292	3070.26	0.606859	0.102105	5.94346	2.79071e-09	3.87226e-08	ZNF638
ENSG00000106571	45.8366	0.868558	0.295858	2.93572	0.00332773	0.0127765	GLI3
ENSG00000143924	751.709	0.693171	0.12823	5.40568	6.45634e-08	7.33334e-07	EML4
ENSG00000145020	38.7788	0.808689	0.30745	2.63031	0.00853063	0.0288452	AMT
ENSG00000112699	68.4894	0.905636	0.274828	3.29528	0.00098323	0.00443615	GMDS
ENSG00000136935	336.629	0.603275	0.154061	3.91582	9.00967e-05	0.00054232	GOLGA1
ENSG00000173230	3844.25	0.608669	0.093309	6.52316	6.88426e-11	1.1691e-09	GOLGB1
ENSG00000139323	318.682	0.813595	0.164896	4.93398	8.05704e-07	7.63569e-06	POC1B
ENSG00000130600	5.6949	0.948668	0.28601	3.31691	0.0009102	0.0041545	H19
ENSG00000177685	43.5574	0.792297	0.312659	2.53406	0.0112749	0.0366794	CRACR2B
ENSG00000139508	323.304	1.80916	0.175905	10.2849	8.24511e-25	4.90119e-23	SLC46A3
ENSG00000166450	180.423	1.76106	0.200493	8.78365	1.58258e-18	6.0594e-17	PRTG
ENSG00000180229	141.012	1.16951	0.208893	5.59859	2.16104e-08	2.65814e-07	HERC2P3
ENSG00000186665	271.261	1.54858	0.172683	8.96774	3.02663e-19	1.22322e-17	C17orf58
ENSG00000154874	141.914	1.00826	0.209586	4.81073	1.50381e-06	1.35859e-05	CCDC144B
ENSG00000197619	110.66	0.955798	0.222937	4.28729	1.80864e-05	0.000129965	ZNF615
ENSG00000011454	430.734	0.698885	0.153335	4.55789	5.16704e-06	4.14802e-05	GPR21
ENSG00000196268	75.2314	1.26619	0.267724	4.72947	2.25105e-06	1.95061e-05	ZNF493
ENSG00000162664	359.805	0.705908	0.149298	4.72817	2.26549e-06	1.9609e-05	ZNF326
ENSG00000144395	52.6057	0.870225	0.288337	3.01808	0.00254382	0.0101098	CCDC150
ENSG00000198719	26.8378	1.5411	0.331361	4.65081	3.30628e-06	2.78139e-05	DLL1
ENSG00000177873	62.5871	0.768548	0.280009	2.74472	0.0060562	0.0214367	ZNF619
ENSG00000180376	284.973	1.14512	0.176539	6.48651	8.78452e-11	1.47961e-09	CCDC66
ENSG00000144792	12.4025	1.20543	0.335063	3.59763	0.000321131	0.00166641	ZNF660
ENSG00000183137	324.123	0.611268	0.162976	3.75067	0.000176362	0.000982954	CEP57L1
ENSG00000029534	8.04101	0.75935	0.313474	2.42237	0.0154195	0.0475858	ANK1
ENSG00000156509	8.50459	0.856191	0.322599	2.65405	0.00795328	0.0271332	FBXO43
ENSG00000126882	390.638	1.93752	0.158604	12.2161	2.54941e-34	2.56233e-32	FAM78A
ENSG00000183814	177.416	0.662743	0.198868	3.33257	0.000860472	0.00395827	LIN9
ENSG00000211445	8.85263	0.861445	0.325583	2.64585	0.00814853	0.027725	GPX3
ENSG00000116157	83.875	0.828777	0.248794	3.33118	0.000864786	0.00397573	GPX7
ENSG00000106070	1331.23	0.609535	0.108512	5.61721	1.94061e-08	2.4103e-07	GRB10
ENSG00000071575	200.897	0.68975	0.18426	3.74336	0.000181576	0.00100761	TRIB2
ENSG00000182919	232.961	0.7752	0.179182	4.32632	1.51622e-05	0.000110459	C11orf54
ENSG00000122970	324.57	0.758046	0.159748	4.74526	2.08239e-06	1.82203e-05	IFT81
ENSG00000163884	17.056	1.61983	0.338126	4.79062	1.6627e-06	1.48319e-05	KLF15
ENSG00000156802	531.407	0.710629	0.141405	5.02548	5.02173e-07	4.97838e-06	ATAD2
ENSG00000196323	410.015	0.87823	0.147178	5.96713	2.41467e-09	3.38741e-08	ZBTB44
ENSG00000181555	685.063	0.651733	0.130755	4.9844	6.21557e-07	6.05969e-06	SETD2
ENSG00000133773	655.049	0.681826	0.139479	4.88839	1.01663e-06	9.41279e-06	CCDC59
ENSG00000077152	155.859	0.636465	0.206564	3.08121	0.00206164	0.00842808	UBE2T
ENSG00000119862	69.0005	1.05978	0.276266	3.83609	0.00012501	0.000724774	LGALSL
ENSG00000134184	34.8664	0.927233	0.317553	2.91993	0.00350106	0.0133681	GSTM1
ENSG00000213366	25.1978	1.53842	0.331172	4.64539	3.39442e-06	2.84926e-05	GSTM2
ENSG00000116062	1105.87	0.678183	0.111427	6.08637	1.15501e-09	1.69501e-08	MSH6
ENSG00000165912	99.4897	0.635673	0.241774	2.62921	0.00855839	0.0289262	PACSIN3
ENSG00000100027	78.8994	1.37213	0.268723	5.10612	3.28848e-07	3.37849e-06	YPEL1
ENSG00000164116	27.2291	2.52354	0.330835	7.62779	2.38803e-14	6.17293e-13	GUCY1A3
ENSG00000061918	51.4976	2.15011	0.292112	7.36057	1.83128e-13	4.33072e-12	GUCY1B3
ENSG00000079387	228.914	0.621901	0.178189	3.49013	0.000482782	0.00237688	SENP1
ENSG00000121957	285.934	0.886838	0.175529	5.05238	4.36348e-07	4.36548e-06	GPSM2
ENSG00000172733	29.2567	1.07722	0.326223	3.3021	0.00095965	0.00434903	PURG
ENSG00000124593	75.9141	1.28181	0.268983	4.76541	1.88473e-06	1.6653e-05	PRICKLE4
ENSG00000151967	228.37	1.46772	0.218258	6.7247	1.75953e-11	3.24642e-10	SCHIP1
ENSG00000123636	1324.66	0.882156	0.111282	7.92722	2.24106e-15	6.41135e-14	BAZ2B
ENSG00000105373	1021.12	0.695122	0.152335	4.5631	5.0403e-06	4.05267e-05	GLTSCR2
ENSG00000189060	639.061	1.57368	0.172167	9.14043	6.22019e-20	2.69195e-18	H1F0
ENSG00000187837	905.846	1.00242	0.129756	7.7254	1.11507e-14	2.96775e-13	HIST1H1C
ENSG00000124575	651.561	0.861746	0.139592	6.17331	6.6877e-10	1.0166e-08	HIST1H1D
ENSG00000168298	609.348	1.12111	0.136414	8.21844	2.06164e-16	6.41461e-15	HIST1H1E
ENSG00000163041	169.934	0.644403	0.208246	3.09443	0.00197192	0.0081003	H3F3A
ENSG00000124610	45.8832	0.771103	0.298103	2.5867	0.00969	0.0322023	HIST1H1A
ENSG00000000971	2143.55	1.20064	0.120191	9.98944	1.69531e-23	9.11946e-22	CFH
ENSG00000019991	4.37176	0.777417	0.269227	2.88758	0.00388212	0.0146329	HGF
ENSG00000177932	241.624	0.723375	0.177859	4.06711	4.75988e-05	0.000306822	ZNF354C
ENSG00000013016	55.5023	0.831892	0.280738	2.96323	0.00304427	0.0118339	EHD3
ENSG00000152804	684.959	0.602526	0.122251	4.9286	8.28214e-07	7.81849e-06	HHEX
ENSG00000127946	522.316	1.41247	0.140202	10.0746	7.15828e-24	3.94791e-22	HIP1
ENSG00000223865	87.2653	0.86231	0.270954	3.1825	0.00146011	0.00623248	HLA-DPB1
ENSG00000204592	5099.25	0.841743	0.0842728	9.98831	1.71487e-23	9.19229e-22	HLA-E
ENSG00000189403	4257.99	0.595701	0.117531	5.06846	4.01044e-07	4.0494e-06	HMGB1
ENSG00000164104	1182.48	1.36372	0.122867	11.0992	1.26589e-28	9.34254e-27	HMGB2
ENSG00000072571	706.167	0.895638	0.144918	6.18032	6.39698e-10	9.73373e-09	HMMR
ENSG00000163412	182.824	1.5342	0.194395	7.89218	2.96965e-15	8.38583e-14	EIF4E3
ENSG00000138286	253.028	0.724198	0.171264	4.22854	2.35214e-05	0.000163558	FAM149B1
ENSG00000135486	2738.28	0.74873	0.0944274	7.92916	2.20636e-15	6.32506e-14	HNRNPA1
ENSG00000105996	9.60356	0.82866	0.323614	2.56064	0.0104479	0.0344038	HOXA2
ENSG00000175879	191.147	0.726738	0.208615	3.48363	0.00049466	0.00242754	HOXD8
ENSG00000128709	24.7027	0.803683	0.331193	2.42663	0.0152398	0.0471578	HOXD9
ENSG00000114315	522.917	0.949614	0.146753	6.47081	9.74774e-11	1.62928e-09	HES1
ENSG00000089685	422.301	0.635853	0.149299	4.25893	2.05409e-05	0.00014554	BIRC5
ENSG00000135914	28.1635	0.836942	0.327574	2.55497	0.0106197	0.0348383	HTR2B
ENSG00000003147	492.55	0.913683	0.147553	6.19225	5.93116e-10	9.05198e-09	ICA1
ENSG00000148488	15.8135	1.63551	0.336919	4.85432	1.20799e-06	1.10572e-05	ST8SIA6
ENSG00000197841	204.394	1.16798	0.201295	5.80233	6.54015e-09	8.65055e-08	ZNF181
ENSG00000187187	77.1144	0.904087	0.261866	3.45248	0.000555448	0.00268701	ZNF546
ENSG00000181450	317.094	0.971257	0.161918	5.99845	1.99214e-09	2.82319e-08	ZNF678
ENSG00000177076	108.965	0.858846	0.231126	3.71591	0.000202472	0.00111345	ACER2
ENSG00000204131	410.916	0.881724	0.143679	6.13675	8.42266e-10	1.25657e-08	NHSL2
ENSG00000163565	4889.15	0.694191	0.101777	6.82069	9.06066e-12	1.74772e-10	IFI16
ENSG00000122483	384.05	1.02956	0.169217	6.08428	1.17018e-09	1.71562e-08	CCDC18
ENSG00000162687	23.6985	1.55037	0.336724	4.60426	4.13928e-06	3.39978e-05	KCNT2
ENSG00000196872	38.9873	0.973939	0.315571	3.08628	0.00202678	0.00829884	KIAA1211L
ENSG00000234284	95.2466	1.135	0.243445	4.66224	3.12779e-06	2.64727e-05	ZNF879
ENSG00000188107	19.1204	1.93679	0.337693	5.73536	9.73077e-09	1.24712e-07	EYS
ENSG00000197779	144.807	0.655351	0.222652	2.94339	0.00324637	0.0124924	ZNF81
ENSG00000089289	937.506	0.740317	0.132017	5.60774	2.04987e-08	2.53775e-07	IGBP1
ENSG00000130203	28.5292	1.73106	0.330633	5.23558	1.64466e-07	1.7694e-06	APOE
ENSG00000166839	10.0387	0.896969	0.329285	2.72399	0.00644991	0.0226102	ANKDD1A
ENSG00000167244	4.96325	1.10238	0.274015	4.02306	5.74471e-05	0.000362353	IGF2
ENSG00000242498	285.014	1.04806	0.163381	6.41482	1.40986e-10	2.28645e-09	ARPIN
ENSG00000146674	56.6155	0.828863	0.279467	2.96587	0.00301828	0.0117538	IGFBP3
ENSG00000141753	1222.89	0.787881	0.122888	6.4114	1.44194e-10	2.336e-09	IGFBP4
ENSG00000159915	38.826	1.07049	0.310935	3.44281	0.000575695	0.00277529	ZNF233
ENSG00000115594	200.767	1.92273	0.203146	9.46477	2.94212e-21	1.36616e-19	IL1R1
ENSG00000185291	39.69	1.25727	0.317119	3.96466	7.35017e-05	0.000452776	IL3RA
ENSG00000146950	133.831	0.713085	0.216955	3.28679	0.00101335	0.00455187	SHROOM2
ENSG00000160712	91.5912	0.61111	0.251468	2.43017	0.0150918	0.0467851	IL6R
ENSG00000240583	236.652	5.58774	0.261309	21.3837	1.89628e-101	1.44847e-98	AQP1
ENSG00000183688	767.193	0.668472	0.121679	5.49375	3.93481e-08	4.63113e-07	RFLNB
ENSG00000168264	1186.37	0.946798	0.134699	7.029	2.08018e-12	4.34732e-11	IRF2BP2
ENSG00000150782	4.6983	0.91343	0.273057	3.3452	0.00082222	0.00379833	IL18
ENSG00000141401	7.42048	1.26091	0.307742	4.0973	4.18005e-05	0.000273972	IMPA2
ENSG00000149503	149.881	0.627114	0.205608	3.05005	0.00228803	0.00923462	INCENP
ENSG00000163083	133.563	3.02645	0.253015	11.9615	5.65176e-33	5.26476e-31	INHBB
ENSG00000171105	210.446	1.02505	0.187652	5.46251	4.69442e-08	5.45789e-07	INSR
ENSG00000104408	8495.7	0.788332	0.119568	6.59317	4.30539e-11	7.57758e-10	EIF3E
ENSG00000169083	198.169	1.02791	0.186926	5.499	3.81949e-08	4.51279e-07	AR
ENSG00000213949	119.292	0.721811	0.230694	3.12887	0.00175481	0.00732093	ITGA1
ENSG00000132470	147.334	4.58081	0.271901	16.8473	1.09748e-63	3.16343e-61	ITGB4
ENSG00000115221	5.43642	0.878067	0.27698	3.17015	0.00152361	0.00648001	ITGB6
ENSG00000123104	4562.54	0.83575	0.0911929	9.16463	4.97166e-20	2.17213e-18	ITPR2
ENSG00000189057	280.584	0.899396	0.173229	5.19195	2.08107e-07	2.21551e-06	FAM111B
ENSG00000176809	33.052	0.75885	0.314604	2.41208	0.0158618	0.0486686	LRRC37A3
ENSG00000154305	1370.32	0.815187	0.114361	7.12819	1.01697e-12	2.2006e-11	MIA3
ENSG00000135976	368.636	1.3719	0.150097	9.14009	6.2402e-20	2.69298e-18	ANKRD36
ENSG00000184898	152.909	0.825129	0.210228	3.92493	8.67562e-05	0.000524278	RBM43
ENSG00000139998	272.444	0.705445	0.174207	4.04946	5.13354e-05	0.000328139	RAB15
ENSG00000188177	106.58	0.731414	0.230881	3.16793	0.00153528	0.00652601	ZC3H6
ENSG00000143603	50.5931	1.23961	0.299107	4.14438	3.40736e-05	0.000228008	KCNN3
ENSG00000138160	714.021	0.79527	0.130447	6.09649	1.08424e-09	1.60038e-08	KIF11
ENSG00000237649	112.077	0.603504	0.234522	2.57333	0.0100725	0.0333356	KIFC1
ENSG00000186081	11.7203	1.60527	0.3072	5.22549	1.73693e-07	1.86211e-06	KRT5
ENSG00000205420	8.35317	0.865638	0.30312	2.85576	0.00429341	0.0159211	KRT6A
ENSG00000171401	9.19046	1.46409	0.290867	5.03354	4.81505e-07	4.78281e-06	KRT13
ENSG00000186847	6.34825	0.962685	0.275769	3.49091	0.000481381	0.00237151	KRT14
ENSG00000187626	70.8556	0.708832	0.267421	2.65062	0.00803449	0.0273674	ZKSCAN4
ENSG00000128422	8.20524	1.08202	0.292607	3.69786	0.000217423	0.00118543	KRT17
ENSG00000181350	16.1807	1.36835	0.338257	4.0453	5.22558e-05	0.000333185	LRRC75A
ENSG00000168887	276.56	0.893906	0.180437	4.95412	7.26596e-07	6.95502e-06	C2orf68
ENSG00000196878	61.0064	0.769539	0.299373	2.5705	0.0101551	0.0335582	LAMB3
ENSG00000117632	3836.51	0.87472	0.116166	7.52993	5.07659e-14	1.27558e-12	STMN1
ENSG00000089820	154.434	0.594722	0.224692	2.64683	0.00812493	0.027657	ARHGAP4
ENSG00000143815	1236.47	0.742877	0.108392	6.8536	7.20165e-12	1.40152e-10	LBR
ENSG00000116678	773.51	2.49229	0.139399	17.8789	1.72319e-71	6.12214e-69	LEPR
ENSG00000116977	924.9	0.80711	0.114698	7.03684	1.96653e-12	4.1381e-11	LGALS8
ENSG00000168961	55.4795	1.04288	0.287246	3.63062	0.000282745	0.00148948	LGALS9
ENSG00000113594	1113.09	1.19933	0.11403	10.5177	7.15877e-26	4.5192e-24	LIFR
ENSG00000099204	1814.39	1.48508	0.097771	15.1894	4.16012e-52	8.5884e-50	ABLIM1
ENSG00000196535	399.088	0.730322	0.151135	4.83224	1.35004e-06	1.22886e-05	MYO18A
ENSG00000113368	1417.83	0.6501	0.111306	5.84066	5.19937e-09	6.93718e-08	LMNB1
ENSG00000248441	199.823	0.769416	0.19103	4.02772	5.63213e-05	0.000356282	LINC01197
ENSG00000135363	531.148	1.00064	0.138642	7.21742	5.29851e-13	1.18168e-11	LMO2
ENSG00000136153	487.254	1.06077	0.143442	7.39514	1.41262e-13	3.37724e-12	LMO7
ENSG00000179818	68.8051	0.759094	0.26668	2.84646	0.0044208	0.0163171	PCBP1-AS1
ENSG00000124374	26.7051	1.29418	0.326481	3.96402	7.36987e-05	0.000453624	PAIP2B
ENSG00000174501	342.376	0.930165	0.162934	5.70885	1.1374e-08	1.4432e-07	ANKRD36C
ENSG00000229619	41.1162	0.742463	0.303915	2.443	0.0145658	0.0454033	MBNL1-AS1
ENSG00000184305	41.9525	2.08685	0.309272	6.74764	1.50268e-11	2.79615e-10	CCSER1
ENSG00000186479	177.689	1.33665	0.204348	6.54109	6.1074e-11	1.04835e-09	RGS7BP
ENSG00000177570	75.4614	0.906701	0.250847	3.61455	0.000300867	0.00157194	SAMD12
ENSG00000123384	62.5689	0.687496	0.278723	2.4666	0.0136404	0.0430191	LRP1
ENSG00000162337	249.031	0.875717	0.171162	5.1163	3.11592e-07	3.21634e-06	LRP5
ENSG00000111144	1624.5	1.0741	0.0970592	11.0664	1.82493e-28	1.30889e-26	LTA4H
ENSG00000054219	100.773	0.889619	0.243328	3.65605	0.000256132	0.0013672	LY75
ENSG00000230630	112.421	0.754503	0.239168	3.1547	0.00160665	0.00678785	MIR214
ENSG00000137834	93.6084	0.646307	0.259015	2.49525	0.0125869	0.0401861	SMAD6
ENSG00000101665	24.669	1.05666	0.330077	3.20124	0.00136838	0.00590362	SMAD7
ENSG00000120693	148.285	1.4281	0.214657	6.65295	2.87279e-11	5.17543e-10	SMAD9
ENSG00000111885	505.582	0.713782	0.143662	4.96849	6.74756e-07	6.49952e-06	MAN1A1
ENSG00000189221	621.263	0.952094	0.137592	6.91967	4.52698e-12	9.02855e-11	MAOA
ENSG00000078018	265.211	0.913265	0.170565	5.35437	8.58567e-08	9.60199e-07	MAP2
ENSG00000116141	74.8752	0.769841	0.262007	2.93824	0.00330079	0.0126858	MARK1
ENSG00000148057	49.4483	0.795482	0.293631	2.70912	0.00674614	0.0235138	IDNK
ENSG00000132561	81.1884	1.45739	0.265151	5.49647	3.87464e-08	4.56735e-07	MATN2
ENSG00000110492	770.528	0.620751	0.119739	5.1842	2.16944e-07	2.29997e-06	MDK
ENSG00000198625	370.878	0.645958	0.158645	4.07172	4.66676e-05	0.000302094	MDM4
ENSG00000111339	383.92	0.856214	0.142496	6.00869	1.87032e-09	2.65547e-08	ART4
ENSG00000134138	671.187	0.900709	0.122663	7.34297	2.0891e-13	4.9176e-12	MEIS2
ENSG00000085511	475.316	0.932924	0.138978	6.71273	1.91022e-11	3.51172e-10	MAP3K4
ENSG00000197442	439.615	0.610034	0.146584	4.16166	3.1594e-05	0.000213567	MAP3K5
ENSG00000106511	78.045	2.84052	0.277558	10.234	1.39698e-24	8.1147e-23	MEOX2
ENSG00000106484	243.591	0.914336	0.183594	4.98021	6.35156e-07	6.16081e-06	MEST
ENSG00000111341	1028.46	3.99587	0.147228	27.1407	3.25867e-162	6.22284e-159	MGP
ENSG00000008394	733.017	0.60386	0.133048	4.53867	5.66099e-06	4.49262e-05	MGST1
ENSG00000066427	599.18	0.735071	0.143599	5.11892	3.07283e-07	3.17401e-06	ATXN3
ENSG00000148773	397.648	0.884282	0.157964	5.59799	2.16849e-08	2.66517e-07	MKI67
ENSG00000171843	225.549	1.21588	0.183889	6.61199	3.79177e-11	6.72787e-10	MLLT3
ENSG00000275023	351.615	0.755861	0.173256	4.36269	1.28473e-05	9.50448e-05	MLLT6
ENSG00000184481	96.9293	0.938109	0.242303	3.87163	0.000108109	0.000635795	FOXO4
ENSG00000196549	199.526	0.77605	0.185757	4.17777	2.94379e-05	0.000200411	MME
ENSG00000119711	208.277	1.97284	0.192202	10.2644	1.01935e-24	5.94377e-23	ALDH6A1
ENSG00000091972	81.5731	1.05386	0.263253	4.00323	6.24841e-05	0.000391057	CD200
ENSG00000020922	465.646	0.669076	0.145418	4.60104	4.20389e-06	3.44913e-05	MRE11A
ENSG00000015133	517.595	1.55677	0.138856	11.2113	3.5869e-29	2.71273e-27	CCDC88C
ENSG00000206149	175.118	1.79389	0.201761	8.89115	6.04819e-19	2.39374e-17	HERC2P9
ENSG00000081665	73.1744	0.687694	0.267224	2.57347	0.0100684	0.0333293	ZNF506
ENSG00000203814	149.578	0.874719	0.214966	4.06911	4.71938e-05	0.00030463	HIST2H2BF
ENSG00000205763	92.5047	0.98327	0.249964	3.93365	8.36651e-05	0.000507808	RP9P
ENSG00000198435	154.166	0.87059	0.231006	3.76869	0.000164108	0.00092138	NRARP
ENSG00000215146	33.3706	0.855593	0.319877	2.67475	0.00747843	0.0257489	LOC441666
ENSG00000130707	17.4495	1.08684	0.338428	3.21144	0.0013207	0.00572705	ASS1
ENSG00000198804	5972.28	0.600441	0.231211	2.59694	0.00940592	0.0313949	COX1
ENSG00000198763	75.9068	0.746929	0.274647	2.7196	0.00653606	0.0228702	ND2
ENSG00000198786	403.068	0.881307	0.192014	4.58981	4.43658e-06	3.60712e-05	ND5
ENSG00000198695	159.333	0.890068	0.248447	3.58253	0.000340279	0.00175268	ND6
ENSG00000116984	1559.37	0.804443	0.105257	7.64266	2.12779e-14	5.51889e-13	MTR
ENSG00000116990	20.8585	0.898875	0.334915	2.68389	0.00727717	0.0251466	MYCL
ENSG00000133026	4665.8	1.79962	0.0987297	18.2277	3.10899e-74	1.24989e-71	MYH10
ENSG00000058272	2471.7	0.725644	0.0955041	7.59803	3.00662e-14	7.70672e-13	PPP1R12A
ENSG00000187109	11010.9	0.76485	0.0884105	8.65112	5.09982e-18	1.855e-16	NAP1L1
ENSG00000132780	1519.51	0.669826	0.110199	6.07836	1.21422e-09	1.77678e-08	NASP
ENSG00000115053	3812.02	0.686853	0.122597	5.60254	2.1123e-08	2.60449e-07	NCL
ENSG00000117650	193.74	0.788395	0.195456	4.03363	5.49226e-05	0.000347722	NEK2
ENSG00000136098	237.252	1.08552	0.174931	6.20541	5.45544e-10	8.35936e-09	NEK3
ENSG00000131196	80.8829	0.719316	0.263005	2.73499	0.0062383	0.0219895	NFATC1
ENSG00000101096	80.7823	1.00705	0.257634	3.90884	9.27395e-05	0.000555642	NFATC2
ENSG00000162599	235.558	0.695439	0.180374	3.85555	0.000115472	0.00067537	NFIA
ENSG00000072736	222.569	0.723145	0.178487	4.05153	5.08849e-05	0.000325667	NFATC3
ENSG00000147862	2246.11	0.92028	0.106589	8.63391	5.92902e-18	2.14132e-16	NFIB
ENSG00000008441	66.2166	0.83644	0.26764	3.12524	0.0017766	0.00740347	NFIX
ENSG00000116962	1166.83	2.01078	0.117956	17.0469	3.68738e-65	1.08331e-62	NID1
ENSG00000074181	4.57872	0.830071	0.279964	2.96493	0.00302756	0.011778	NOTCH3
ENSG00000144061	117.848	1.14991	0.232281	4.9505	7.40245e-07	7.07237e-06	NPHP1
ENSG00000169418	274.091	4.07511	0.22505	18.1076	2.77646e-73	1.08759e-70	NPR1
ENSG00000113389	3.09909	0.726335	0.237691	3.05579	0.00224465	0.00907182	NPR3
ENSG00000070961	1250.79	0.63135	0.110824	5.69688	1.22023e-08	1.53934e-07	ATP2B1
ENSG00000070081	1688.69	0.840562	0.123658	6.79746	1.06476e-11	2.0257e-10	NUCB2
ENSG00000126653	199.978	1.15096	0.232656	4.94705	7.53458e-07	7.18962e-06	MIR423
ENSG00000223749	82.3533	1.74237	0.262739	6.63154	3.32194e-11	5.94951e-10	MIR424
ENSG00000079482	177.521	0.854758	0.193306	4.42179	9.78874e-06	7.41411e-05	OPHN1
ENSG00000140386	158.855	0.840557	0.205047	4.09934	4.14325e-05	0.000272009	SCAPER
ENSG00000099864	60.7162	0.945679	0.295483	3.20045	0.00137215	0.0059132	PALM
ENSG00000140694	405.903	0.60091	0.148429	4.04848	5.15519e-05	0.000329109	PARN
ENSG00000185630	86.3051	1.50585	0.248582	6.05776	1.38028e-09	1.99872e-08	PBX1
ENSG00000138303	304.629	0.598199	0.160532	3.72635	0.000194271	0.00107221	ASCC1
ENSG00000115042	158.809	0.606552	0.211162	2.87245	0.00407299	0.0152545	FAHD2A
ENSG00000162191	954.467	0.603454	0.148998	4.05008	5.11995e-05	0.000327544	UBXN1
ENSG00000002549	1702.15	0.768146	0.102167	7.51851	5.54021e-14	1.3875e-12	LAP3
ENSG00000100889	39.4179	0.773054	0.315066	2.45362	0.0141426	0.0442609	PCK2
ENSG00000138172	88.1964	0.795796	0.246672	3.22613	0.00125477	0.00547846	CALHM2
ENSG00000119929	204.228	0.782508	0.192732	4.06008	4.90562e-05	0.00031555	CUTC
ENSG00000078674	3834.44	0.726798	0.104154	6.97812	2.99164e-12	6.06144e-11	PCM1
ENSG00000109618	176.82	1.0308	0.200234	5.14799	2.63286e-07	2.75872e-06	SEPSECS
ENSG00000120963	186.377	0.630234	0.191745	3.28683	0.00101321	0.00455187	ZNF706
ENSG00000173588	257.796	0.970691	0.177117	5.4805	4.24129e-08	4.96507e-07	CEP83
ENSG00000198189	375.798	0.70382	0.151719	4.63898	3.50131e-06	2.93093e-05	HSD17B11
ENSG00000108423	104.899	0.852294	0.244395	3.48736	0.000487807	0.00239776	TUBD1
ENSG00000113851	760.519	0.683288	0.134567	5.07766	3.82103e-07	3.86838e-06	CRBN
ENSG00000138646	45.7624	1.00145	0.306293	3.26959	0.00107703	0.00478587	HERC5
ENSG00000137804	568.208	1.03484	0.147082	7.03579	1.98129e-12	4.16344e-11	NUSAP1
ENSG00000162836	58.7413	0.895106	0.280128	3.19534	0.00139664	0.00600013	ACP6
ENSG00000154781	278.591	0.97706	0.185604	5.26422	1.40783e-07	1.53186e-06	CCDC174
ENSG00000150048	234.506	0.856163	0.185471	4.61615	3.90928e-06	3.23522e-05	CLEC1A
ENSG00000139178	238.648	0.917639	0.1802	5.09234	3.53678e-07	3.6069e-06	C1RL
ENSG00000196704	868.897	0.706551	0.135098	5.22993	1.69572e-07	1.82305e-06	AMZ2
ENSG00000095787	1577.98	0.70034	0.107285	6.52787	6.67098e-11	1.13742e-09	WAC
ENSG00000115252	23.5508	1.79206	0.336013	5.33331	9.64408e-08	1.06918e-06	PDE1A
ENSG00000182022	404.119	1.81124	0.162905	11.1184	1.0213e-28	7.61092e-27	CHST15
ENSG00000186642	236.17	0.917552	0.195043	4.70435	2.54676e-06	2.18823e-05	PDE2A
ENSG00000111832	992.981	0.653116	0.121974	5.35454	8.57722e-08	9.59958e-07	RWDD1
ENSG00000172572	394.815	1.43312	0.147267	9.73143	2.21454e-22	1.12772e-20	PDE3A
ENSG00000152270	24.0796	1.09971	0.332557	3.30684	0.000943551	0.00428369	PDE3B
ENSG00000196247	126.017	1.05424	0.221262	4.76465	1.89185e-06	1.67062e-05	ZNF107
ENSG00000168077	663.49	2.16594	0.140707	15.3932	1.81724e-53	3.91014e-51	SCARA3
ENSG00000137770	803.845	0.712114	0.132658	5.36806	7.95879e-08	8.94675e-07	CTDSPL2
ENSG00000143476	196.686	1.04307	0.198676	5.2501	1.52013e-07	1.64237e-06	DTL
ENSG00000129048	24.172	2.19651	0.334498	6.56659	5.14801e-11	8.96764e-10	ACKR4
ENSG00000151332	102.456	0.709076	0.249328	2.84394	0.00445588	0.0164386	MBIP
ENSG00000174720	632.213	0.696566	0.132424	5.26011	1.43973e-07	1.56323e-06	LARP7
ENSG00000089048	668.363	0.598234	0.139959	4.27436	1.91684e-05	0.000137031	ESF1
ENSG00000165494	1051.46	0.829526	0.10956	7.57147	3.69034e-14	9.38059e-13	PCF11
ENSG00000113721	5.65774	0.770499	0.276591	2.78569	0.00534132	0.0192134	PDGFRB
ENSG00000117543	395.813	1.00938	0.151622	6.65719	2.79119e-11	5.03435e-10	DPH5
ENSG00000187325	248.087	0.760581	0.174936	4.34777	1.37527e-05	0.00010101	TAF9B
ENSG00000134597	529.838	0.606979	0.162203	3.7421	0.000182487	0.00101229	RBMX2
ENSG00000005882	70.0531	0.69312	0.259747	2.66844	0.00762036	0.0261375	PDK2
ENSG00000004799	251.294	2.53102	0.203928	12.4113	2.26876e-35	2.39033e-33	PDK4
ENSG00000136960	13.2894	1.00331	0.335302	2.99225	0.00276927	0.010898	ENPP2
ENSG00000084463	406.605	0.628176	0.142147	4.4192	9.90692e-06	7.49619e-05	WBP11
ENSG00000054267	1367.39	0.772053	0.113076	6.82774	8.62617e-12	1.67024e-10	ARID4B
ENSG00000108848	1572.63	0.749182	0.117731	6.36349	1.97226e-10	3.15169e-09	LUC7L3
ENSG00000127980	336.057	0.640118	0.155293	4.12201	3.75584e-05	0.000249361	PEX1
ENSG00000067177	154.501	0.754597	0.207376	3.63879	0.000273925	0.00144751	PHKA1
ENSG00000107537	130.075	0.6216	0.222817	2.78973	0.00527524	0.019016	PHYH
ENSG00000133056	390.755	1.41661	0.161516	8.77073	1.77509e-18	6.7458e-17	PIK3C2B
ENSG00000101333	48.8031	0.946242	0.289627	3.26711	0.00108653	0.00481967	PLCB4
ENSG00000197943	151.381	0.671159	0.205562	3.265	0.00109464	0.00484424	PLCG2
ENSG00000075651	2040.55	0.682785	0.0934151	7.30915	2.68845e-13	6.28965e-12	PLD1
ENSG00000186815	167.374	0.647958	0.206625	3.13591	0.00171324	0.00717465	TPCN1
ENSG00000188313	379.772	0.797747	0.15963	4.99748	5.80849e-07	5.68094e-06	PLSCR1
ENSG00000100979	258.144	0.679056	0.173596	3.9117	9.16488e-05	0.000550145	PLTP
ENSG00000008277	59.5751	1.2806	0.28729	4.45752	8.29125e-06	6.3683e-05	ADAM22
ENSG00000064933	469.778	0.596413	0.146065	4.0832	4.44202e-05	0.000289385	PMS1
ENSG00000123737	549.779	0.666516	0.143879	4.63247	3.61329e-06	3.01147e-05	EXOSC9
ENSG00000122512	240.256	0.671452	0.178533	3.76094	0.000169278	0.000947971	PMS2
ENSG00000116132	5.71433	0.845286	0.298965	2.82737	0.0046932	0.017202	PRRX1
ENSG00000102575	40.5254	1.61212	0.326561	4.93666	7.94701e-07	7.55015e-06	ACP5
ENSG00000185658	1615.27	0.844447	0.0995233	8.48492	2.15868e-17	7.37768e-16	BRWD1
ENSG00000186088	90.5195	0.681573	0.255169	2.67106	0.00756123	0.0259871	GSAP
ENSG00000104472	223.708	0.672545	0.196776	3.41782	0.000631241	0.00300607	CHRAC1
ENSG00000100941	1131.28	0.608986	0.136519	4.46083	8.16425e-06	6.27707e-05	PNN
ENSG00000184702	89.4502	1.25371	0.245485	5.10707	3.27197e-07	3.36605e-06	2005-09-01
ENSG00000108387	39.5205	2.79369	0.323502	8.63577	5.83352e-18	2.11182e-16	2004-09-01
ENSG00000154642	81.1109	0.713086	0.251874	2.83112	0.00463851	0.0170507	C21orf91
ENSG00000070501	278.16	0.623805	0.177252	3.51932	0.000432657	0.00216498	POLB
ENSG00000145990	750.577	1.55568	0.13664	11.3852	4.95708e-30	3.98576e-28	GFOD1
ENSG00000119778	496.611	0.714096	0.13369	5.34142	9.22219e-08	1.02464e-06	ATAD2B
ENSG00000143971	517.404	0.806752	0.136999	5.88875	3.89122e-09	5.27472e-08	ETAA1
ENSG00000052126	219.342	1.36635	0.19371	7.05355	1.74405e-12	3.68518e-11	PLEKHA5
ENSG00000189184	42.7942	1.49107	0.305572	4.8796	1.06303e-06	9.81265e-06	PCDH18
ENSG00000091127	941.265	1.36162	0.124834	10.9074	1.06241e-27	7.31098e-26	PUS7
ENSG00000145390	1142.09	0.655017	0.113401	5.77612	7.64449e-09	9.94761e-08	USP53
ENSG00000138190	2590.32	0.925536	0.105167	8.80065	1.36022e-18	5.27415e-17	EXOC6
ENSG00000168209	998.243	1.35709	0.128743	10.5411	5.58562e-26	3.54072e-24	DDIT4
ENSG00000071243	353.844	0.650982	0.152078	4.28058	1.86409e-05	0.000133635	ING3
ENSG00000128917	342.677	1.53118	0.174159	8.79184	1.47131e-18	5.66175e-17	DLL4
ENSG00000085224	3254.61	0.680468	0.114795	5.92769	3.07227e-09	4.24368e-08	ATRX
ENSG00000107443	776.349	0.81793	0.122224	6.69205	2.20067e-11	4.01189e-10	CCNJ
ENSG00000173193	2753.61	0.789077	0.110588	7.13529	9.65834e-13	2.09887e-11	PARP14
ENSG00000186951	94.7223	0.856423	0.24047	3.56145	0.000368811	0.00187686	PPARA
ENSG00000005469	447.961	1.60855	0.156417	10.2837	8.34324e-25	4.9403e-23	CROT
ENSG00000132170	38.7367	0.835184	0.314663	2.65422	0.00794929	0.0271256	PPARG
ENSG00000111261	291.479	0.815469	0.16481	4.94792	7.50096e-07	7.16201e-06	MANSC1
ENSG00000196199	597.12	0.589058	0.137625	4.28015	1.86766e-05	0.000133829	MPHOSPH8
ENSG00000236609	6.36867	1.15698	0.298838	3.8716	0.000108123	0.000635795	ZNF853
ENSG00000144730	66.7702	0.793726	0.271117	2.92762	0.00341572	0.0130782	IL17RD
ENSG00000178075	323.609	1.06237	0.157246	6.75609	1.41768e-11	2.6509e-10	GRAMD1C
ENSG00000107672	453.195	0.58942	0.155409	3.7927	0.00014902	0.000849789	NSMCE4A
ENSG00000168769	392.238	0.626118	0.147843	4.23503	2.28526e-05	0.00015978	TET2
ENSG00000011258	292.953	1.13381	0.17333	6.54136	6.09612e-11	1.04759e-09	MBTD1
ENSG00000137960	542.745	2.94416	0.149947	19.6347	7.80929e-86	4.2608e-83	GIPC2
ENSG00000137871	817.322	0.952125	0.115377	8.25228	1.55406e-16	4.88505e-15	ZNF280D
ENSG00000072864	339.606	0.794172	0.160861	4.93702	7.93266e-07	7.54121e-06	NDE1
ENSG00000116668	185.938	0.618736	0.188158	3.28838	0.00100765	0.00453159	SWT1
ENSG00000141376	123.041	0.796327	0.223374	3.56499	0.00036387	0.00185728	BCAS3
ENSG00000137821	134.257	0.856219	0.216789	3.94954	7.83002e-05	0.00047886	LRRC49
ENSG00000151690	129.611	0.691509	0.230228	3.00359	0.00266816	0.0105518	MFSD6
ENSG00000099260	2684.35	0.858554	0.118524	7.24372	4.36544e-13	9.90949e-12	PALMD
ENSG00000044459	598.124	1.37059	0.151919	9.02184	1.84956e-19	7.59563e-18	CNTLN
ENSG00000141664	558.625	0.743364	0.136425	5.44887	5.06916e-08	5.84905e-07	ZCCHC2
ENSG00000065060	195.705	0.69573	0.193954	3.58709	0.000334385	0.00172756	UHRF1BP1
ENSG00000168297	300.021	0.698299	0.171205	4.07874	4.52805e-05	0.000294487	PXK
ENSG00000147548	929.182	0.724171	0.121323	5.96893	2.38813e-09	3.35326e-08	WHSC1L1
ENSG00000168758	143.07	0.655127	0.220461	2.97162	0.00296233	0.0115773	SEMA4C
ENSG00000118898	25.0114	2.27299	0.335912	6.76662	1.31829e-11	2.47414e-10	PPL
ENSG00000092036	107.077	0.811403	0.237783	3.41237	0.000643999	0.00305727	HAUS4
ENSG00000187609	48.6021	0.709284	0.294643	2.40727	0.0160725	0.0491964	EXD3
ENSG00000101695	75.75	2.04192	0.279229	7.31271	2.618e-13	6.13422e-12	RNF125
ENSG00000117791	149.47	0.75921	0.206917	3.66916	0.000243349	0.00130741	MARC2
ENSG00000005059	572.023	0.667828	0.149747	4.45972	8.20683e-06	6.30662e-05	MCUB
ENSG00000141219	457.033	1.19624	0.150384	7.95456	1.79762e-15	5.21107e-14	C17orf80
ENSG00000198000	925.336	0.686467	0.130984	5.24083	1.59859e-07	1.72226e-06	NOL8
ENSG00000164830	771.33	0.667394	0.130072	5.13096	2.88261e-07	3.00188e-06	OXR1
ENSG00000134884	1851.87	0.750456	0.110245	6.80716	9.9543e-12	1.90328e-10	ARGLU1
ENSG00000076650	105.738	0.786071	0.236073	3.32978	0.000869148	0.00399338	GPATCH1
ENSG00000092978	350.667	0.613826	0.157504	3.89722	9.73046e-05	0.000578864	GPATCH2
ENSG00000164252	703.264	0.647489	0.136613	4.73959	2.14151e-06	1.86309e-05	AGGF1
ENSG00000126870	166.305	0.923455	0.199458	4.62982	3.65981e-06	3.04525e-05	WDR60
ENSG00000095713	52.9109	0.977664	0.29133	3.35587	0.000791171	0.00366597	CRTAC1
ENSG00000134186	527.014	0.969433	0.168513	5.75287	8.77391e-09	1.12827e-07	PRPF38B
ENSG00000115392	219.761	0.683206	0.182892	3.73556	0.000187299	0.00103598	FANCL
ENSG00000101639	785.523	0.927474	0.121995	7.60255	2.90349e-14	7.46745e-13	CEP192
ENSG00000138709	561.863	0.655189	0.14078	4.65399	3.25576e-06	2.74342e-05	LARP1B
ENSG00000204569	279.245	0.659466	0.177135	3.72296	0.000196899	0.00108397	PPP1R10
ENSG00000138180	947.921	0.769503	0.121332	6.34215	2.2658e-10	3.5982e-09	CEP55
ENSG00000174579	248.2	0.739446	0.175281	4.21862	2.45799e-05	0.00016999	MSL2
ENSG00000158234	167.675	0.747107	0.206181	3.62355	0.000290582	0.00152813	FAIM
ENSG00000074657	631.513	0.767445	0.12472	6.15334	7.5868e-10	1.14191e-08	ZNF532
ENSG00000162437	213.015	0.791879	0.186416	4.24792	2.15763e-05	0.000151833	RAVER2
ENSG00000137269	277.95	1.07904	0.167023	6.46043	1.04404e-10	1.7318e-09	LRRC1
ENSG00000073711	265.387	0.923218	0.166769	5.5359	3.09637e-08	3.70716e-07	PPP2R3A
ENSG00000147419	1228	1.22654	0.14264	8.59883	8.05303e-18	2.87444e-16	CCDC25
ENSG00000066027	1009.41	0.985962	0.112322	8.778	1.66401e-18	6.35525e-17	PPP2R5A
ENSG00000203880	704.77	0.680508	0.128698	5.28765	1.239e-07	1.35784e-06	PCMTD2
ENSG00000138814	460.044	0.70988	0.142506	4.9814	6.31254e-07	6.12911e-06	PPP3CA
ENSG00000133574	5222.57	1.99973	0.124692	16.0373	7.01395e-58	1.64849e-55	GIMAP4
ENSG00000135002	1346.72	0.916764	0.26036	3.52115	0.000429685	0.00215312	RFK
ENSG00000129534	991.993	1.22401	0.128055	9.55852	1.19452e-21	5.73856e-20	MIS18BP1
ENSG00000138587	32.6653	1.3168	0.318338	4.13647	3.52693e-05	0.000235288	MNS1
ENSG00000196329	6.42835	1.24936	0.29373	4.25342	2.10527e-05	0.000148624	GIMAP5
ENSG00000138658	177.531	0.672929	0.19249	3.49591	0.00047245	0.0023358	ZGRF1
ENSG00000104341	755.422	1.20341	0.139456	8.6293	6.17272e-18	2.22407e-16	LAPTM4B
ENSG00000154059	787.905	0.754475	0.128478	5.87241	4.29512e-09	5.77102e-08	IMPACT
ENSG00000113119	56.5151	0.756751	0.279779	2.70482	0.00683423	0.0237937	TMCO6
ENSG00000065328	165.541	0.648749	0.200844	3.23011	0.00123744	0.00540897	MCM10
ENSG00000130844	64.5461	0.773315	0.276532	2.79648	0.00516631	0.0186762	ZNF331
ENSG00000162545	58.8053	1.5687	0.282357	5.55574	2.7644e-08	3.33237e-07	CAMK2N1
ENSG00000110675	45.7454	1.3644	0.304967	4.47392	7.67989e-06	5.94054e-05	ELMOD1
ENSG00000164649	1101.96	0.865903	0.125554	6.89667	5.32354e-12	1.04804e-10	CDCA7L
ENSG00000132199	299.546	0.926651	0.168627	5.49526	3.90138e-08	4.59533e-07	ENOSF1
ENSG00000198056	80.0338	1.02891	0.257284	3.99911	6.35809e-05	0.000397108	PRIM1
ENSG00000165115	101.407	0.76337	0.237566	3.2133	0.0013122	0.00569341	KIF27
ENSG00000137628	478.231	0.800916	0.16592	4.82713	1.38512e-06	1.25731e-05	DDX60
ENSG00000056277	96.522	0.72099	0.24799	2.90733	0.00364527	0.0138323	ZNF280C
ENSG00000089177	156.685	0.93297	0.212181	4.39704	1.09737e-05	8.25025e-05	KIF16B
ENSG00000088280	251.16	0.821373	0.182138	4.50963	6.49403e-06	5.10336e-05	ASAP3
ENSG00000162409	71.0512	1.27317	0.273781	4.65032	3.31425e-06	2.78656e-05	PRKAA2
ENSG00000024526	574.773	0.692246	0.150579	4.59722	4.2817e-06	3.49789e-05	DEPDC1
ENSG00000119686	44.3334	0.839142	0.296119	2.8338	0.00459985	0.0169126	FLVCR2
ENSG00000072163	29.2414	1.31124	0.325735	4.02547	5.68607e-05	0.000359396	LIMS2
ENSG00000086589	479.178	0.668928	0.136455	4.9022	9.47678e-07	8.81173e-06	RBM22
ENSG00000115355	1938.76	0.788172	0.0992615	7.94036	2.016e-15	5.81101e-14	CCDC88A
ENSG00000171681	1046.53	0.698428	0.107838	6.47663	9.37931e-11	1.57459e-09	ATF7IP
ENSG00000060339	1433.23	0.748695	0.13367	5.60105	2.13056e-08	2.62488e-07	CCAR1
ENSG00000167766	560.426	0.605165	0.129055	4.68922	2.74247e-06	2.34322e-05	ZNF83
ENSG00000130023	151.396	0.72276	0.218764	3.30383	0.00095372	0.00432729	ERMARD
ENSG00000124496	30.2097	1.0416	0.324999	3.20493	0.00135093	0.00583997	TRERF1
ENSG00000065970	91.1421	0.67223	0.243565	2.75997	0.00578074	0.0206145	FOXJ2
ENSG00000042317	203.912	1.00863	0.188025	5.36436	8.12369e-08	9.11201e-07	SPATA7
ENSG00000151849	254.734	0.638707	0.181422	3.52056	0.00043064	0.00215631	CENPJ
ENSG00000129518	406.35	0.623094	0.152492	4.08606	4.38756e-05	0.000286203	EAPP
ENSG00000088970	115.019	1.01243	0.227627	4.44774	8.67775e-06	6.63846e-05	KIZ
ENSG00000065675	15.2798	1.41429	0.334973	4.2221	2.42034e-05	0.000167689	PRKCQ
ENSG00000186918	60.4431	1.36335	0.286174	4.76405	1.89749e-06	1.67463e-05	ZNF395
ENSG00000089335	449.482	0.878885	0.148277	5.92732	3.07917e-09	4.24552e-08	ZNF302
ENSG00000005483	581.044	1.05809	0.142962	7.40117	1.34989e-13	3.2476e-12	KMT2E
ENSG00000185532	229.4	0.702993	0.190373	3.69272	0.000221869	0.00120794	PRKG1
ENSG00000128833	351.902	2.12842	0.158243	13.4503	3.06592e-41	4.1086e-39	MYO5C
ENSG00000156711	98.7428	0.847172	0.243652	3.47698	0.000507098	0.00247902	MAPK13
ENSG00000137764	51.0539	0.884737	0.290664	3.04385	0.00233573	0.00938533	MAP2K5
ENSG00000108984	138.606	0.831923	0.216893	3.83564	0.00012524	0.000725832	MAP2K6
ENSG00000256771	79.8345	0.704456	0.266441	2.64394	0.0081946	0.0278631	ZNF253
ENSG00000155827	877.574	0.680876	0.128981	5.2789	1.29958e-07	1.41812e-06	RNF20
ENSG00000082497	66.6862	1.97758	0.297868	6.63912	3.15566e-11	5.66499e-10	SERTAD4
ENSG00000088882	20.6547	1.73697	0.336376	5.16377	2.42022e-07	2.54991e-06	CPXM1
ENSG00000184500	370.585	0.834826	0.14891	5.60626	2.06749e-08	2.55749e-07	PROS1
ENSG00000102409	490.98	0.597853	0.167778	3.56336	0.000366132	0.00186633	BEX4
ENSG00000117707	24.4616	1.01262	0.331129	3.05807	0.00222765	0.0090222	PROX1
ENSG00000047230	326.033	0.790505	0.163205	4.84363	1.27489e-06	1.16401e-05	CTPS2
ENSG00000182916	257.292	0.737346	0.195785	3.7661	0.000165819	0.000930304	TCEAL7
ENSG00000168843	106.573	0.789666	0.247598	3.18931	0.00142612	0.00609765	FSTL5
ENSG00000111554	217.177	1.08449	0.183864	5.89834	3.67187e-09	4.99067e-08	MDM1
ENSG00000079257	1910.66	0.63045	0.113594	5.55004	2.85597e-08	3.43549e-07	LXN
ENSG00000158636	130.433	0.970304	0.220594	4.39859	1.08958e-05	8.19574e-05	EMSY
ENSG00000099256	263.629	1.70066	0.177322	9.59082	8.73906e-22	4.29282e-20	PRTFDC1
ENSG00000204264	460.608	0.796201	0.158401	5.02649	4.99545e-07	4.95556e-06	PSMB8
ENSG00000137817	151.059	0.65662	0.204879	3.20491	0.00135104	0.00583997	PARP6
ENSG00000240065	52.7524	1.24294	0.297531	4.17753	2.94694e-05	0.000200536	PSMB9
ENSG00000104047	229.989	1.05257	0.188942	5.5709	2.53432e-08	3.08393e-07	DTWD1
ENSG00000114439	1291.06	0.716365	0.118588	6.04078	1.53374e-09	2.21046e-08	BBX
ENSG00000163808	306.392	1.18096	0.180169	6.55473	5.57441e-11	9.66633e-10	KIF15
ENSG00000144476	100.181	2.25832	0.252474	8.94474	3.72812e-19	1.50152e-17	ACKR3
ENSG00000137812	754.028	0.908345	0.127186	7.14188	9.20639e-13	2.0121e-11	KNL1
ENSG00000047617	219.04	1.51065	0.179017	8.43855	3.21292e-17	1.0733e-15	ANO2
ENSG00000102897	383.481	1.1216	0.163236	6.87102	6.37426e-12	1.24367e-10	LYRM1
ENSG00000139946	110.528	1.11692	0.242433	4.60713	4.0826e-06	3.36045e-05	PELI2
ENSG00000128203	58.1579	1.20161	0.274891	4.37123	1.2355e-05	9.17141e-05	ASPHD2
ENSG00000188559	356.063	0.893349	0.159648	5.59575	2.19664e-08	2.6976e-07	RALGAPA2
ENSG00000125676	1493.89	0.730378	0.115865	6.30371	2.90597e-10	4.55796e-09	THOC2
ENSG00000198105	174.958	0.766278	0.196349	3.90264	9.51506e-05	0.000567819	ZNF248
ENSG00000138468	369.724	0.79832	0.163512	4.88232	1.04845e-06	9.69561e-06	SENP7
ENSG00000154118	13.0807	1.30095	0.334831	3.88538	0.00010217	0.000605213	JPH3
ENSG00000113240	249.441	0.717788	0.169405	4.23712	2.26407e-05	0.000158516	CLK4
ENSG00000124212	12.7508	1.70149	0.33109	5.13906	2.76119e-07	2.88527e-06	PTGIS
ENSG00000203706	29.2733	0.893948	0.320255	2.79136	0.0052487	0.0189423	SERTAD4-AS1
ENSG00000152253	105.933	0.810579	0.239395	3.38595	0.000709321	0.00333322	SPC25
ENSG00000163686	74.043	0.63265	0.257271	2.45908	0.0139293	0.0437766	ABHD6
ENSG00000125457	55.8263	0.879951	0.288161	3.05368	0.00226053	0.00913116	MIF4GD
ENSG00000057704	960.606	0.657741	0.109389	6.01286	1.82276e-09	2.59276e-08	TMCC3
ENSG00000023171	100.993	1.02486	0.234816	4.36451	1.27408e-05	9.43027e-05	GRAMD1B
ENSG00000186260	100.91	1.05463	0.23463	4.49485	6.96198e-06	5.43753e-05	MKL2
ENSG00000057935	225.601	0.8944	0.182028	4.91353	8.94512e-07	8.37344e-06	MTA3
ENSG00000168916	549.24	1.39847	0.141012	9.91735	3.49906e-23	1.84966e-21	ZNF608
ENSG00000129422	2559.92	1.50322	0.127299	11.8086	3.52323e-32	3.11124e-30	MTUS1
ENSG00000150477	55.5718	0.956313	0.284144	3.3656	0.000763785	0.00355201	KIAA1328
ENSG00000087301	126.324	0.943998	0.218837	4.3137	1.60545e-05	0.000116516	TXNDC16
ENSG00000172840	113.848	0.671012	0.245142	2.73723	0.00619584	0.0218651	PDP2
ENSG00000197566	167.643	0.646165	0.201327	3.20952	0.00132957	0.00576221	ZNF624
ENSG00000092421	26.1897	1.41981	0.329722	4.30609	1.66162e-05	0.000120173	SEMA6A
ENSG00000068885	227.636	0.871701	0.182482	4.7769	1.78017e-06	1.57564e-05	IFT80
ENSG00000110318	114.992	1.6605	0.232307	7.14785	8.81463e-13	1.92924e-11	CEP126
ENSG00000137727	75.21	1.70317	0.281351	6.05354	1.41698e-09	2.04992e-08	ARHGAP20
ENSG00000187514	12105.4	0.889499	0.106288	8.36873	5.8242e-17	1.89715e-15	PTMA
ENSG00000138650	481.078	0.955395	0.134684	7.0936	1.3067e-12	2.8116e-11	PCDH10
ENSG00000163617	63.9138	0.752424	0.278986	2.69699	0.00699688	0.024299	CCDC191
ENSG00000082269	261.118	0.755729	0.169039	4.47074	7.7949e-06	6.01731e-05	FAM135A
ENSG00000052795	254.811	0.607487	0.168099	3.61387	0.000301663	0.00157556	FNIP2
ENSG00000135205	19.6758	1.21178	0.336592	3.60014	0.000318051	0.00165268	CCDC146
ENSG00000105559	25.9557	1.33203	0.333254	3.99705	6.41362e-05	0.000400249	PLEKHA4
ENSG00000115109	418.183	1.21596	0.151384	8.03228	9.56816e-16	2.8328e-14	EPB41L5
ENSG00000119927	346.815	0.746632	0.15437	4.83663	1.32059e-06	1.20374e-05	GPAM
ENSG00000204186	487.728	0.720422	0.133343	5.40278	6.56165e-08	7.44742e-07	ZDBF2
ENSG00000078687	98.1684	0.735962	0.241042	3.05325	0.00226377	0.00914183	TNRC6C
ENSG00000168116	507.884	0.849493	0.153017	5.55164	2.83007e-08	3.40701e-07	KIAA1586
ENSG00000135913	307.383	0.832306	0.169413	4.91287	8.97509e-07	8.39635e-06	USP37
ENSG00000124772	57.8691	0.879663	0.283496	3.10291	0.00191627	0.00790786	CPNE5
ENSG00000163510	425.859	0.658683	0.142878	4.61012	4.02436e-06	3.31787e-05	CWC22
ENSG00000175354	292.668	0.849325	0.179063	4.74315	2.10416e-06	1.83793e-05	PTPN2
ENSG00000157796	380.621	0.849157	0.153359	5.53705	3.07602e-08	3.68567e-07	WDR19
ENSG00000196912	142.982	0.889551	0.209755	4.24089	2.22631e-05	0.000156087	ANKRD36B
ENSG00000175356	14.8276	1.26962	0.338118	3.75495	0.000173376	0.000968431	SCUBE2
ENSG00000146587	268.662	0.594786	0.171797	3.46214	0.000535897	0.0026048	RBAK
ENSG00000163629	196.75	0.707858	0.185647	3.81293	0.000137326	0.00079048	PTPN13
ENSG00000153707	272.018	1.30565	0.168465	7.75028	9.16907e-15	2.47047e-13	PTPRD
ENSG00000144724	1004.15	0.756258	0.108175	6.99106	2.72811e-12	5.57183e-11	PTPRG
ENSG00000138376	226.187	0.91419	0.183276	4.98806	6.09888e-07	5.95352e-06	BARD1
ENSG00000117569	271.273	1.02106	0.168116	6.07357	1.25095e-09	1.82354e-08	PTBP2
ENSG00000137767	185.505	1.05529	0.212173	4.97372	6.56818e-07	6.3612e-06	SQRDL
ENSG00000116574	17.8664	1.01468	0.338501	2.99758	0.00272128	0.0107341	RHOU
ENSG00000136379	119.012	0.829297	0.229077	3.62017	0.000294409	0.00154507	ABHD17C
ENSG00000175691	80.6759	0.79148	0.25342	3.12319	0.00178901	0.0074511	ZNF77
ENSG00000119707	1678.26	0.603684	0.105796	5.70613	1.15576e-08	1.46527e-07	RBM25
ENSG00000164754	1554.08	0.599922	0.107698	5.57039	2.54163e-08	3.08653e-07	RAD21
ENSG00000182185	80.2444	0.808145	0.256521	3.1504	0.00163048	0.00687518	RAD51B
ENSG00000144118	5898.45	1.45429	0.0996904	14.5881	3.34398e-48	6.23001e-46	RALB
ENSG00000118849	26.161	0.80166	0.325037	2.46637	0.0136491	0.0430376	RARRES1
ENSG00000032219	603.519	0.964091	0.130363	7.39543	1.40955e-13	3.37519e-12	ARID4A
ENSG00000122257	493.422	0.991936	0.144101	6.88363	5.83456e-12	1.14422e-10	RBBP6
ENSG00000101773	289.673	1.20938	0.170565	7.09042	1.33705e-12	2.86884e-11	RBBP8
ENSG00000080839	196.634	0.650799	0.191934	3.39075	0.000697018	0.00327944	RBL1
ENSG00000103479	868.224	0.925858	0.112511	8.22905	1.88707e-16	5.89546e-15	RBL2
ENSG00000114115	9.58161	2.06439	0.31428	6.56864	5.07779e-11	8.85541e-10	RBP1
ENSG00000137710	5723.5	0.930544	0.101147	9.19988	3.58358e-20	1.5961e-18	RDX
ENSG00000162924	103.508	0.797734	0.241186	3.30755	0.000941151	0.00427534	REL
ENSG00000009413	924.31	0.704366	0.114325	6.16108	7.22505e-10	1.09501e-08	REV3L
ENSG00000035928	1344.34	0.880234	0.109676	8.0258	1.00863e-15	2.97469e-14	RFC1
ENSG00000080298	189.044	0.635123	0.206979	3.06854	0.00215105	0.00874211	RFX3
ENSG00000129538	463.211	1.0143	0.143121	7.08702	1.37035e-12	2.92795e-11	RNASE1
ENSG00000204256	1071.07	0.596278	0.116145	5.13393	2.83759e-07	2.96105e-06	BRD2
ENSG00000239713	31.1471	1.01224	0.325279	3.11192	0.00185874	0.00770544	APOBEC3G
ENSG00000067900	2279.41	0.636381	0.106733	5.96236	2.4862e-09	3.47817e-08	ROCK1
ENSG00000156313	419.104	1.89272	0.159451	11.8703	1.68938e-32	1.51815e-30	RPGR
ENSG00000122406	14400.1	0.854294	0.100974	8.46056	2.66107e-17	9.01402e-16	RPL5
ENSG00000164684	284.925	0.991797	0.176618	5.6155	1.9599e-08	2.43155e-07	ZNF704
ENSG00000072864	339.606	0.794172	0.160861	4.93702	7.93266e-07	7.54121e-06	MIR484
ENSG00000071242	753.906	0.68768	0.130631	5.26429	1.40735e-07	1.53186e-06	RPS6KA2
ENSG00000114993	56.5364	0.868071	0.284994	3.04592	0.00231967	0.00933551	RTKN
ENSG00000134243	412.565	1.08839	0.14724	7.39193	1.44712e-13	3.44893e-12	SORT1
ENSG00000197747	1049.44	0.608261	0.162685	3.73888	0.000184842	0.00102424	S100A10
ENSG00000160633	470.132	0.846933	0.145712	5.81236	6.15983e-09	8.18293e-08	SAFB
ENSG00000165821	9.68476	1.19867	0.327612	3.65882	0.000253383	0.00135528	SALL2
ENSG00000182568	81.8125	1.10155	0.247775	4.44577	8.75789e-06	6.68536e-05	SATB1
ENSG00000204842	212.389	0.986576	0.20452	4.82385	1.40811e-06	1.27665e-05	ATXN2
ENSG00000182492	473.516	2.69952	0.144675	18.6593	1.06209e-77	4.63588e-75	BGN
ENSG00000169432	294.363	1.54124	0.170616	9.03339	1.66432e-19	6.85331e-18	SCN9A
ENSG00000185739	6.04926	0.920321	0.292219	3.14942	0.00163596	0.00689261	SRL
ENSG00000276409	39.9994	2.1109	0.319844	6.59978	4.11756e-11	7.25535e-10	CCL14
ENSG00000166801	846.168	0.794162	0.119475	6.64711	2.98907e-11	5.37224e-10	FAM111A
ENSG00000132436	597.157	1.00268	0.144711	6.92884	4.24316e-12	8.48465e-11	FIGNL1
ENSG00000188404	69.617	1.78823	0.272657	6.55853	5.43417e-11	9.43384e-10	SELL
ENSG00000184205	265.302	0.963938	0.171145	5.63229	1.77828e-08	2.21769e-07	TSPYL2
ENSG00000197299	163.654	0.642951	0.209272	3.07233	0.00212396	0.00864583	BLM
ENSG00000138821	203.228	0.89152	0.189068	4.71534	2.41306e-06	2.07803e-05	SLC39A8
ENSG00000115267	237.434	0.993224	0.191743	5.17998	2.21907e-07	2.35095e-06	IFIH1
ENSG00000250722	4.81373	0.843038	0.277911	3.03349	0.00241747	0.00966038	SELENOP
ENSG00000214765	86.9755	1.27139	0.25868	4.91492	8.88175e-07	8.31922e-06	SEPT7P2
ENSG00000108578	474.818	0.883522	0.138557	6.37657	1.81095e-10	2.90913e-09	BLMH
ENSG00000154134	43.3402	1.52535	0.317173	4.8092	1.51535e-06	1.3674e-05	ROBO3
ENSG00000110077	64.3635	1.01082	0.279279	3.61941	0.000295275	0.00154792	MS4A6A
ENSG00000116350	625.511	0.694096	0.127746	5.43342	5.52837e-08	6.35015e-07	SRSF4
ENSG00000167693	557.418	1.14994	0.138127	8.32524	8.41596e-17	2.70106e-15	NXN
ENSG00000235505	621.395	1.21474	0.135322	8.97665	2.7914e-19	1.13115e-17	LOC643733
ENSG00000196670	379.349	0.644601	0.152847	4.21729	2.47257e-05	0.000170689	ZFP62
ENSG00000110675	45.7454	1.3644	0.304967	4.47392	7.67989e-06	5.94054e-05	LOC643923
ENSG00000087338	339.281	0.613276	0.159021	3.85658	0.000114983	0.000672768	GMCL1
ENSG00000247809	46.6959	0.740665	0.293554	2.52309	0.0116327	0.0376352	NR2F2-AS1
ENSG00000166922	18.2786	1.43809	0.338137	4.25298	2.10941e-05	0.00014871	SCG5
ENSG00000245937	189.985	0.671236	0.202605	3.31303	0.000922925	0.00420379	LINC01184
ENSG00000141441	10.8912	0.869381	0.32994	2.63497	0.00841451	0.0285156	GAREM1
ENSG00000137720	54.7493	1.03839	0.292985	3.54417	0.000393857	0.00199039	C11orf1
ENSG00000121749	587.327	1.01167	0.128746	7.85786	3.90753e-15	1.09533e-13	TBC1D15
ENSG00000073849	1997.86	1.28622	0.0935714	13.7459	5.38856e-43	7.99233e-41	ST6GAL1
ENSG00000047188	951.183	0.740424	0.128065	5.78161	7.39904e-09	9.67766e-08	YTHDC2
ENSG00000112246	21.0642	1.36862	0.335709	4.07679	4.5661e-05	0.000296457	SIM1
ENSG00000153044	121.62	1.22306	0.238682	5.12422	2.98765e-07	3.10492e-06	CENPH
ENSG00000145604	403.975	0.595432	0.14564	4.08839	4.34369e-05	0.000283462	SKP2
ENSG00000062194	1223.43	0.677093	0.122494	5.52757	3.24704e-08	3.87842e-07	GPBP1
ENSG00000115902	164.436	0.798041	0.203972	3.91251	9.13414e-05	0.000549303	SLC1A4
ENSG00000125351	185.369	1.29132	0.217382	5.94033	2.84451e-09	3.93619e-08	UPF3B
ENSG00000111011	1089.58	0.589915	0.137067	4.30384	1.67864e-05	0.000121194	RSRC2
ENSG00000164236	163.842	1.00848	0.214889	4.69303	2.69182e-06	2.30252e-05	ANKRD33B
ENSG00000125378	436.106	0.627393	0.137942	4.54824	5.40974e-06	4.32241e-05	BMP4
ENSG00000197603	696.103	0.887389	0.12149	7.3042	2.78931e-13	6.50568e-12	C5orf42
ENSG00000198093	130.388	0.668651	0.229137	2.91813	0.00352137	0.0134289	ZNF649
ENSG00000160062	180.26	0.912104	0.193718	4.70842	2.49649e-06	2.14746e-05	ZBTB8A
ENSG00000174640	38.0484	2.35655	0.316597	7.44339	9.81333e-14	2.39869e-12	SLCO2A1
ENSG00000080503	973.456	1.05747	0.123603	8.55536	1.17504e-17	4.09842e-16	SMARCA2
ENSG00000071794	942.725	0.861342	0.116342	7.40353	1.32613e-13	3.19547e-12	HLTF
ENSG00000204138	140.139	0.632321	0.212061	2.98178	0.00286575	0.011243	PHACTR4
ENSG00000155324	83.9618	0.943395	0.256167	3.68273	0.000230752	0.00125007	GRAMD3
ENSG00000102010	3648.62	1.78855	0.108894	16.4247	1.27367e-60	3.41367e-58	BMX
ENSG00000139613	1021.1	0.739173	0.125165	5.90557	3.51434e-09	4.79362e-08	SMARCC2
ENSG00000115904	331.189	0.661294	0.15327	4.31457	1.59912e-05	0.000116111	SOS1
ENSG00000185591	855.364	0.651445	0.118855	5.48102	4.22876e-08	4.95626e-07	SP1
ENSG00000012048	289.795	0.661021	0.164433	4.01999	5.81997e-05	0.000366466	BRCA1
ENSG00000135250	922.645	0.785238	0.112126	7.00317	2.50231e-12	5.13124e-11	SRPK2
ENSG00000138385	3505.98	0.735652	0.112664	6.52962	6.59353e-11	1.1263e-09	SSB
ENSG00000139618	338.997	1.25233	0.161729	7.74338	9.68086e-15	2.59464e-13	BRCA2
ENSG00000115415	2978.48	0.932308	0.11758	7.92914	2.20675e-15	6.32506e-14	STAT1
ENSG00000138378	29.8664	2.25909	0.325496	6.94048	3.90778e-12	7.83453e-11	STAT4
ENSG00000126561	125.965	1.14566	0.220987	5.18428	2.16856e-07	2.29997e-06	STAT5A
ENSG00000152518	237.596	1.84918	0.182961	10.107	5.14604e-24	2.89029e-22	ZFP36L2
ENSG00000109193	103.332	2.33424	0.257413	9.06809	1.21123e-19	5.04197e-18	SULT1E1
ENSG00000215039	134.218	0.751997	0.228652	3.28883	0.00100606	0.00452844	CD27-AS1
ENSG00000119138	283.561	0.944918	0.170627	5.53791	3.06099e-08	3.67054e-07	KLF9
ENSG00000059588	303.903	0.7408	0.165147	4.4857	7.2675e-06	5.65016e-05	TARBP1
ENSG00000204219	31.0879	1.30917	0.323641	4.04512	5.22964e-05	0.000333305	TCEA3
ENSG00000005436	415.201	0.961667	0.152858	6.29123	3.14957e-10	4.91481e-09	GCFC2
ENSG00000125878	12.8793	0.840442	0.336772	2.49558	0.0125751	0.0401588	TCF15
ENSG00000169131	216.809	1.18073	0.182425	6.47242	9.64438e-11	1.61377e-09	ZNF354A
ENSG00000185339	633.64	0.958602	0.133961	7.15582	8.31718e-13	1.82829e-11	TCN2
ENSG00000169679	417.162	0.657317	0.151204	4.34721	1.37879e-05	0.00010122	BUB1
ENSG00000156970	430.712	0.586473	0.154708	3.79083	0.000150148	0.000853668	BUB1B
ENSG00000120156	2078.62	0.833106	0.115492	7.21354	5.45142e-13	1.21401e-11	TEK
ENSG00000114126	278.281	0.772781	0.181069	4.26789	1.97333e-05	0.000140412	TFDP2
ENSG00000003436	10445.6	1.74776	0.0977831	17.8739	1.88404e-71	6.54147e-69	TFPI
ENSG00000069702	365.891	1.50627	0.158494	9.50365	2.0266e-21	9.61501e-20	TGFBR3
ENSG00000198959	7118.03	0.649175	0.13237	4.90424	9.37899e-07	8.73143e-06	TGM2
ENSG00000169231	127.919	0.665597	0.218752	3.04269	0.0023447	0.0094113	THBS3
ENSG00000126351	233.152	0.805327	0.184963	4.35399	1.33684e-05	9.84708e-05	THRA
ENSG00000104067	2444.3	1.05719	0.101651	10.4002	2.4734e-25	1.51145e-23	TJP1
ENSG00000065717	74.8155	1.29056	0.27681	4.66227	3.1274e-06	2.64727e-05	TLE2
ENSG00000106829	211.427	0.695835	0.198784	3.50046	0.00046445	0.00230146	TLE4
ENSG00000164342	96.084	0.64341	0.252563	2.54752	0.010849	0.0354743	TLR3
ENSG00000156298	10.0846	1.40498	0.325825	4.31206	1.61743e-05	0.000117273	TSPAN7
ENSG00000028137	222.704	2.7642	0.198924	13.8958	6.72045e-44	1.05844e-41	TNFRSF1B
ENSG00000159403	22.6966	1.52113	0.335609	4.53244	5.83067e-06	4.61051e-05	C1R
ENSG00000131747	1874.85	1.05429	0.111194	9.48155	2.50538e-21	1.17768e-19	TOP2A
ENSG00000076554	208.111	2.12774	0.193721	10.9835	4.58731e-28	3.20002e-26	TPD52
ENSG00000047410	5482.99	0.731923	0.105904	6.91122	4.80513e-12	9.54589e-11	TPR
ENSG00000120798	364.116	0.645788	0.153981	4.19395	2.74138e-05	0.000187972	NR2C1
ENSG00000082512	192.36	0.891281	0.187769	4.74668	2.06785e-06	1.81242e-05	TRAF5
ENSG00000067445	35.5057	1.48748	0.320674	4.63859	3.50794e-06	2.93487e-05	TRO
ENSG00000112742	392.549	0.73187	0.159202	4.59711	4.28393e-06	3.49789e-05	TTK
ENSG00000166402	21.0008	0.993407	0.334812	2.96706	0.00300662	0.0117174	TUB
ENSG00000185561	103.002	0.807393	0.234685	3.44032	0.000581018	0.00279566	TLCD2
ENSG00000187514	12105.4	0.889499	0.106288	8.36873	5.8242e-17	1.89715e-15	LOC728026
ENSG00000104983	32.8593	0.778386	0.320357	2.42975	0.0151094	0.0468257	CCDC61
ENSG00000182179	216.343	0.693612	0.187476	3.69975	0.000215815	0.0011775	UBA7
ENSG00000108312	735.747	0.659715	0.142357	4.63422	3.5828e-06	2.99095e-05	UBTF
ENSG00000100749	430.304	0.673658	0.150253	4.48349	7.34332e-06	5.7033e-05	VRK1
ENSG00000110799	17581.2	0.880766	0.0872085	10.0995	5.55051e-24	3.10605e-22	VWF
ENSG00000143816	63.7342	0.851363	0.282414	3.01459	0.0025733	0.0102083	WNT9A
ENSG00000229807	2425.65	0.809951	0.104407	7.75764	8.65234e-15	2.3395e-13	XIST
ENSG00000136936	272.712	0.824881	0.166084	4.96665	6.81197e-07	6.5533e-06	XPA
ENSG00000136866	50.0249	0.78391	0.287242	2.72909	0.00635086	0.0223399	ZFP37
ENSG00000198081	273.567	0.627908	0.179171	3.50453	0.000457423	0.00227032	ZBTB14
ENSG00000275111	68.8765	0.732518	0.264853	2.76575	0.00567914	0.0202805	ZNF2
ENSG00000170631	61.8709	0.905657	0.276396	3.27666	0.00105041	0.00469078	ZNF16
ENSG00000147118	88.1641	0.772648	0.253344	3.04979	0.00228998	0.00923794	ZNF182
ENSG00000165512	909.357	0.630405	0.123559	5.10205	3.35998e-07	3.44731e-06	ZNF22
ENSG00000189180	482.908	1.196	0.141096	8.47653	2.32008e-17	7.91158e-16	ZNF33A
ENSG00000169981	231.694	0.659938	0.189789	3.47722	0.000506633	0.00247754	ZNF35
ENSG00000166529	79.1161	0.779714	0.263982	2.95367	0.00314022	0.0121513	ZSCAN21
ENSG00000198521	204.543	0.594542	0.18953	3.13693	0.00170729	0.00715367	ZNF43
ENSG00000159905	51.9589	0.823575	0.290419	2.83581	0.00457091	0.0168224	ZNF221
ENSG00000105750	91.4704	0.656231	0.246756	2.65943	0.00782729	0.0267751	ZNF85
ENSG00000167232	384.96	0.652315	0.15849	4.11582	3.85804e-05	0.000255259	ZNF91
ENSG00000197008	114.9	0.677405	0.236933	2.85905	0.00424906	0.0157756	ZNF138
ENSG00000063180	52.9301	1.71957	0.300218	5.72774	1.01777e-08	1.30113e-07	CA11
ENSG00000131127	176.801	0.912351	0.192287	4.74474	2.0877e-06	1.82563e-05	ZNF141
ENSG00000109906	37.1927	1.38127	0.312514	4.41988	9.87576e-06	7.47631e-05	ZBTB16
ENSG00000096654	250.491	0.932678	0.178467	5.22604	1.73182e-07	1.85793e-06	ZNF184
ENSG00000198315	254.838	0.669628	0.174054	3.84724	0.000119455	0.000696003	ZKSCAN8
ENSG00000121741	1663.34	0.671905	0.104002	6.46052	1.04343e-10	1.7318e-09	ZMYM2
ENSG00000149050	39.5797	1.22064	0.306134	3.98729	6.68316e-05	0.00041588	ZNF214
ENSG00000256294	173.956	0.646943	0.197605	3.27392	0.00106069	0.00473112	ZNF225
ENSG00000159882	57.0643	0.931812	0.280165	3.32595	0.000881189	0.00404505	ZNF230
ENSG00000167840	80.0764	0.71272	0.258544	2.75667	0.00583931	0.0207893	ZNF232
ENSG00000115194	4.62391	0.667321	0.274953	2.42704	0.0152225	0.0471426	SLC30A3
ENSG00000204580	77.8571	0.786118	0.268415	2.92875	0.00340333	0.0130406	DDR1
ENSG00000163879	62.8301	1.31983	0.28274	4.66802	3.04118e-06	2.58059e-05	DNALI1
ENSG00000159388	1052.31	0.681499	0.123946	5.49835	3.8336e-08	4.52596e-07	BTG2
ENSG00000116127	326.209	0.759803	0.156177	4.86503	1.14442e-06	1.05068e-05	ALMS1
ENSG00000163251	52.7674	0.839543	0.294143	2.8542	0.00431449	0.0159788	FZD5
ENSG00000145882	174.387	0.666316	0.193609	3.44155	0.000578384	0.00278474	PCYOX1L
ENSG00000197343	210.768	0.588534	0.18258	3.22344	0.00126661	0.00552067	ZNF655
ENSG00000113532	447.172	0.589179	0.138529	4.25313	2.10807e-05	0.000148684	ST8SIA4
ENSG00000153885	346.218	0.851968	0.170938	4.98407	6.22615e-07	6.06586e-06	KCTD15
ENSG00000168569	74.1996	0.800885	0.263222	3.04262	0.00234528	0.0094113	TMEM223
ENSG00000170522	239.813	0.948138	0.18609	5.09506	3.48632e-07	3.56019e-06	ELOVL6
ENSG00000124795	2489.99	0.849097	0.10674	7.95479	1.79435e-15	5.21107e-14	DEK
ENSG00000101882	250.586	0.724852	0.200151	3.62152	0.000292877	0.00153808	NKAP
ENSG00000111058	23.1135	1.64106	0.334878	4.90048	9.56028e-07	8.87856e-06	ACSS3
ENSG00000172766	236.318	0.68606	0.173783	3.9478	7.88727e-05	0.000481783	NAA16
ENSG00000147421	238.04	0.686193	0.181061	3.78984	0.000150742	0.00085641	HMBOX1
ENSG00000136104	270.477	0.804144	0.178912	4.49463	6.96908e-06	5.4403e-05	RNASEH2B
ENSG00000118292	283.896	0.723581	0.170767	4.23725	2.26273e-05	0.000158495	C1orf54
ENSG00000196159	1233.94	0.986822	0.103173	9.5647	1.12524e-21	5.42283e-20	FAT4
ENSG00000176714	45.4278	0.916253	0.295174	3.10411	0.0019085	0.00788004	CCDC121
ENSG00000147316	396.976	0.836849	0.16409	5.09994	3.39755e-07	3.47884e-06	MCPH1
ENSG00000187240	431.201	1.86492	0.154314	12.0852	1.26401e-33	1.21448e-31	DYNC2H1
ENSG00000169087	70.2928	0.942454	0.271555	3.47059	0.000519324	0.00253392	HSPBAP1
ENSG00000128915	693.076	1.00666	0.125084	8.04784	8.42712e-16	2.50469e-14	ICE2
ENSG00000163029	1637.07	0.916818	0.115441	7.94189	1.99126e-15	5.75057e-14	SMC6
ENSG00000151725	330.91	0.601284	0.163832	3.67014	0.00024242	0.00130403	CENPU
ENSG00000129173	75.4	0.89126	0.262735	3.39224	0.00069324	0.00326367	E2F8
ENSG00000137941	220.81	0.637069	0.197952	3.2183	0.00128953	0.00560299	TTLL7
ENSG00000169064	6.43312	0.977619	0.306204	3.19271	0.00140947	0.00604037	ZBBX
ENSG00000216937	45.4367	0.749696	0.296565	2.52793	0.0114738	0.0371997	CCDC7
ENSG00000196372	36.8318	0.900106	0.309663	2.90672	0.00365237	0.0138523	ASB13
ENSG00000162817	688.275	0.653761	0.118917	5.49763	3.84931e-08	4.54099e-07	C1orf115
ENSG00000132321	45.0313	2.34668	0.312343	7.51315	5.77196e-14	1.44082e-12	IQCA1
ENSG00000123607	565.18	0.957141	0.133837	7.15152	8.58196e-13	1.88371e-11	TTC21B
ENSG00000137776	2056.43	0.720319	0.1246	5.78106	7.42325e-09	9.70102e-08	SLTM
ENSG00000175556	82.6619	0.805536	0.263539	3.05661	0.00223853	0.00905429	LONRF3
ENSG00000105792	55.6072	1.1906	0.293233	4.06026	4.9019e-05	0.000315444	CFAP69
ENSG00000104218	316.462	0.781392	0.18223	4.28794	1.8034e-05	0.000129649	CSPP1
ENSG00000136122	167.26	0.779156	0.200201	3.89187	9.94739e-05	0.000590849	BORA
ENSG00000122484	464.046	0.706485	0.149444	4.72742	2.27389e-06	1.96595e-05	RPAP2
ENSG00000185875	66.9303	0.727018	0.278225	2.61305	0.00897372	0.0301499	THNSL1
ENSG00000176024	133.737	0.790899	0.216544	3.65237	0.000259829	0.0013821	ZNF613
ENSG00000071967	832.712	0.697803	0.113541	6.14585	7.95378e-10	1.19244e-08	CYBRD1
ENSG00000176208	171.322	0.943021	0.198395	4.75325	2.00177e-06	1.75652e-05	ATAD5
ENSG00000133142	1757.8	1.01149	0.267843	3.77643	0.000159093	0.000895857	TCEAL4
ENSG00000083168	748.042	0.784637	0.122187	6.42162	1.34831e-10	2.20301e-09	KAT6A
ENSG00000099219	660.548	1.50256	0.133044	11.2937	1.4105e-29	1.11074e-27	ERMP1
ENSG00000092470	173.021	0.723048	0.202844	3.56456	0.000364471	0.0018591	WDR76
ENSG00000133943	411.673	0.713757	0.143276	4.98168	6.30334e-07	6.12571e-06	C14orf159
ENSG00000266714	33.7661	2.12804	0.325182	6.54415	5.98334e-11	1.03052e-09	MYO15B
ENSG00000166669	111.676	0.895835	0.22897	3.91245	9.13648e-05	0.000549303	ATF7IP2
ENSG00000198939	10.5714	0.949579	0.332607	2.85496	0.00430419	0.0159561	ZFP2
ENSG00000052723	618.151	0.677623	0.135718	4.99287	5.94892e-07	5.81457e-06	SIKE1
ENSG00000162174	287.338	1.16235	0.167124	6.95505	3.52449e-12	7.10337e-11	ASRGL1
ENSG00000096872	364.347	0.978387	0.178308	5.48705	4.08696e-08	4.79911e-07	IFT74
ENSG00000198707	1068.38	0.890765	0.1137	7.83433	4.71339e-15	1.30921e-13	CEP290
ENSG00000169925	170.834	0.811063	0.20219	4.01138	6.03638e-05	0.000379051	BRD3
ENSG00000138081	725.733	0.589206	0.118647	4.96603	6.83363e-07	6.57e-06	FBXO11
ENSG00000119242	100.429	0.683731	0.237661	2.87692	0.00401575	0.0150799	CCDC92
ENSG00000046889	2236.31	1.2482	0.10444	11.9513	6.38887e-33	5.91532e-31	PREX2
ENSG00000182923	421.922	0.770487	0.160233	4.80855	1.52025e-06	1.37101e-05	CEP63
ENSG00000134253	19.8259	0.870175	0.335947	2.59022	0.00959156	0.031896	TRIM45
ENSG00000138336	36.8115	0.924303	0.307999	3.00099	0.00269104	0.010623	TET1
ENSG00000120616	302.764	0.66554	0.160289	4.15212	3.29407e-05	0.000221202	EPC1
ENSG00000165113	43.6971	1.17994	0.302741	3.89754	9.71749e-05	0.000578769	GKAP1
ENSG00000114107	289.177	1.11248	0.172481	6.44989	1.1193e-10	1.8486e-09	CEP70
ENSG00000196812	150.531	1.43282	0.214798	6.67053	2.54887e-11	4.61912e-10	ZSCAN16
ENSG00000153815	118.983	0.97441	0.227904	4.27552	1.90692e-05	0.000136386	CMIP
ENSG00000221963	370.629	0.691924	0.162886	4.2479	2.15788e-05	0.000151833	APOL6
ENSG00000128284	750.959	1.96375	0.159078	12.3445	5.21251e-35	5.38051e-33	APOL3
ENSG00000006459	315.945	0.828856	0.161869	5.12053	3.04686e-07	3.15572e-06	KDM7A
ENSG00000204623	48.3661	0.793386	0.306706	2.58679	0.00968736	0.0322006	ZNRD1ASP
ENSG00000114416	4115.77	0.625035	0.109186	5.72451	1.03734e-08	1.32393e-07	FXR1
ENSG00000180318	102.975	0.76019	0.235884	3.22274	0.00126972	0.0055311	ALX1
ENSG00000158270	573.037	2.31231	0.142011	16.2826	1.31188e-59	3.39689e-57	COLEC12
ENSG00000140350	1445.32	0.972193	0.118969	8.17183	3.03755e-16	9.35578e-15	ANP32A
ENSG00000270647	157.945	0.680364	0.203533	3.34277	0.000829468	0.00382718	TAF15
ENSG00000108830	7.61608	0.895136	0.318977	2.80628	0.00501178	0.0181864	RND2
ENSG00000083544	297.276	0.601938	0.15991	3.76422	0.000167072	0.000936303	TDRD3
ENSG00000197872	282.22	0.589938	0.177391	3.32563	0.000882196	0.00404724	FAM49A
ENSG00000121104	31.0198	0.768469	0.319411	2.40589	0.0161331	0.0493623	FAM117A
ENSG00000116667	447.962	1.7633	0.149001	11.8342	2.59942e-32	2.3088e-30	C1orf21
ENSG00000124749	202.692	4.25089	0.24039	17.6833	5.63743e-70	1.91385e-67	COL21A1
ENSG00000145216	532.874	0.905602	0.184405	4.91094	9.06413e-07	8.4641e-06	FIP1L1
ENSG00000101447	200.97	0.880868	0.195414	4.5077	6.55353e-06	5.14482e-05	FAM83D
ENSG00000143401	1008.45	0.972164	0.115207	8.43838	3.21771e-17	1.0733e-15	ANP32E
ENSG00000005189	30.3357	1.00969	0.323037	3.12563	0.00177427	0.00739778	LOC81691
ENSG00000145349	837.898	1.42662	0.122199	11.6745	1.72014e-31	1.48467e-29	CAMK2D
ENSG00000133812	624.918	0.769517	0.125305	6.14116	8.19206e-10	1.22576e-08	SBF2
ENSG00000121621	214.655	0.648015	0.20837	3.10993	0.00187132	0.00774749	KIF18A
ENSG00000197976	83.6151	0.927966	0.251576	3.6886	0.000225489	0.00122591	AKAP17A
ENSG00000097046	168.636	0.628781	0.207695	3.02743	0.00246645	0.00984326	CDC7
ENSG00000276368	192.173	1.02108	0.205388	4.97148	6.64442e-07	6.41231e-06	HIST1H2AJ
ENSG00000184260	773.352	0.984215	0.249961	3.93747	8.23443e-05	0.00049999	HIST2H2AC
ENSG00000137752	87.7643	1.00943	0.254664	3.96375	7.37811e-05	0.000453915	CASP1
ENSG00000185130	219.622	0.80738	0.197786	4.08208	4.46338e-05	0.000290405	HIST1H2BL
ENSG00000275713	383.901	1.08939	0.155033	7.02678	2.1136e-12	4.40878e-11	HIST1H2BH
ENSG00000120820	60.169	0.674133	0.279242	2.41415	0.0157718	0.0484412	GLT8D2
ENSG00000130300	37.9294	1.86644	0.32236	5.78993	7.04145e-09	9.23366e-08	PLVAP
ENSG00000184678	460.295	0.788479	0.156239	5.04663	4.49669e-07	4.48407e-06	HIST2H2BE
ENSG00000278272	293.161	0.663128	0.176149	3.76458	0.000166829	0.000935284	HIST1H3C
ENSG00000275379	267.063	0.639374	0.196761	3.2495	0.00115609	0.00508395	HIST1H3I
ENSG00000143228	402.005	0.842058	0.162649	5.17714	2.25308e-07	2.38368e-06	NUF2
ENSG00000126878	45.8431	2.3124	0.304134	7.60324	2.88818e-14	7.4406e-13	AIF1L
ENSG00000277157	786.928	1.57082	0.162545	9.66391	4.29144e-22	2.15659e-20	HIST1H4D
ENSG00000273542	67.4823	1.01764	0.290375	3.50457	0.00045734	0.00227032	HIST1H4K
ENSG00000171792	208.696	0.657856	0.181683	3.62091	0.000293574	0.00154121	RHNO1
ENSG00000136169	156.415	1.12337	0.206495	5.44019	5.32233e-08	6.13654e-07	SETDB2
ENSG00000133687	101.193	2.60941	0.257721	10.1249	4.28335e-24	2.4326e-22	TMTC1
ENSG00000144354	157.637	0.6637	0.207553	3.19775	0.00138506	0.00596379	CDCA7
ENSG00000144895	2014.01	0.690508	0.109709	6.29399	3.09409e-10	4.83812e-09	EIF2A
ENSG00000136492	195.799	1.30171	0.202164	6.4389	1.20346e-10	1.97904e-09	BRIP1
ENSG00000127993	132.047	0.677087	0.223854	3.02468	0.00248897	0.00992795	RBM48
ENSG00000120696	120.337	0.607057	0.220998	2.74689	0.00601637	0.0213301	KBTBD7
ENSG00000126653	199.978	1.15096	0.232656	4.94705	7.53458e-07	7.18962e-06	NSRP1
ENSG00000136014	32.4118	1.02176	0.320033	3.19269	0.00140957	0.00604037	USP44
ENSG00000102189	1840.09	0.656501	0.110856	5.92211	3.17837e-09	4.37442e-08	EEA1
ENSG00000133640	35.4097	0.809756	0.318178	2.54498	0.0109285	0.0356742	LRRIQ1
ENSG00000106346	86.1729	0.90897	0.245203	3.70702	0.000209715	0.00114956	USP42
ENSG00000170264	63.226	1.09944	0.277456	3.96259	7.41415e-05	0.000455616	FAM161A
ENSG00000163322	707.202	0.862259	0.129152	6.67632	2.4502e-11	4.44557e-10	FAM175A
ENSG00000150347	89.3846	0.986223	0.259689	3.79771	0.000146038	0.000834966	ARID5B
ENSG00000138688	1500.06	0.620766	0.100042	6.20502	5.46895e-10	8.37166e-09	KIAA1109
ENSG00000105072	39.309	0.878887	0.311865	2.81816	0.00482994	0.0176271	C19orf44
ENSG00000127720	156.318	0.648769	0.206962	3.13473	0.00172014	0.00720159	METTL25
ENSG00000133302	178.48	0.781532	0.203707	3.83655	0.000124776	0.000723689	SLF1
ENSG00000121851	213.812	0.9933	0.194904	5.09635	3.46269e-07	3.5408e-06	POLR3GL
ENSG00000084092	307.108	0.717312	0.169408	4.23422	2.29345e-05	0.000160133	NOA1
ENSG00000203666	76.2832	0.684628	0.280212	2.44325	0.0145556	0.0453808	EFCAB2
ENSG00000003400	591.969	0.878533	0.129194	6.8001	1.04544e-11	1.9939e-10	CASP10
ENSG00000186812	131.526	1.45781	0.221604	6.57846	4.75333e-11	8.31806e-10	ZNF397
ENSG00000278845	374.549	0.632947	0.149828	4.22449	2.39478e-05	0.000166144	MRPL45
ENSG00000122986	33.9307	1.35144	0.315952	4.27735	1.89128e-05	0.000135394	HVCN1
ENSG00000168497	7346.11	1.20221	0.081796	14.6977	6.66881e-49	1.25777e-46	SDPR
ENSG00000127334	228.002	0.712102	0.182655	3.89861	9.67474e-05	0.000576447	DYRK2
ENSG00000203965	136.904	0.789926	0.217713	3.62829	0.0002853	0.00150139	EFCAB7
ENSG00000144048	320.074	0.671453	0.157721	4.25721	2.06998e-05	0.000146336	DUSP11
ENSG00000166432	60.8743	1.15766	0.276474	4.18723	2.82376e-05	0.000192927	ZMAT1
ENSG00000149927	5.5267	0.805249	0.294121	2.73782	0.00618483	0.0218313	DOC2A
ENSG00000144161	202.431	0.656585	0.193294	3.39681	0.000681751	0.00321851	ZC3H8
ENSG00000197937	178.537	0.615356	0.190798	3.22517	0.00125897	0.00549364	ZNF347
ENSG00000121691	516.056	0.663335	0.140003	4.73802	2.15821e-06	1.87549e-05	CAT
ENSG00000133134	15.5126	1.26895	0.33654	3.77058	0.000162866	0.000915418	BEX2
ENSG00000161551	74.0708	0.849733	0.263938	3.21945	0.00128438	0.00558539	ZNF577
ENSG00000198182	68.9975	1.01193	0.266609	3.79557	0.000147303	0.000840756	ZNF607
ENSG00000138678	335.603	0.765845	0.158493	4.83205	1.35136e-06	1.22886e-05	GPAT3
ENSG00000046651	273.34	0.655688	0.173449	3.78029	0.000156644	0.000885839	OFD1
ENSG00000162714	317.602	0.728551	0.167811	4.3415	1.41512e-05	0.000103837	ZNF496
ENSG00000223749	82.3533	1.74237	0.262739	6.63154	3.32194e-11	5.94951e-10	MIR503HG
ENSG00000139133	94.9574	0.696113	0.250191	2.78233	0.00539702	0.0193864	ALG10
ENSG00000170836	664.42	0.761067	0.138267	5.50432	3.70597e-08	4.38885e-07	PPM1D
ENSG00000166387	48.8799	1.88374	0.297006	6.34244	2.26161e-10	3.59528e-09	PPFIBP2
ENSG00000134748	446.341	0.602357	0.150573	4.00044	6.32258e-05	0.000395279	PRPF38A
ENSG00000128849	1021.74	1.2786	0.118226	10.8149	2.92585e-27	1.97779e-25	CGNL1
ENSG00000134453	951.388	0.591005	0.113786	5.19401	2.05812e-07	2.19413e-06	RBM17
ENSG00000149150	63.3738	1.24145	0.274284	4.52616	6.00655e-06	4.74223e-05	SLC43A1
ENSG00000196507	260.974	1.0793	0.183684	5.87582	4.20763e-09	5.66843e-08	TCEAL3
ENSG00000144283	595.395	1.02483	0.139404	7.35152	1.9596e-13	4.61987e-12	PKP4
ENSG00000143127	477.494	1.94318	0.149836	12.9687	1.84193e-38	2.23327e-36	ITGA10
ENSG00000060138	2266.28	0.685086	0.115223	5.94572	2.75236e-09	3.82601e-08	YBX3
ENSG00000131013	987.005	0.690026	0.12995	5.30993	1.0967e-07	1.20795e-06	PPIL4
ENSG00000170915	126.008	1.53529	0.22332	6.87486	6.20487e-12	1.21217e-10	PAQR8
ENSG00000247315	344.892	0.711631	0.158742	4.48293	7.36246e-06	5.71526e-05	ZCCHC3
ENSG00000143013	253.621	1.12381	0.194816	5.76854	7.99606e-09	1.03347e-07	LMO4
ENSG00000087842	2467.9	1.78106	0.11542	15.4311	1.01095e-53	2.20634e-51	PIR
ENSG00000133739	87.2233	2.11378	0.257264	8.21639	2.09713e-16	6.51177e-15	LRRCC1
ENSG00000150764	917.103	1.03646	0.127753	8.11298	4.93945e-16	1.4913e-14	DIXDC1
ENSG00000166004	588.14	0.65396	0.129138	5.06405	4.10435e-07	4.13602e-06	CEP295
ENSG00000162407	522.306	1.36978	0.150836	9.08121	1.0737e-19	4.51871e-18	PLPP3
ENSG00000079102	116.912	2.33846	0.242442	9.64546	5.13812e-22	2.55684e-20	RUNX1T1
ENSG00000196139	61.5739	1.18417	0.286391	4.13479	3.55281e-05	0.000236911	AKR1C3
ENSG00000084676	256.496	0.714394	0.176232	4.05372	5.04105e-05	0.000323444	NCOA1
ENSG00000185950	33.0455	0.809917	0.318182	2.54545	0.0109136	0.0356331	IRS2
ENSG00000107581	4314.3	0.716303	0.11739	6.10189	1.04824e-09	1.54875e-08	EIF3A
ENSG00000117533	262.99	1.07593	0.171514	6.27317	3.53762e-10	5.48116e-09	VAMP4
ENSG00000124222	328.821	0.693419	0.186137	3.72532	0.000195064	0.00107503	STX16
ENSG00000114423	151.042	0.655704	0.205332	3.19338	0.00140616	0.00603087	CBLB
ENSG00000119326	3447.61	0.688953	0.12081	5.70277	1.17874e-08	1.49069e-07	CTNNAL1
ENSG00000121858	880.072	1.92736	0.139685	13.7979	2.62281e-43	4.00687e-41	TNFSF10
ENSG00000107186	2442.09	0.913377	0.100717	9.06879	1.20341e-19	5.03686e-18	MPDZ
ENSG00000141655	133.381	2.17516	0.22943	9.48073	2.52517e-21	1.18334e-19	TNFRSF11A
ENSG00000166821	78.0075	0.917725	0.268658	3.41596	0.00063558	0.00302455	PEX11A
ENSG00000115604	316.007	1.95369	0.167439	11.6681	1.85623e-31	1.59312e-29	IL18R1
ENSG00000100490	83.4133	0.988394	0.250094	3.95209	7.74714e-05	0.000474171	CDKL1
ENSG00000109452	261.132	0.905541	0.175926	5.14729	2.64278e-07	2.76722e-06	INPP4B
ENSG00000120833	39.4465	0.822516	0.306395	2.68449	0.00726398	0.0251181	SOCS2
ENSG00000114166	253.64	0.826872	0.174643	4.73463	2.19453e-06	1.90363e-05	KAT2B
ENSG00000137331	917.434	0.782707	0.131361	5.95842	2.54681e-09	3.55321e-08	IER3
ENSG00000112739	2452.88	0.696947	0.10572	6.59238	4.32825e-11	7.60906e-10	PRPF4B
ENSG00000213983	86.6402	0.655254	0.262612	2.49514	0.0125907	0.0401898	AP1G2
ENSG00000128731	1197.1	0.724049	0.120225	6.02245	1.71799e-09	2.45288e-08	HERC2
ENSG00000129071	481.091	0.712528	0.149869	4.75434	1.99092e-06	1.75103e-05	MBD4
ENSG00000058056	219.417	0.646934	0.179318	3.60775	0.000308864	0.00160932	USP13
ENSG00000168010	143.924	1.14399	0.226116	5.05931	4.20786e-07	4.22918e-06	ATG16L2
ENSG00000143416	60.0668	0.952084	0.281317	3.38438	0.000713392	0.00334745	SELENBP1
ENSG00000166780	217.21	0.853986	0.195354	4.37148	1.23407e-05	9.1652e-05	C16orf45
ENSG00000168661	76.0376	0.892809	0.263074	3.39376	0.000689405	0.00324862	ZNF30
ENSG00000112130	461.263	0.729648	0.147751	4.93837	7.87796e-07	7.49855e-06	RNF8
ENSG00000204611	256.628	0.661847	0.178337	3.71121	0.000206267	0.0011331	ZNF616
ENSG00000164758	75.5662	0.637465	0.259884	2.45288	0.0141716	0.0443289	MED30
ENSG00000139597	41.0741	2.36651	0.318055	7.44057	1.0025e-13	2.44262e-12	N4BP2L1
ENSG00000256229	143.45	0.86505	0.210629	4.10699	4.00857e-05	0.000263961	ZNF486
ENSG00000129691	657.16	0.987472	0.124226	7.94899	1.88045e-15	5.44084e-14	ASH2L
ENSG00000134873	15.8938	2.2558	0.335323	6.72725	1.72895e-11	3.19773e-10	CLDN10
ENSG00000169744	1618.88	2.34151	0.104494	22.408	3.28908e-111	3.14045e-108	LDB2
ENSG00000258890	325.986	1.12036	0.159753	7.01308	2.33136e-12	4.81951e-11	CEP95
ENSG00000137033	1170.04	5.58277	0.178421	31.2899	6.39619e-215	3.25715e-211	IL33
ENSG00000198169	115.706	0.645958	0.226589	2.85079	0.00436107	0.0161278	ZNF251
ENSG00000109881	186.075	2.03456	0.232854	8.73749	2.38354e-18	8.90301e-17	CCDC34
ENSG00000123609	377.911	0.725806	0.174566	4.15777	3.21367e-05	0.00021666	NMI
ENSG00000107438	287.661	1.39529	0.173192	8.05635	7.86089e-16	2.34552e-14	PDLIM1
ENSG00000108055	1885.78	0.93115	0.118791	7.83857	4.55692e-15	1.26805e-13	SMC3
ENSG00000157456	230.403	0.607314	0.186903	3.24936	0.00115665	0.00508493	CCNB2
ENSG00000181381	1224.01	0.909353	0.12085	7.52467	5.28552e-14	1.32589e-12	DDX60L
ENSG00000187231	527.957	0.675738	0.136156	4.96299	6.94177e-07	6.66558e-06	SESTD1
ENSG00000166896	55.2471	1.00117	0.291358	3.4362	0.000589935	0.00282965	ATP23
ENSG00000174371	126.279	0.602341	0.22244	2.70789	0.00677133	0.0235854	EXO1
ENSG00000130921	118.321	0.632723	0.223511	2.83084	0.00464264	0.0170617	C12orf65
ENSG00000221866	209.424	0.767172	0.181251	4.23266	2.30946e-05	0.000161104	PLXNA4
ENSG00000172716	1430.9	0.63732	0.102612	6.21097	5.266e-10	8.07717e-09	SLFN11
ENSG00000147654	240.825	0.882412	0.209104	4.21997	2.44331e-05	0.000169127	EBAG9
ENSG00000154359	104.119	1.3016	0.238477	5.45797	4.81618e-08	5.57822e-07	LONRF1
ENSG00000083896	988.737	0.808225	0.135159	5.97981	2.23395e-09	3.14834e-08	YTHDC1
ENSG00000205659	125.02	0.738349	0.218761	3.37515	0.000737765	0.00344779	LIN52
ENSG00000119638	535.978	0.683726	0.137471	4.97359	6.57247e-07	6.3612e-06	NEK9
ENSG00000145623	81.888	1.02963	0.250319	4.11326	3.90107e-05	0.000257665	OSMR
ENSG00000198774	78.0145	1.40104	0.252449	5.5498	2.86e-08	3.43763e-07	RASSF9
ENSG00000074621	131.931	0.751852	0.217823	3.45167	0.000557133	0.00269431	SLC24A1
ENSG00000132613	143.217	0.70026	0.214278	3.268	0.0010831	0.00480586	MTSS1L
ENSG00000167874	44.5212	1.27247	0.304019	4.18549	2.84554e-05	0.000194242	TMEM88
ENSG00000151276	597.497	1.03733	0.132437	7.83266	4.77642e-15	1.32431e-13	MAGI1
ENSG00000245680	68.3049	0.680359	0.269634	2.52327	0.011627	0.0376246	ZNF585B
ENSG00000171806	128.851	0.669912	0.236872	2.82816	0.00468171	0.0171723	METTL18
ENSG00000156587	172.909	0.942829	0.225715	4.17708	2.95277e-05	0.000200844	UBE2L6
ENSG00000100784	71.19	1.33787	0.266712	5.01616	5.27152e-07	5.20912e-06	RPS6KA5
ENSG00000081320	454.327	1.2189	0.14927	8.16572	3.19534e-16	9.82196e-15	STK17B
ENSG00000116754	2215.07	0.649926	0.1218	5.33601	9.5014e-08	1.05412e-06	SRSF11
ENSG00000114739	118.527	0.780269	0.2228	3.5021	0.000461608	0.00228886	ACVR2B
ENSG00000205038	278.486	4.67994	0.218276	21.4405	5.60565e-102	4.50724e-99	PKHD1L1
ENSG00000159917	72.4085	0.803465	0.265415	3.0272	0.00246832	0.00984815	ZNF235
ENSG00000134986	931.247	1.2214	0.118686	10.2911	7.73129e-25	4.6318e-23	NREP
ENSG00000100815	2081.43	0.642714	0.110096	5.83779	5.28991e-09	7.05182e-08	TRIP11
ENSG00000118418	932.834	0.869451	0.156306	5.5625	2.65935e-08	3.21161e-07	HMGN3
ENSG00000172465	217.272	0.632287	0.197878	3.19534	0.00139664	0.00600013	TCEAL1
ENSG00000125691	15409.8	0.742439	0.196189	3.7843	0.000154141	0.000873769	RPL23
ENSG00000172671	68.8075	0.67715	0.264783	2.55738	0.0105465	0.0346417	ZFAND4
ENSG00000156787	159.489	1.3324	0.202963	6.56474	5.21229e-11	9.06927e-10	TBC1D31
ENSG00000138398	1677.6	1.20718	0.14588	8.2752	1.28243e-16	4.05624e-15	PPIG
ENSG00000145348	430.464	0.711106	0.138695	5.12711	2.94224e-07	3.06189e-06	TBCK
ENSG00000081803	1178.91	0.73065	0.118164	6.18336	6.2751e-10	9.5578e-09	CADPS2
ENSG00000102362	528.566	0.751923	0.15261	4.92707	8.347e-07	7.86657e-06	SYTL4
ENSG00000118777	826.912	4.09144	0.160002	25.5711	3.19748e-144	4.88478e-141	ABCG2
ENSG00000129675	170.314	0.92186	0.192008	4.80116	1.5775e-06	1.41512e-05	ARHGEF6
ENSG00000118507	32.587	0.827971	0.317496	2.60782	0.00911216	0.0305545	AKAP7
ENSG00000135218	92.5606	2.33795	0.259169	9.02098	1.86421e-19	7.63525e-18	CD36
ENSG00000179841	40.3708	1.21854	0.307428	3.96367	7.38054e-05	0.000453915	AKAP5
ENSG00000154734	579.469	1.17955	0.137727	8.56435	1.08687e-17	3.81703e-16	ADAMTS1
ENSG00000138185	712.72	4.87764	0.174223	27.9966	1.78768e-172	5.46209e-169	ENTPD1
ENSG00000138433	588.469	0.683112	0.142785	4.78419	1.71678e-06	1.52573e-05	CIR1
ENSG00000136928	401.724	0.663572	0.146688	4.52369	6.07696e-06	4.78792e-05	GABBR2
ENSG00000184344	18.2649	0.888234	0.337384	2.63271	0.00847065	0.0286741	GDF3
ENSG00000158019	80.6766	0.704768	0.251176	2.80587	0.00501814	0.0181966	BRE
ENSG00000143842	91.4431	0.97131	0.246178	3.94555	7.96162e-05	0.000485161	SOX13
ENSG00000138182	726.705	1.02891	0.141158	7.28909	3.12051e-13	7.20122e-12	KIF20B
ENSG00000075275	22.6798	1.21991	0.332421	3.66979	0.00024275	0.00130535	CELSR1
ENSG00000135968	1108.85	0.982546	0.109889	8.94128	3.84705e-19	1.53852e-17	GCC2
ENSG00000136828	22.1989	0.875779	0.335114	2.61337	0.00896529	0.0301282	RALGPS1
ENSG00000116815	179.591	0.759101	0.222338	3.41417	0.000639765	0.00304003	CD58
ENSG00000171150	277.484	0.609294	0.164603	3.70159	0.000214249	0.00117063	SOCS5
ENSG00000166783	296.599	0.631242	0.164478	3.83785	0.000124116	0.000720684	KIAA0430
ENSG00000158417	1229	0.979548	0.134179	7.3003	2.87134e-13	6.67662e-12	EIF5B
ENSG00000235750	323.613	0.731945	0.158405	4.62072	3.8241e-06	3.16987e-05	KIAA0040
ENSG00000106443	1004.73	1.03886	0.124746	8.32777	8.23786e-17	2.65506e-15	PHF14
ENSG00000144560	451.068	0.591726	0.141689	4.17622	2.96388e-05	0.00020151	VGLL4
ENSG00000176406	45.5183	1.04389	0.303936	3.43458	0.000593469	0.00284363	RIMS2
ENSG00000166037	892.811	1.15168	0.136428	8.44165	3.12879e-17	1.05052e-15	CEP57
ENSG00000166398	762.787	0.633109	0.121951	5.1915	2.08602e-07	2.21923e-06	KIAA0355
ENSG00000148429	731.407	0.638003	0.119454	5.34099	9.24405e-08	1.02632e-06	USP6NL
ENSG00000184445	534.583	0.660421	0.135049	4.89025	1.00709e-06	9.34144e-06	KNTC1
ENSG00000103540	376.959	0.790699	0.15788	5.00822	5.49359e-07	5.41106e-06	CCP110
ENSG00000187535	173.494	0.601173	0.200194	3.00295	0.00267376	0.0105684	IFT140
ENSG00000158691	146.303	1.06514	0.218328	4.87864	1.06821e-06	9.85451e-06	ZSCAN12
ENSG00000130052	204.634	1.21451	0.189927	6.39464	1.60928e-10	2.5961e-09	STARD8
ENSG00000102221	272.39	0.651956	0.166512	3.91536	9.02689e-05	0.000543142	JADE3
ENSG00000126787	1325.02	0.752945	0.119267	6.31312	2.73463e-10	4.3158e-09	DLGAP5
ENSG00000170873	611.812	0.752029	0.132353	5.68198	1.33144e-08	1.67687e-07	MTSS1
ENSG00000110237	439.002	0.704221	0.163373	4.31052	1.62871e-05	0.000118035	ARHGEF17
ENSG00000170312	520.764	0.821187	0.137504	5.97211	2.342e-09	3.29454e-08	CDK1
ENSG00000111731	538.361	0.801207	0.133049	6.02189	1.72389e-09	2.45671e-08	C2CD5
ENSG00000177853	561.129	0.872488	0.141353	6.17239	6.72666e-10	1.0215e-08	ZNF518A
ENSG00000135837	1215.55	0.631438	0.105067	6.00987	1.85673e-09	2.63863e-08	CEP350
ENSG00000196422	144.799	0.627497	0.21146	2.96746	0.00300273	0.0117082	PPP1R26
ENSG00000143379	476.437	0.59493	0.143682	4.14061	3.46388e-05	0.000231587	SETDB1
ENSG00000166860	124.742	0.849717	0.223873	3.79553	0.000147326	0.000840756	ZBTB39
ENSG00000065609	22.2162	1.75699	0.33453	5.25212	1.50362e-07	1.62798e-06	SNAP91
ENSG00000159164	30.2184	1.8059	0.330183	5.46939	4.51595e-08	5.2584e-07	SV2A
ENSG00000152061	511.104	0.587914	0.131419	4.4736	7.69152e-06	5.94652e-05	RABGAP1L
ENSG00000135473	117.364	1.0254	0.227939	4.49856	6.84167e-06	5.34904e-05	PAN2
ENSG00000118193	360.947	0.638826	0.16163	3.95239	7.73746e-05	0.000473768	KIF14
ENSG00000241399	175.211	2.07873	0.202095	10.2859	8.15761e-25	4.86812e-23	CD302
ENSG00000101224	113.427	0.667612	0.240791	2.77258	0.00556136	0.019891	CDC25B
ENSG00000101935	215.031	0.846313	0.181313	4.66769	3.04607e-06	2.5824e-05	AMMECR1
ENSG00000158402	63.5593	0.83158	0.281981	2.94907	0.00318737	0.0123181	CDC25C
ENSG00000002587	24.6586	0.865128	0.333683	2.59266	0.00952356	0.0317113	HS3ST1
ENSG00000079134	654.004	0.730545	0.129788	5.62875	1.81525e-08	2.26011e-07	THOC1
ENSG00000100918	144.693	1.34853	0.240649	5.60373	2.09782e-08	2.59082e-07	REC8
ENSG00000118412	695.711	0.963774	0.132117	7.29485	2.98995e-13	6.91308e-12	CASP8AP2
ENSG00000253177	26.1626	1.40692	0.333581	4.21763	2.46889e-05	0.000170592	NA
ENSG00000281508	11.1678	1.12112	0.325567	3.44361	0.000574008	0.00276888	NA
ENSG00000230805	10.0271	0.939626	0.32639	2.87885	0.00399133	0.0150038	NA
ENSG00000197083	13.1942	0.888389	0.336006	2.64396	0.00819414	0.0278631	NA
ENSG00000233757	48.6526	1.08593	0.289979	3.74485	0.000180504	0.00100202	NA
ENSG00000233961	38.2887	0.905276	0.321452	2.8162	0.00485949	0.0177053	NA
ENSG00000212195	139.842	0.759244	0.212677	3.56994	0.000357058	0.00182923	NA
ENSG00000276107	254.651	1.19517	0.168993	7.07232	1.52362e-12	3.24183e-11	NA
ENSG00000257698	37.8176	0.764975	0.315656	2.42344	0.0153741	0.0474965	NA
ENSG00000196295	174.332	0.617358	0.202901	3.04266	0.00234497	0.0094113	NA
ENSG00000269996	119.869	0.655343	0.224454	2.91972	0.00350351	0.0133741	NA
ENSG00000260244	6.09002	1.05052	0.296447	3.54371	0.000394546	0.00199322	NA
ENSG00000260912	120.732	0.671815	0.226083	2.97154	0.00296312	0.0115774	NA
ENSG00000272316	14.4748	0.854034	0.338048	2.52637	0.0115248	0.0373492	NA
ENSG00000264538	57.359	0.715719	0.279719	2.55871	0.0105062	0.0345541	NA
ENSG00000213976	22.1147	1.17212	0.334587	3.50318	0.000459739	0.00228034	NA
ENSG00000165121	44.0958	1.52748	0.306288	4.98706	6.13043e-07	5.98049e-06	NA
ENSG00000239665	77.8618	0.882289	0.260432	3.38779	0.000704591	0.00331303	NA
ENSG00000267194	30.6581	0.790019	0.3237	2.44059	0.0146632	0.0456509	NA
ENSG00000267383	23.0635	0.980206	0.335373	2.92274	0.00346971	0.0132616	NA
ENSG00000270562	9.99305	0.824045	0.330903	2.49029	0.0127637	0.0406826	NA
ENSG00000268297	10.0396	0.983614	0.326888	3.00903	0.00262086	0.0103781	NA
ENSG00000198327	604.048	1.00891	0.176892	5.70353	1.17353e-08	1.48534e-07	NA
ENSG00000229358	17.2968	0.839734	0.338124	2.48351	0.0130096	0.0413448	NA
ENSG00000168405	48.8715	1.28687	0.296699	4.33728	1.44254e-05	0.000105545	NA
ENSG00000220785	133.546	0.873589	0.235846	3.70406	0.000212174	0.00116054	NA
ENSG00000230606	44.9765	0.835803	0.296239	2.82138	0.00478172	0.0174636	NA
ENSG00000280206	149.364	0.776497	0.217947	3.56278	0.000366942	0.00186984	NA
ENSG00000248334	104.571	0.60431	0.240513	2.51259	0.0119849	0.0385703	NA
ENSG00000223509	63.8738	0.922068	0.271583	3.39516	0.000685892	0.00323526	NA
ENSG00000228065	21.6497	0.957956	0.33462	2.86282	0.00419888	0.0156409	NA
ENSG00000248187	36.664	1.49101	0.322569	4.62231	3.79489e-06	3.15079e-05	NA
ENSG00000245910	459.734	0.64716	0.153935	4.20412	2.62104e-05	0.000180449	NA
ENSG00000204789	3.20813	0.596052	0.247362	2.40963	0.0159686	0.0489469	NA
ENSG00000215386	222.767	1.06223	0.182721	5.81343	6.1206e-09	8.13789e-08	NA
ENSG00000213561	7.89763	1.30452	0.308298	4.23136	2.32283e-05	0.00016174	NA
ENSG00000231503	81.2668	1.15443	0.294779	3.91627	8.99303e-05	0.000541723	NA
ENSG00000251095	16.5305	1.09358	0.338409	3.23153	0.00123128	0.00538361	NA
ENSG00000237943	35.0513	1.01603	0.313325	3.24274	0.00118386	0.00519707	NA
ENSG00000224152	16.402	0.831995	0.33858	2.45731	0.0139983	0.0439211	NA
ENSG00000244398	106.56	1.11679	0.243514	4.58617	4.5146e-06	3.6608e-05	NA
ENSG00000140181	570.257	1.58076	0.133271	11.8613	1.88063e-32	1.68014e-30	NA
